# Supplementary material for: Transcriptomic signatures of neuronal differentiation and their association with risk genes for autism spectrum and related neuropsychiatric disorders
Source: Transl Psychiatry. 2016 Aug 2;6(8):e864–. doi: 10.1038/tp.2016.119 (PMC5022076; doi:10.1038/tp.2016.119)
Supplement: Supplementary Table S3 [file tp2016119x3.xlsx]

## Sheet: readme
Gene-lists tested for enrichment
Sheet	Variables
Gene-lists	01_AutismKB	3,050 genes listed in the AutismKB database classified as non-syndromic and/or syndromic genes
	02_AutismKB_core	170 genes listed in the core-dataset of the AutismKB database i.e. the most reliable genes as defined by a score weighting number and type of studies
	03_SFARI_all	341 genes listed in the SFARI Gene Autism database
	04_SFARI_score4plus	250 genes listed in the SFARI Gene Autism database with a score ≥ 4. i.e. genes with minimal evidence in at least one candidate gene study
	05_Voineagu_M12	443 genes within a network module (M12) that was identified to be differentially regulated in post mortem brains of ASD individuals compared to controls (Voineagu et al., 2011)
	06_Voineagu_M16	386 genes within a network module (M16) that was identified to be differentially regulated in post mortem brains of ASD individuals compared to controls (Voineagu et al., 2011)
	07_Gilman_Netbag	72 genes identified through a network-based analysis of ASD associated rare de-novo CNVs (Gilman et al., 2011)
	08_Iossifov_RDNV	672 genes targeted by rare de-novo likely gene-disrupting variants identified through exome sequencing of the Simons Simplex Collection cohort of 1400 families (Iossifov et al., 2014)
	09_DeRubeis_RDNV	100 genes recurrently targeted by rare coding variants identified in 3.871 autism cases and 9.937 ancestry-matched controls by the Autism Sequencing Consortium (Rubeis et al., 2014)
	10_Darnell_FMRP	837 genes whose mRNAs are directly bound by the FMRP gene (Darnell et al., 2011)
	11_Parikshak_ID_genes	388 genes, manually curated list of genes implicated in monogenic forms of ID from multiple publications (Parikshak et al., 2013)
	12_Pinto_ID_genes	252 genes, manually curated list of genes implicated in monogenic ID (Pinto et al., 2014)
	13_Fromer_SCZ_allRDNV	676 genes targeted by rare de-novo variation in SCZ (Fromer et al., 2014)
	14_Cocchi_Pruning	117 genes, manually curated list of genes involved in synaptic pruning; these genes were significantly enriched for genomewide association signals in SCZ studies (Cocchi et al., 2015)
	Symbol	Official Gene Symbol
	Entrez ID	Gene ID listed in Entrez Gene database
Gene-list vs gene-list	Input	01_AutismKB	3,050 genes listed in the AutismKB database classified as non-syndromic and/or syndromic genes
		02_AutismKB_core	170 genes listed in the core-dataset of the AutismKB database i.e. the most reliable genes as defined by a score weighting number and type of studies
		03_SFARI_all	341 genes listed in the SFARI Gene Autism database
		04_SFARI_score4plus	250 genes listed in the SFARI Gene Autism database with a score ≥ 4. i.e. genes with minimal evidence in at least one candidate gene study
		05_Voineagu_M12	443 genes within a network module (M12) that was identified to be differentially regulated in post mortem brains of ASD individuals compared to controls (Voineagu et al., 2011)
		06_Voineagu_M16	386 genes within a network module (M16) that was identified to be differentially regulated in post mortem brains of ASD individuals compared to controls (Voineagu et al., 2011)
		07_Gilman_Netbag	72 genes identified through a network-based analysis of ASD associated rare de-novo CNVs (Gilman et al., 2011)
		08_Iossifov_RDNV	672 genes targeted by rare de-novo likely gene-disrupting variants identified through exome sequencing of the Simons Simplex Collection cohort of 1400 families (Iossifov et al., 2014)
		09_DeRubeis_RDNV	100 genes recurrently targeted by rare coding variants identified in 3.871 autism cases and 9.937 ancestry-matched controls by the Autism Sequencing Consortium (Rubeis et al., 2014)
		10_Darnell_FMRP	837 genes whose mRNAs are directly bound by the FMRP gene (Darnell et al., 2011)
		11_Parikshak_ID_genes	388 genes, manually curated list of genes implicated in monogenic forms of ID from multiple publications (Parikshak et al., 2013)
		12_Pinto_ID_genes	252 genes, manually curated list of genes implicated in monogenic ID (Pinto et al., 2014)
		13_Fromer_SCZ_allRDNV	676 genes targeted by rare de-novo variation in SCZ (Fromer et al., 2014)
		14_Cocchi_Pruning	117 genes, manually curated list of genes involved in synaptic pruning; these genes were significantly enriched for genomewide association signals in SCZ studies (Cocchi et al., 2015)
	Gene-list	as defined in input	Lists of candidate genes for ASD, ID, SCZ or FMRP targets
	Analysis	as defined in input	Lists of candidate genes for ASD, ID, SCZ or FMRP targets compared to column 1
	logOR		Natural log of odds ratio from Fisher's exact test
	SE		Standard error of log(OR)
	p.value		p-value from Fisher's exact test
	FDR		False discorvery rate from Fisher's exact test

## Sheet: Gene-lists
All gene-lists tested for enrichment
01_AutismKB		02_AutismKB_core		03_SFARI_all		04_SFARI_score4plus		05_Voineagu_M12		06_Voineagu_M16		07_Gilman_Netbag		08_Iossifov_RDNV		09_DeRubeis_RCV		10_Darnell_FMRP		11_Parikshak_ID_genes		12_Pinto_ID_genes		13_Fromer_SCZ_allRDNV		14_Cocchi_Pruning
Symbol	Entrez ID	Symbol	Entrez ID	Symbol	Entrez ID	Symbol	Entrez ID	Symbol	Entrez ID	Symbol	Entrez ID	Symbol	Entrez ID	Symbol	Entrez ID	Symbol	Entrez ID	Symbol	Entrez ID	Symbol	Entrez ID	Symbol	Entrez ID	Symbol	Entrez ID	Symbol	Entrez ID
A1BG	1	RELN	5649	ABAT	18	ABAT	18	TCTEX1D1	200132	CACHD1	57685	AATF	26574	APH1A	51107	SCN2A	6326	AGPAT3	56894	ABAT	18	SKI	6497	ZNF565	147929	NGF	4803
A2M	2	CNTNAP2	26047	ADA	100	ADA	100	CYB561	1534	AK4	205	ADAM5	255926	C20orf111	51526	SYNGAP1	8831	CNP	1267	ADA	100	GALE	2582	NRIP1	8204	BAX	581
AAA1	404744	OXTR	5021	ADK	132	ADK	132	RAB11FIP5	26056	LEPROT	54741	ADSL	158	ITGA5	3678	CHD8	57680	AKAP9	10142	ADSL	158	FUCA1	2517	LRP1	4035	CASP3	836
AADACL2	344752	NLGN4X	57502	ADNP	23394	ADNP	23394	ENO2	2026	ICAM2	3384	ATP8B1	5205	MTMR12	54545	ARID1B	57492	AKAP6	9472	AGTR2	186	ARID1A	8289	CCDC137	339230	CASP6	839
AANAT	15	GABRB3	2562	ADORA2A	135	ADORA2A	135	STRBP	55342	NFIA	4774	AXIN1	8312	PLXNB1	5364	ANK2	287	ARF3	377	ALDH5A1	7915	PIGV	55650	KPNA1	3836	XIAP	331
AARS	16	C4B	721	ADRB2	154	ADRB2	154	MFSD3	113655	GNA13	10672	BAIAP2	10458	POGZ	23126	SUV420H1	51111	ARFGEF1	10565	ARX	10054	SLC2A1	6513	ZNF480	147657	PLXNA3	55558
AASDH	132949	MET	4233	ADSL	158	ADSL	158	STX3	6809	PITPNC1	26207	BAZ1B	9031	PPP1R15B	84919	DYRK1A	1859	AFF3	3899	DHCR7	1717	ST3GAL3	6487	EIF5	1983	PLXNA4	91584
ABCA1	19	FOXP2	93986	AFF2	2334	AFF2	2334	CABLES2	81928	FGF2	2258	CACNA1B	774	PRPF39	55015	GRIN2B	2904	AFF4	27125	C3orf58	205428	STIL	6491	ALS2CL	259173	BCL2	596
ABCA12	26154	HLA-DRB1	3123	AFF4	27125	AGAP1	116987	RHBDD2	57414	FAM111A	63901	CDC45	8318	RELN	5649	ADNP	23394	AAK1	22848	DMPK	1760	ALG6	29929	CHD4	1108	DIAPH1	1729
ABCA13	154664	SLC6A4	6532	AGAP1	116987	AGBL4	84871	SSBP3	23648	SERPINB6	5269	CHRNA7	89832	SMARCC2	6601	TBR1	10716	AHDC1	27245	DMD	1756	DBT	1629	KDM2B	84678	THBS1	7057
ABCA2	20	RBFOX1	54715	AGBL4	84871	AGMO	392636	INPP4B	8821	TSEN34	79042	CLPB	81570	SPAST	6683	POGZ	23126	ARID1A	8289	DPYD	1806	AP4B1	10717	LAMA1	284217	CACNA2D1	781
ABCB9	23457	EN2	2020	AGMO	392636	AGTR2	186	EEF1A2	1917	RPL14	9045	CRHR1	1394	SPP2	130367	CUL3	8452	ARID1B	57492	FMR1	2332	NRAS	4893	CASP4	837	APOE	348
ABCC1	4363	BDNF	627	AGTR2	186	AHI1	54806	DCTN1	1639	CD99	4267	CRKL	1399	ST3GAL6	10402	KATNAL2	83473	ARID2	196528	FOXP2	93986	GATAD2B	57459	SDF4	51150	NTRK1	4914
ABCC12	94160	NRXN1	9378	AHI1	54806	ALDH5A1	7915	DCTN1	1639	GRAMD3	65983	CSMD1	64478	SUCLA2	8803	BCL11A	53335	ATG2A	23130	IL1RAPL1	11141	KCNJ10	3766	PIK3CB	5291	BDNF	497258
ABCC5	10057	MARK1	4139	ALDH5A1	7915	ANK2	287	DLK2	65989	NEK6	10783	CTNNA3	29119	SVIL	6840	CACNA2D3	55799	ATG2B	55102	MAOA	4128	ASPM	259266	SBNO1	55206	TGFB1	7040
ABCC8	6833	SLC25A12	8604	ALOX5AP	241	ANKRD11	29123	DLGAP2	9228	MSI2	124540	CTNND2	1501	TBX18	9096	MIB1	57534	ATG9A	79065	MCPH1	79648	SYT14	255928	GIF	2694	PCDH10	57575
ABCD2	225	SEZ6L2	26470	ANK2	287	ANXA1	301	WDR54	84058	C10orf116	10974	CYFIP1	23191	TCF3	83439	GABRB3	2562	ATMIN	23300	MECP2	4204	RAB3GAP2	25782	PLCL2	23228	MDM2	4193
ABCG4	64137	MAPK3	5595	ANKRD11	29123	APBA2	321	STAMBPL1	57559	PLOD2	5352	DCC	1630	ZMYM2	7750	KMT2C	58508	ACLY	47	NF1	4763	TBCE	6905	VN1R4	317703	RHOA	387
ABHD14A	25864	NLGN3	54413	ANXA1	301	AR	231	RALGPS1	9649	TUBB2B	347733	DDX53	168400	ZNF292	23036	PTEN	5728	ATP5A1	498	NTRK1	4914	FH	2271	MAGEC1	9947	SEMA3F	6405
ABHD14B	84836	ASMT	438	APBA2	321	ARID1B	57492	SHROOM2	357	KAL1	3730	DKK1	22943	ADNP	23394	RELN	5649	ATP5B	506	RAI1	493901	MYCN	4613	RFX3	5991	NRP2	8828
ABHD15	116236	MAOA	4128	APC	5624	ARNT2	9915	PHF17	79960	PLSCR4	57088	DLG1	1739	ARID1B	57492	ASXL3	80816	ABCA2	20	RELN	5649	SOS1	6654	SZT2	23334	UBE4B	10277
ABHD3	171586	MECP2	4204	AR	231	ARX	10054	STXBP1	6812	TBL1X	6907	DLG2	1740	ASAH2	56624	MYO9B	4650	ABCA3	21	SLC6A8	6535	ERCC3	2071	HLA-C	3107	THBS4	7060
ABI2	10152	SHANK3	85358	ARHGAP15	55843	ASMT	438	CHSY3	337876	HSPB1	3315	DLG4	3996	BRWD1	54014	ETFB	2109	ABCG1	9619	TSC1	7248	RAB3GAP1	22930	TEKT5	146279	BCAN	63827
ABI3BP	25890	GABRA5	2558	ARID1B	57492	ASTN2	23245	FLRT3	23767	FAM129B	64855	DVL2	1856	CDC42BPB	9578	ASH1L	55870	AGTPBP1	23287	TSC2	7249	ZEB2	9839	WDR11	55717	EFNA3	1944
ABLIM2	84448	FMR1	2332	ARNT2	9915	ATP10A	57194	NEFH	4744	PNP	4860	EHMT1	79813	CHD8	57680	TRIO	7204	ATP13A2	23400	UBE3A	7337	BBS5	129880	UBR5	51366	TNC	7134
ABTB1	80325	GAD1	2571	ARX	10054	ATP2B2	491	THOC5	8563	HSCB	150274	FANCA	2175	CNOT3	4849	NAA15	80155	ATP2A2	488	CDKL5	6792	GAD1	2571	PPP1R14D	54866	TNR	7143
ACACB	32	KCNMA1	3778	ASMT	438	AUTS2	26053	THOC5	8563	ECI2	10455	FLNA	2316	COL25A1	84570	MYT1L	23040	ATP2B2	491	NLGN3	54413	TMEM237	65062	LCT	3938	THBS2	7058
ACADM	34	EIF4E	1977	ASS1	445	AVPR1A	552	PRPF19	27339	PTPN12	5782	FMN2	56776	CUBN	8029	NR3C2	4306	ATP2B4	493	NLGN4X	57502	HDAC4	9759	THBS1	7057	NCAN	1463
ACADSB	36	CADM1	23705	ASTN2	23245	BCKDK	10295	SEMA4F	10505	SLC15A3	51296	GOLGA4	2803	CUL3	8452	APH1A	51107	ATP6V0D1	9114	RPL10	6138	D2HGDH	728294	DPYD	1806	PTPRB	5787
ACCN1	40	MACROD2	140733	ATP10A	57194	BZRAP1	9256	PDS5B	23047	CSRP2	1466	GREM2	64388	DHRS4L1	728635	VIL1	7429	ATP6V1B2	526	SLC9A6	84679	CRBN	51185	CELF2	10659	RND1	27289
ACHE	43	GRPR	2925	ATP2B2	491	C15orf43	145645	PAK1	5585	TM4SF1	4071	GRK5	2869	DNAH5	1767	CDC42BPB	9578	ATP6V0A1	535	RAB39B	116442	SUMF1	285362	TEP1	7011	EPHA4	2043
ACIN1	22985	DRD3	1814	ATRX	546	C3orf58	205428	PQLC1	80148	SERP1	27230	IKBKG	8517	DYRK1A	1859	BIRC6	57448	ATP1A1	480	PTCHD1	139411	TSEN2	80746	SYNGAP1	8831	SEMA3A	10371
ACLY	47	DRD4	1815	AUTS2	26053	C4B	721	SLC6A15	55117	TMEM216	51259	ITPR1	3708	ETFB	2109	GALNT18	374378	ATP1A2	477	NRXN1	9378	RAF1	5894	OR4C46	119749	EPHB1	2047
ACO2	50	AUTS2	26053	AVPR1A	552	CA6	765	TPRG1L	127262	ANXA5	308	KLF13	51621	FOXP1	27086	MTMR12	54545	ATP1A3	478	CNTNAP2	26047	TGFBR2	7048	HIST1H1E	3008	EPHB2	2048
ACOT7	11332	BCL2	596	BAIAP2	10458	CACNA1C	775	ATP13A2	23400	VAMP8	8673	LIMK1	3984	GRIN2B	2904	EP400	57634	ATP1B1	481	GRIN2A	2903	GLB1	2720	PAG1	55824	EPHB3	2049
ACP2	53	RPL10	6134	BCKDK	10295	CACNA1F	778	BBS7	55212	VAMP5	10791	MALL	7851	IQGAP2	10788	ZNF774	342132	ATP9A	10079	SHANK2	22941	CTNNB1	1499	IRS1	3667	DOCK1	1793
ACP6	51205	ARID1B	57492	BCL2	596	CACNA1H	8912	CAMSAP3	57662	TMEM150A	129303	MAPK3	5595	KATNAL2	83473	DPP3	10072	AGAP1	116987	SHANK3	85358	GTDC2	84892	SPATA5	166378	NCK2	8440
ACSBG1	23205	IL1RAPL1	11141	BTAF1	9044	CACNB2	783	ATP2B2	491	ITGAV	3685	MAPT	4137	KIAA0100	9703	FCRL6	343413	AGAP2	116986	HRAS	3265	LZTFL1	54585	UGT1A3	54659	TNFRSF21	27242
ACSL4	2182	TBR1	10716	BZRAP1	9256	CADM1	23705	ATP2B2	491	PPFIA1	8500	MED27	9442	LTN1	26046	SMURF1	57154	AGAP3	116988	AASS	10157	DAG1	1605	NPRL2	10641	RACGAP1	29127
ACSL5	51703	FOXP1	27086	C15orf43	145645	CADPS2	93664	LZTFL1	54585	ELF1	1997	MLXIP	22877	MBD5	55777	TTLL3	26140	ARAP2	116984	ABCC8	6833	ARL13B	200894	FAM3D	131177	CDH2	1000
ACSS2	55902	SEMA5A	9037	C3orf58	205428	CASC4	113201	CAP2	10486	C1orf144	26099	MYH11	4629	MLL3	58508	UTP6	55813	ADAP1	11033	ACOX1	51	ARL6	84100	TAF7L	54457	APP	351
ACTA1	58	PTEN	5728	C4B	721	CC2D1A	54862	ABCA5	23461	STOM	2040	NDE1	54820	PDCD1	5133	CARKD	55739	BCL9L	283149	AGA	175	CEP63	80254	RB1CC1	9821	GRIN1	2902
ACTL6B	51412	GABRA4	2557	CA6	765	CCDC64	92558	C3orf39	84892	NECAP2	55707	NLGN3	54413	POLRMT	5442	DNAH10	196385	BAT2L2	23215	AK1	203	ATR	545	CSPG4	1464	PICK1	9463
ACTN1	87	TUBGCP5	114791	CACNA1C	775	CDH10	1008	FAM81A	145773	WLS	79971	NPHP1	4867	RPS6KA3	6197	PPM1D	8493	BRSK1	84446	ALDH3A2	224	ALG3	10195	DDHD2	23259	GRIA3	2892
ACTR1A	10121	FEZF2	55079	CACNA1D	776	CDH22	64405	SLC29A1	2030	PHF11	51131	NRXN1	9378	SETBP1	26040	JADE2	23338	BRSK2	9024	ALDH4A1	8659	KIAA0226	9711	INTS10	55174	DRD2	1813
ACTR1B	10120	DISC1	27185	CACNA1F	778	CDH8	1006	PPP2R5D	5528	PHF11	51131	NSF	4905	SETD2	29072	S100G	795	BAP1	8314	ALDOA	226	IDUA	3425	KLF12	11278	DLG4	3996
ACY1	95	AVPR1A	552	CACNA1G	8913	CDH9	1007	PPP2R5D	5528	PRCP	5547	PAK2	5586	SLC7A7	9056	GSE1	23199	CTBP1	1487	ALG12	79087	CC2D2A	57545	TRRAP	8295	DLG1	1739
ACY3	91703	IMMP2L	83943	CACNA1H	8912	CDKL5	6792	ABCB9	23457	PRCP	5547	PHF2	5253	TBR1	10716	CSNK1E	1454	CLEC16A	23274	ALG2	85365	QDPR	5860	TUB	7275	PARK2	5071
ADA	100	CDH10	1008	CACNB2	783	CEP41	95681	ABCB9	23457	SOX9	6662	PMM2	5373	TRPM5	29850	KIAA0100	9703	C2CD2L	9854	ALG3	10195	SRD5A3	79644	PHF23	79142	GRIN2A	2903
ADAM17	6868	ST8SIA2	8128	CADM1	23705	CHD2	1826	PRRT3	285368	BNIP2	663	PRDX3	10935	TSPAN17	26262	CACNA1D	776	CLIP3	25999	ALG6	29929	TMEM165	55858	AHNAK2	113146	DRD1	1812
ADAM22	53616	PRKX	5613	CADPS2	93664	CHD7	55636	CPNE4	131034	CXCL16	58191	PRKG1	5592	UBR3	130507	RAB2A	5862	CASKIN1	57524	AMT	275	CEP135	9662	ADCY7	113	GRID2IP	392862
ADAM33	80332	CYFIP1	23191	CAMTA1	23261	CHD8	57680	HSPA12A	259217	CDC42EP4	23580	PRMT8	56341	USP15	9958	PCOLCE	5118	CDC42BPA	8476	ARG1	383	SLC4A4	8671	PITPNM1	9600	NTRK2	4915
ADAMTS3	9508	NIPA1	123606	CASC4	113201	CHD8	57680	FBXW7	55294	IFITM2	10581	RFX3	5991	ADAM33	80332	MYOC	4653	CDC42BPB	9578	TINAGL1	64129	BBS7	55212	GPR153	387509	GIPC1	10755
ADAMTS9	56999	UPP2	151531	CC2D1A	54862	CHRNA7	89832	KLHDC3	116138	IFITM2	10581	SET	6418	BTN1A1	696	SLCO1B1	10599	CREBBP	1387	ARHGEF6	9459	BBS12	166379	RGS12	6002	RAB3A	5864
ADARB1	104	NTF4	4909	CCDC64	92558	CLTCL1	8218	GPR162	27239	IFITM1	8519	SGSM3	27352	CSDE1	7812	SLC6A1	6529	CRTC1	23373	ARSA	410	AGA	175	PAPPA2	60676	ICA1	3382
ADCY5	111	ITGB3	3690	CD44	960	CNTN4	152330	DNM1	1759	ANGPTL4	51129	SMARCA2	6595	EPHB2	2048	ATP1B1	481	CADPS	8618	UBA2	10054	NSUN2	54888	ESAM	90952	CDC20	991
ADCYAP1	116	HOXA1	3198	CDH10	1008	CNTNAP2	26047	CERS6	253782	ANXA2	302	SPTAN1	6709	FAM8A1	51439	SCARA3	51435	DAB2IP	153090	ASAH1	427	ANKH	56172	CLIC5	53405	NTF3	4908
ADH5	128	SCN2A	6326	CDH22	64405	CNTNAP4	85445	ACOT7	11332	EXOG	9941	STUB1	10273	FCRL6	343413	KRT34	3885	DDX24	57062	ASL	435	C5orf42	65250	PML	5371	CACNG2	10369
ADI1	55256	TSC2	7249	CDH8	1006	CNTNAP5	129684	KIAA0090	23065	IFITM3	10410	SUMF1	285362	FREM3	166752	BRWD1	54014	DHX30	22907	ASPA	443	MOCS2	4338	P2RY2	5029	GRIN3B	116444
ADM	133	GRIK2	2898	CDH9	1007	CTNNA3	29119	GLS	2744	IL18BP	10068	TADA2A	6871	MPHOSPH8	54737	PRPF39	55015	DENND5A	23258	ASPM	259266	ERCC8	1161	C16orf62	57020	ACTG1	71
ADNP	23394	FBXO33	254170	CDKL5	6792	CTNNB1	1499	RAB37	326624	ALDH4A1	8659	TAOK2	9344	NAPRT1	93100	SIX2	10736	DIP2A	23181	ASS1	445	SIL1	64374	DHX8	1659	GDI1	2664
ADORA2A	135	MAPK1	5594	CEP41	95681	CUL3	8452	USP5	8078	EMX2	2018	THAP7	80764	PPM1D	8493	CCSER1	401145	DIP2B	57609	ATP2A2	488	TUBB2B	347733	ACOT6	641372	SLC6A3	6531
ADORA2B	136	LRFN5	145581	CHD2	1826	CYP11B1	1584	STEAP2	261729	ANTXR1	84168	TRA2B	6434	RAB2A	5862	GGNBP2	79893	DIP2C	22982	ATP7A	538	NEU1	51162	SAP30BP	29115	CFL1	6944
ADPRHL1	113622	RAPGEF4	11069	CHD7	55636	DDX53	168400	STEAP2	261729	SAP30L	79685	TSSK2	23617	RNF38	152006	NRXN1	9378	DIRAS2	54769	ATR	545	MOCS1	4337	ZBTB40	9923	FLNA	2316
ADRA1B	147	NTF3	4908	CHD8	57680	DEAF1	10522	RCAN2	10231	SLC9A3R1	9368	TTC28	23331	SCN2A	6326	WHSC1	7468	DOT1L	84444	SERPINA2P	390502	SLC17A5	26503	HIST1H2AG	8969	ACTB	60
ADRA2B	151	GSTM1	2944	CHD8	57680	DHCR7	1717	LPCAT4	129642	GNS	2799	TUBGCP5	114791	SCP2	10106	KLC1	3831	DGCR2	9993	ANTXR1	84168	ELOVL4	6785	FAM13C	220965	PFN1	5551
ADRB2	154	CDH9	1007	CHRNA7	89832	DISC1	27185	SEMA3A	10371	CSDA	8531	USP7	7874	SHANK2	22941	RANBP17	64901	DMXL2	23312	ATRX	546	BCKDHB	594	HMGCR	3156	S1PR1	1901
ADSL	158	COMT	1312	CHST5	23563	DLGAP2	9228	PIN1	23037	XAF1	54739	WNK2	65268	ABCA12	26154	LEO1	123169	DNAJC6	9829	AVPR2	554	RARS2	57038	SPATA22	84690	LIMK1	3984
AEBP1	165	SBF1	6305	CLTCL1	8218	DLX2	1746	GGA3	23163	TRIM47	91107	WNT3	7473	ABCA13	154664	PTPRM	5797	DSCAM	1826	B4GALT1	2683	GRIK2	2898	URB2	9816	CDC42BPB	9578
AEN	64782	UBE3A	7337	CNTN4	152330	DLX6	1750	STAT4	6775	ACOX1	51	ZNF276	92822	ADAM22	53616	KDM4B	23030	DSCAML1	57453	B4GALT7	11285	SOBP	55084	STAC2	342667	LURAP1	541468
AES	166	GRIN3B	116444	CNTNAP2	26047	DMD	1756	RAB6B	51560	GNG5	2787	ZNF383	163087	AHNAK2	113146	SETBP1	26040	EP300	2033	BBS1	582	LAMA2	3908	MUC5B	727897	CDC42BPA	8476
AFF2	2334	POGZ	23126	CNTNAP4	85445	DMPK	1760	SSX2IP	117178	SNRPG	6637	ZNF585B	92285	ANKS1A	23294	SRPK2	6733	EP400	57634	BBS2	583	ARG1	383	SLC4A8	9498	EPHA5	2044
AFF4	27125	TTN	7273	CNTNAP5	129684	DPP10	57628	RELL2	285613	SLC44A2	57153			ANTXR1	84168	ZNF559	84527	EPHA4	2043	BBS4	585	MED23	9439	TREM2	54209	EFNA5	1946
AFM	173	RIMS3	9783	CREBBP	1387	DPP6	1804	HPS6	79803	RHBDF2	79651			APOC3	345	CSDE1	7812	FBXL16	146330	MKKS	8195	GTF2H5	404672	DAB2IP	153090	MAP1A	23173
AGA	175	LRP1	4035	CSNK1D	1453	DPYD	1806	SLC39A10	57181	C1QTNF1	114897			ASB1	51665	JUP	3728	FBXL19	54620	BCKDHA	593	ACTB	60	ABCG4	64137	RAP1A	5906
AGAP1	116987	CHRNB2	1141	CTNNA3	29119	DRD3	1814	UBE2O	63893	GBP2	2634			BRCA2	675	QRICH1	54870	FBXO41	150726	BCKDHB	594	FAM126A	84668	MYH10	4628	EPS15	2060
AGBL4	84871	ATP13A4	84239	CTNNB1	1499	DYRK1A	1859	KIF17	57576	PSMB8	5696			C12orf41	54934	GSDMC	56169	FAT1	2195	BCS1L	617	BBS9	27241	RRP1B	23076	LSS	4047
AGK	55750	FEZF1	389549	CTTNBP2	83992	EHMT1	79813	CAMK2B	816	TAP1	6890			C3	718	AGAP2	116986	FAT2	2196	BSCL2	26580	C7orf11	136647	TOP3B	8940	FADS1	3992
AGPAT9	84803	SHANK2	22941	CUL3	8452	EIF4E	1977	CAMK2B	816	BAG3	9531			C7orf43	55262	PLA1A	51365	FAT3	120114	BSND	7809	GUSB	2990	SPIB	6689	SCD	6319
AGTR2	186	GABRG3	2567	CXCR3	2833	EN2	2020	GPS2	2874	TGFBR3	7049			CACHD1	57685	HDLBP	3069	FAT4	79633	BTD	221833	AP4M1	9179	BIRC6	57448	DHCR7	1717
AGTRL1	187	TRIO	7204	CYP11B1	1584	EPC2	26122	NEURL4	84461	ACAA2	10449			CCDC18	343099	TGM1	7051	FCHO1	23149	CA2	760	RELN	5649	CYTH1	9267	CRY2	1408
AHCY	191	VIP	7432	DAB1	115209	ESR2	2100	CAND2	23066	HMG20B	10362			CCDC90B	60492	LRRC14	9684	FRMPD4	9758	CBS	875	DLD	1738	ARHGEF38	54848	RBM22	55696
AHCYL2	23382	TUBA1A	7846	DAPK1	1612	ESRRB	2103	NDFIP1	80762	FTL	2512			CDCA7L	55536	KDM3A	55818	FKBP8	23770	NLRP3	114548	CEP41	95681	BRPF1	23774	HSD17B7	51478
AHI1	54806	OTX1	5013	DCTN5	84516	EXT1	2131	IQSEC1	9922	CCNG1	900			CDX2	1045	C11orf30	56946	FYN	2534	ERCC8	1161	TPK1	27010	H2AFV	94239	NSDHL	50814
AHNAK2	113146	ARX	170302	DCUN1D1	54165	FABP5	2171	MRPS2	51116	SLC16A3	9123			CECR1	51816	TAF4	6874	GPRIN1	114787	CLCNKB	1188	EZH2	2146	AP2A2	161	HMGCS1	3157
AHRR	57491	CACNA1F	778	DDX11	1663	FBXO33	254170	FBXL15	79176	NFE2L2	4780			CHD1	1105	TCTE3	6991	GPR158	57512	PPT1	5538	MCPH1	79648	ZNF530	348327	BTG2	7832
AHSG	197	FHIT	2272	DDX53	168400	FBXO40	51725	NUDCD3	23386	PTTG1IP	754			CHD2	1826	CERS4	79603	GPR162	27239	TPP1	65057	ERLIN2	11160	TGM6	343641	EFNA2	1943
AHSP	51327	SUV420H1	51111	DEAF1	10522	FEZF2	55079	NPTX1	4884	EHD4	30844			CIAO1	9391	TCF3	6929	GIT1	28964	CLN3	1201	CA8	767	SLC26A8	116369	SET	6418
AIF1	199	DNAH5	1767	DHCR7	1717	FHIT	2272	DIRAS1	148252	PARP4	143			CST9	128822	SLCO1B3	28234	GCN1L1	10985	CLN5	1203	TMEM67	91147	SMAP2	64094	GRIA1	2890
AIFM1	9131	MEGF11	84465	DIAPH3	81624	FMR1	2332	SLC39A3	29985	TEAD2	8463			DAB2	1601	CD163L1	283316	GNAS	2778	CLN6	54982	RAD21	5885	LARP7	51574	GRIA2	2891
AK2	204	CASK	8573	DISC1	27185	FOXP1	27086	BAIAP2	10458	DHRS3	9249			DAG1	1605	NCKAP1	10787	GRAMD1B	57476	CLN8	2055	KCNK9	51305	BCORL1	63035	GRIA4	2893
AK5	26289	SCN1A	6323	DLGAP2	9228	FOXP2	93986	BAIAP2	10458	CNN3	1266			DCAF4	26094	CSTF2T	23283	RALGAPA1	253959	COX10	1352	TRAPPC9	83696	GPR115	221393	MICALL1	85377
AKAP7	9465	HRAS	3265	DLX1	1745	FRK	2444	CLCN6	1185	CPT2	1376			DENND5A	23258	BRSK2	9024	GARNL3	84253	CPS1	1589	RECQL4	9401	MTOR	2475	MICALL2	79778
AKR1C2	1646	KDM5C	8242	DLX2	1746	GABRA4	2557	GABRG2	2566	DDAH2	23564			DENR	8562	MYH10	4628	RAP1GAP2	23108	CYP21A2	1589	VLDLR	7436	CCDC108	255101	GRIN2D	2906
AKR1C3	8644	PITX1	5307	DLX6	1750	GABRB3	2562	ITPR1	3708	S1PR1	1901			DPP3	10072	STXBP5	134957	HEATR5B	54497	PM20D1	148811	SLC1A1	6505	UNC13C	440279	GRIN2B	2904
AKT1	207	MEF2C	4208	DMD	1756	GALNT13	117248	FGF9	2254	ADD3	120			DUSP15	128853	SHANK3	85358	HUWE1	10075	CREBBP	1387	PIGO	84720	SLC19A2	10560	GRIN2A	2903
ALAS1	211	NRXN2	9379	DMPK	1760	GLO1	2739	PLCL2	23228	CLIC1	1192			DUSP3	1845	AXL	558	BAT2	7916	OFD1	8481	EXOSC3	51010	FBXO7	25793	GRM1	2911
ALDH18A1	5832	PRKCB1	5579	DPP10	57628	GNB1L	54584	INA	9118	TMEM51	55092			ELK1	2002	IQGAP2	10788	BAT2L1	84726	CYP27A1	1593	TGFBR1	7046	TRAK1	22906	GRM2	2912
ALDH1A3	220	GABRB1	2560	DPP6	1804	GPC6	10082	ADARB1	104	LRRC32	2615			FAM63B	54629	UBN2	254048	BAT3	7917	DBT	1629	FKTN	2218	RASGRP1	10125	GRM3	2913
ALDH1L1	10840	KIAA0182	23199	DPYD	1806	GPX1	2876	OSBPL3	26031	FCGRT	2217			FAT1	2195	KDM6B	23135	HMGXB3	22993	DCX	1641	TRIM32	22954	RARG	5916	GRM4	2914
ALDH4A1	8659	KCND2	3751	DRD3	1814	GRID2	2895	SLC17A7	57030	RRAS	6237			FGF22	27006	CAPN12	147968	IQSEC2	23096	CYB5R3	1727	CDK5RAP2	55755	EVC2	132884	GRM5	2915
ALDH5A1	7915	C16orf68	79091	DYRK1A	1859	GRIK2	2898	PRDM2	7799	HIBADH	11112			FN1	2335			IQSEC3	440073	DKC1	1736	SPTAN1	6709	ZNF229	7772	GRM6	2916
ALDH7A1	501	CACNA1E	777	EGR2	1959	GRIN2A	2903	SRGAP3	9901	MOB3C	148932			GAK	2580			DCAF6	55827	DLD	1738	KCNT1	57582	UBQLN1	29979	GRM7	2917
ALOX12B	242	SLC22A9	114571	EHMT1	79813	GRIN2B	2904	ZNF385B	151126	SAR1B	51128			GNRHR	2798			JAK1	3716	DM1	1760	INPP5E	23203	FASTKD5	60493	GRM8	2918
ALOX5AP	241	CHRNA4	1137	EIF4E	1977	GRIP1	10499	ATPAF1	64756	JAM2	58494			GPRIN3	285513			KIAA0090	23065	DNMT3B	1789	MAN1B1	11253	COL3A1	1281	ROCK1	6093
ALPK1	80216	DBH	1621	EML1	2009	GSTM1	2944	AP2A1	160	PTBP1	5725			IQCE	23288			KIAA0100	9703	DPAGT1	1798	RAB18	22931	XPR1	9213	ROCK2	9475
ALPL	249	SLCO1C1	53919	EN2	2020	GTF2I	2969	CYP4X1	260293	PTBP1	5725			JMJD1C	221037			KIAA0226	9711	DPM1	8813	ERCC6	2074	DGCR2	9993	SLIT2	9353
ALS2CL	259173	KIAA0100	9703	EPC2	26122	HDAC4	9759	CLSTN1	22883	ADAMTS1	9510			KCNMA1	3778			KIAA0284	283638	DPYS	1807	KIAA1279	26128	LAMA2	3908	UBE4A	9354
AMBP	259	RPS6KA3	6197	EPHA6	285220	HEPACAM	220296	MYOZ3	91977	BBOX1	8424			KCNS1	3787			KIAA0317	9870	ATN1	1822	ADK	132	INPP5A	3632	NMNAT1	64802
AMPH	273	NF1	4763	EPHB6	2051	HLA-A	3105	APBA2	321	ACSL5	51703			KIAA1549	57670			KIAA0430	9665	DUOX2	50506	KAT6B	23522	EDEM2	55741	NMNAT2	23057
AMT	275	DMD	1756	ERBB4	2066	HMGN1	3150	TAGLN3	29114	CYBRD1	79901			KIAA1967	57805			TRIL	9865	EIF2AK3	9451	POLR3A	11128	PLA2G12B	84647	SLIT3	6585
AMY1C	278	SLC6A8	6535	ESR1	2099	HOXA1	3198	WBSCR17	64409	TNFRSF1A	7132			KIRREL3	84623			KIAA0664	23277	EMX2	2018	KIF11	3832	C17orf49	124944	NMNAT3	349565
AMY2B	280	EHMT1	79813	ESR2	2100	HRAS	3265	SLC25A12	8604	HIST1H1C	3006			KRTAP9-3	83900			KIAA0802	23255	ERCC2	2068	TCTN3	26123	SSBP3	23648	SLIT1	6586
ANAPC13	25847	MBD5	55777	ESRRB	2103	HS3ST5	64711	PEX14	5195	ZC3HAV1	56829			LY6G6F	259215			KIAA0913	23053	ERCC3	2071	SMC3	9126	GPRIN3	285513	MEF2A	4205
ANAPC4	29945	TSC1	7248	EXT1	2131	HSD11B1	3290	EPM2AIP1	9852	RAP1B	5908			MACC1	346389			KIAA0947	23379	ERCC5	2073	SHOC2	8036	TBC1D14	57533	MEF2B	100271849
ANAPC7	51434	ADSL	158	F13A1	2162	HTR1B	3351	ANXA6	309	YES1	7525			MANSC1	54682			KIAA1045	23349	ERCC6	2074	SLC25A22	79751	NLRC5	84166	MEF2C	4208
ANGPT2	285	CDKL5	6792	FABP5	2171	HTR3A	3359	ANXA6	309	ITGA6	3655			MEF2C	4208			KIAA1109	84162	ACSL4	2182	PAX6	5080	C1orf185	284546	MEF2D	4209
ANGPTL4	51129	GRIA3	2892	FABP7	2173	HTR3C	170572	SPRYD3	84926	MYL12A	10627			METTL14	57721			FAM190B	54462	FANCA	2175	SLC35C1	55343	FCGBP	8857
ANK1	286	AFF2	2334	FBXO33	254170	ICA1	3382	VAMP1	6843	UBE2L6	9246			MICALCL	84953			RALGAPB	57148	FANCC	2176	PHF21A	51317	KIAA1109	84162
ANK2	287	IQSEC2	23096	FBXO40	51725	IL1R2	7850	VAMP1	6843	SERPING1	710			MKL2	57496			KIAA1244	57221	FBN1	2200	TMEM138	51524	GNAO1	2775
ANK3	288	CREBBP	1387	FEZF2	55079	IL1RAPL1	11141	IGFBP6	3489	PODXL	5420			MLL	4297			KIAA1688	80728	FKTN	2218	TMEM216	51259	SLC17A1	6568
ANKDD1A	348094	FGD1	2245	FGD1	2245	IL1RAPL2	26280	BCL7B	9275	PODXL	5420			MMRN2	79812			KIAA2018	205717	FGD1	2245	BBS1	582	CCDC39	339829
ANKLE2	23141	RAB39B	116442	FGFBP3	143282	INPP1	3628	ELAVL4	1996	NFKBIZ	64332			MOB4	25843			LYNX1	66004	FGFR1	2260	ALG8	79053	PRKCB	5579
ANKRA2	57763	ATRX	546	FHIT	2272	ITGB3	3690	LRFN2	57497	PLCD1	5333			MPDZ	8777			MADD	2110	FGFR2	2263	MED17	9440	PSG2	5670
ANKRD12	23253	AGTR2	186	FLT1	2321	KATNAL2	83473	GALNT9	50614	GNAI3	2773			MYCBP2	23077			MAP7D1	55700	FGFR3	2261	ALG9	79796	STAG1	10274
ANKRD13A	88455	ARHGEF6	9459	FMR1	2332	KCNJ10	3766	SCG5	6447	C1orf162	128346			MYOF	26509			MKL2	57496	FH	2271	CBL	867	PRDX6	9588
ANKRD20A1	84210	PCDH19	57526	FOXG1	2290	KCNMA1	3778	AHI1	54806	RHOC	389			NISCH	11188			MON2	23041	FKRP	79147	PVRL1	5818	IGFL2	147920
ANKRD20A5	440482	CHD7	55636	FOXP1	27086	KCTD13	253980	PPME1	51400	RHOC	389			OBSL1	23363			MYCBP2	23077	FLNA	2316	MLL2	8085	MACF1	23499
ANKRD29	147463	OPHN1	4983	FOXP2	93986	KHDRBS2	202559	STX1A	6804	NRAS	4893			OR8H1	219469			MAZ	4150	AFF2	2334	TUBA1A	7846	CEACAM18	729767
ANKRD35	148741	AHI1	54806	FRK	2444	KIAA1586	57691	KIAA1324	57535	HEBP2	23593			PCDHB16	57717			MYST3	7994	FRAS1	80144	DIP2B	57609	ANO9	338440
ANKRD6	22881	SLC9A6	10479	FRMPD4	9758	LAMB1	3912	CELSR2	1952	TSPO	706			PER1	5187			NAT8L	339983	FUCA1	2517	SUOX	6821	ARHGEF10	9639
ANKRD7	56311	TBX1	6899	GABRA4	2557	LMX1B	4010	SLC6A17	388662	TSPO	706			PIAS1	8554			NDST1	3340	SLC35C1	55343	GNPTAB	79158	RECK	8434
ANKRD9	122416	MAP2K1	5604	GABRB1	2560	LRFN5	145581	ATP1A1	480	PLTP	5360			PIWIL4	143689			NSF	4905	G6PD	8266	IGF1	3479	NUP54	53371
ANKS1A	23294	MID1	4281	GABRB3	2562	LRP2	4036	ATP1A1	480	CD68	968			PLCD4	84812			NACAD	23148	GALE	2582	POLR3B	55703	PTPRM	5797
ANO5	203859	NFIX	4784	GALNT13	117248	LRRC1	55227	ANKRD34A	284615	HIST2H2AC	8338			POLR2A	5430			NWD1	284434	GALT	2592	ATP6V0A2	23545	VPS39	23339
ANTXR1	84168	ALDH7A1	501	GLO1	2739	LZTS2	84445	EPHB6	2051	ATP1B2	482			PWWP2A	114825			NCKAP1	10787	GAMT	2593	CENPJ	55835	KDM5C	8242
ANXA1	301	KRAS	3845	GLRA2	2742	MACROD2	140733	ME3	10873	CAT	847			REST	5978			NDRG2	57447	GATM	2628	SLC25A15	10166	CIT	79947
ANXA11	311	GAMT	2593	GNA14	9630	MAOA	4128	SULT4A1	25830	MCL1	4170			RTF1	23168			NDRG4	65009	GCDH	2639	MIR17HG	407975	IFT81	28981
ANXA2	302	DHCR7	1717	GNB1L	54584	MAPK3	5595	SLC12A5	57468	TTC38	55020			RTN4RL1	146760			NHSL1	57224	GCH1	2643	ERCC5	2073	HECTD1	25831
AOC3	8639	PAFAH1B1	5048	GPC6	10082	MARK1	4139	CDH22	64405	RAB7L1	8934			SBF1	6305			NOMO1	23420	MOGS	7841	COL4A1	1282	DSCAM	1826
AP2A2	161	MKKS	8195	GPR139	124274	MBD1	1800	C3orf15	89876	FSTL1	11167			SCRIB	23513			CDK16	5127	GCSH	2653	AP4S1	11154	STAP2	55620
AP3B2	8120	NSD1	64324	GPX1	2876	MBD3	53615	SV2A	9900	RNF114	55905			SETD5	55209			CDK17	5128	GDI1	2664	MGAT2	80168	DDX10	1662
APAF1	317	RAI1	10743	GRID2	2895	MBD4	8930	ETNK2	55224	CEBPB	1051			SLC39A5	283375			PDS5B	23047	GFAP	2670	GCH1	2643	CARD6	84674
APBA2	321	L1CAM	3897	GRIK2	2898	MBD5	55777	CPSF3L	54973	S100A10	6281			SLC6A3	6531			PDZD2	23037	GK	2645	POMT2	29954	CAMK4	814
APBB1	322	NDP	4693	GRIN2A	2903	MCPH1	79648	CAMK1G	57172	EPAS1	2034			SMARCC1	6599			PDZD8	118987	GLB1	2720	GALC	2581	CANX	821
APC	324	PTPN11	5781	GRIN2B	2904	MDGA2	161357	PRKCE	5581	TYMP	1890			SMCHD1	23347			PHF12	57649	GLDC	2731	ZC3H14	79882	IFT140	9742
APCDD1	147495	RNF135	84282	GRIP1	10499	MECP2	4204	SERTAD4	56256	CDK2AP2	10263			SNTG1	54212			PHF20	51230	GLI3	2737	TTC8	123016	HTR7	3363
APH1A	51107	RPGRIP1L	23322	GRM8	2918	MEF2C	4208	CNTNAP2	26047	EDNRB	1910			STAT2	6773			PRPF8	10594	GM2A	2760	VRK1	7443	CCDC84	338657
APLF	200558	CEP290	80184	GRPR	2925	MET	4233	DHPS	1725	IL10RB	3588			STXBP1	6812			PINK1	65018	GNAS	2778	DYNC1H1	1778	MBTPS1	8720
APOA1	335	NHS	4810	GSTM1	2944	MKL2	57496	ATP6V1E1	529	CALR	811			STXBP3	6814			PTK2	5747	GNPAT	8443	SLC12A6	9990	EMR3	84658
APOA2	336	VPS13B	157680	GTF2I	2969	MSNP1AS	-	ESRRG	2104	TP53BP2	7159			TOP1	7150			PTK2B	2185	GNS	2799	CEP152	22995	ITGA6	3655
APOA4	337	CACNA1C	775	HDAC4	9759	MSR1	4481	LMO7	4008	STAT3	6774			TOPORS	10210			PROSAPIP1	9762	GPC3	2719	AP4E1	23431	FLAD1	80308
APOB	338	FTSJ1	24140	HEPACAM	220296	MTF1	4661	MAPK8IP2	23542	GSTP1	2950			TRAF7	84231			R3HDM1	23518	GPI	10007	BBS4	585	CRYBG3	131544
APOC1	341	YWHAE	7531	HLA-A	3105	MTHFR	4524	MYCBP2	23077	RAB3IL1	5866			TTF2	8458			R3HDM2	22864	GNPDA1	10007	KIF7	374654	ST3GAL6	10402
APOC3	345	PAH	5053	HMGN1	3150	MYO16	23026	RNF41	10193	CNIH4	29097			TUBA1A	7846			RAP1GAP	5909	GSS	2937	IDH2	3418	NUP214	8021
APOE	348	PQBP1	10084	HNRNPH2	3188	NBEA	26960	MARK1	4139	ASAP3	55616			UGT2B10	7365			RASGRP1	10125	PRNP	5621	GNPTG	84572	SERPINI1	5274
APOH	350	SGSH	6448	HOXA1	3198	NDNL2	56160	VAMP2	6844	CLDN5	7122			USH2A	7399			REV3L	5980	GUSB	2990	TBC1D24	57465	KCNU1	157855
APOM	55937	FOXG1	2290	HOXB1	3211	NDUFA5	4698	FARSA	2193	PARP14	54625			VAV3	10451			RIMBP2	23504	HESX1	8820	ZNF423	23090	BLNK	29760
APP	351	ACSL4	2182	HRAS	3265	NF1	4763	RNF219	79596	TIPARP	25976			WDR66	144406			RUSC1	23623	HEXA	3073	TUBB3	10381	MKI67	4288
APPL1	26060	BRAF	673	HS3ST5	64711	NIPBL	25836	SLITRK5	26050	RAB31	11031			XPO5	57510			RUSC2	9853	HEXB	3074	PMM2	5373	GLIPR1L2	144321
AQP4	361	ALDH5A1	7915	HSD11B1	3290	NLGN1	22871	NDEL1	81565	EPHX1	2052			ZKSCAN5	23660			RAPGEF1	2889	HLCS	3141	GRIN2A	2903	TENM1	10178
AR	367	MED12	9968	HTR1B	3351	NLGN3	54413	CABP1	9478	CFLAR	8837			ZNF311	282890			RAPGEF2	9693	HMGCL	3155	NDE1	54820	MYH9	4627
ARAP3	64411	POMGNT1	55624	HTR2A	3356	NLGN4X	57502	ATP6V0A1	535	BTG1	694			ZNF451	26036			RAPGEF4	11069	HPD	3242	BBS2	583	SLC18A2	6571
ARC	23237	RPE65	6121	HTR3A	3359	NLGN4Y	22829	CS	1431	ITPKB	3707			ZNF638	27332			RAPGEFL1	51195	HPRT1	3251	GPR56	9289	RUNX3	864
AREG	374	NIPBL	25836	HTR3C	170572	NPAS2	4862	C22orf29	79680	COMT	1312			ZNF813	126017			RASGRF1	5923	IDS	3423	COG8	84342	BSND	7809
ARFGAP1	55738	IGF2	3481	HTR7	3363	NRCAM	4897	REEP1	65055	SASH1	23328			ABCA2	20			ARHGAP20	57569	IDUA	3425	TMEM231	79583	CELSR2	1952
ARHGAP10	79658	DMPK	1760	ICA1	3382	NRP2	8828	TUBG1	7283	APOE	348			ACP2	53			ARHGAP21	57584	IGF1	3479	CDH15	1013	TOR1AIP1	26092
ARHGAP15	55843	UPF3B	65109	IL1R2	7850	NRXN1	9378	CNTNAP1	8506	CXCR7	57007			ADCY5	111			ARHGAP23	57636	IKBKG	8517	CHMP1A	5119	RBBP5	5929
ARHGAP23	57636	OCRL	4952	IL1RAPL1	11141	NRXN2	9379	C12orf43	64897	AHNAK	79026			AMY2B	280			ARHGAP32	9743	ITGA7	3679	WDR81	124997	ASAP2	8853
ARHGAP24	83478	SATB2	23314	IL1RAPL2	26280	NRXN3	9369	SNAP47	116841	ASCC2	84164			AP3B2	8120			ARHGEF11	9826	JAG1	182	MPDU1	9526	NEB	4703
ARHGAP39	80728	DCX	1641	IMMP2L	83943	NSD1	64324	TMEM169	92691	RAB34	83871			APAF1	317			ARHGEF12	23365	KCNJ1	3758	PIGL	9487	GLS	2744
ARHGAP4	393			INPP1	3628	NTNG1	22854	AARSD1	80755	SEPN1	57190			ARHGEF10L	55160			ARHGEF17	9828	KCNJ11	3767	ALDH3A2	224	RAD54L2	23132
ARHGEF1	9138			ITGA4	3676	NTRK1	4914	PGBD5	79605	BST2	684			BMP1	649			ARHGEF4	50649	L1CAM	3897	SLC46A1	113235	SLIT2	9353
ARHGEF10L	55160			ITGB3	3690	NTRK3	4916	PI4KA	5297	AGT	183			CACNA1D	776			ARHGEF7	8874	LAMA2	3908	SMARCE1	6605	C5orf42	65250
ARHGEF26	26084			ITGB7	3695	NXPH1	30010	RUNDC1	146923	ZIC2	7546			CACNA1E	777			RHOBTB2	23221	LAMP2	3920	EFTUD2	9343	SLIT3	6585
ARHGEF3	50650			JMJD1C	221037	ODF3L2	284451	RNMT	8731	FAM89A	375061			CARKD	55739			RICH2	9912	LARGE	9215	GFAP	2670	HIVEP1	3096
ARHGEF6	9459			KATNAL2	83473	OPHN1	4983	GABRD	2563	RPS19	6223			CD72	971			ARHGEF2	9181	PAFAH1B1	5048	MKS1	54903	FILIP1	27145
ARID1A	8289			KCNJ10	3766	OR1C1	26188	CDH18	1016	IFI35	3430			CDH5	1003			SASH1	23328	LRPPRC	10128	COG1	9382	INTS1	26173
ARID1B	57492			KCNMA1	3778	OXTR	5021	RTN2	6253	VIM	7431			CEP350	9857			SAPS1	22870	MAN2B1	4125	TSEN54	283989	MIOS	54468
ARL1	400			KCTD13	253980	PARK2	5071	UNC13A	23025	RIN2	54453			CHD3	1107			SAPS2	9701	MANBA	4126	ACTG1	71	SNX31	169166
ARL14	80117			KHDRBS2	202559	PCDH10	57575	MAP1S	55201	ROM1	6094			CHD7	55636			SEC14L1	6397	MAT1A	4143	RBBP8	5932	UPF2	26019
ARMC10	83787			KIAA1586	57691	PCDH19	57526	CDH12	1010	MVP	9961			CISH	1154			SEC16A	9919	MCCC1	56922	IER3IP1	51124	FIBIN	387758
ARMC5	79798			LAMB1	3912	PCDH9	5101	PKNOX2	63876	TLN1	7094			CNOT1	23019			SECISBP2L	9728	MCCC2	64087	RTTN	25914	DCDC5	100506627
ARMC8	25852			LAMC3	10319	PER1	5187	FAM133A	286499	PIEZO1	9780			CNOT4	4850			SBF1	6305	MCOLN1	57192	MAP2K2	5605	CBX5	23468
ARMC9	80210			LMX1B	4010	PIK3CG	5294	KLC1	3831	GPR137B	7107			CNST	163882			SETD5	55209	MGAT2	80168	MCOLN1	57192	DTX1	1840
ARMCX2	9823			LRFN5	145581	PITX1	5307	LNX1	84708	NXT1	29107			COL12A1	1303			SHANK1	50944	MOGAT2	80168	SMARCA4	6597	NCOR2	9612
ARMCX5	64860			LRP2	4036	PLN	5350	RAI1	493901	SDF2L1	23753			CTNNB1	1499			SHANK2	22941	MID1	4281	CC2D1A	54862	FRY	10129
ARMET	7873			LRRC1	55227	POGZ	23126	LGALS8	3964	CHST3	9469			CUL5	8065			SHANK3	85358	MLYCD	23417	GPSN2	9524	N4BP2L2	10443
ARNT	405			LZTS2	84445	PON1	5444	INTS5	80789	COL4A1	1282			DBR1	51163			SGIP1	84251	MOCS1	4337	WDR62	284403	HIF1A	3091
ARNT2	9915			MACROD2	140733	PPP1R1B	84152	NAPB	63908	TMBIM1	64114			DDR2	4921			SH3BP4	23677	MOCS2	4338	BCKDHA	593	ADAMTS17	170691
ARPC3	10094			MAOA	4128	PRKCB	5579	ALS2	57679	S100A8	6279			DDX20	11218			SLITRK5	26050	MPDU1	9526	ERCC2	2068	ADCY9	115
ARPC5	10092			MAP2	4133	PSD3	23362	INPP5J	27124	SEPX1	51734			DEPDC7	91614			SRGAP3	9901	MT-ATP6	-	ERCC1	2067	ITGA3	3675
ARPP21	10777			MAPK3	5595	PTCHD1	139411	SYNDIG1	79953	S100A16	140576			DNAH17	8632			SMG1	23049	MT-CO1	-	FKRP	79147	TLK2	11011
ARRB1	408			MARK1	4139	PTEN	5728	ANKRD29	147463	RPS2	6187			DNAJB9	4189			SON	6651	MT-CO2	-	PNKP	11284	LDLRAD4	753
ARRDC3	57561			MBD1	1800	PTGS2	5743	RGS7	6000	CARHSP1	23589			DUS1L	64118			SPARCL1	8404	MT-CO3	-	ASXL1	171023	CNDP2	55748
ARRDC4	91947			MBD3	53615	RAB39B	116442	ENTPD6	955	CD81	975			EFCAB8	388795			SPEG	10290	MT-CYB	-	DNMT	1786	DNMT1	1786
ARX	170302			MBD4	8930	RAI1	493901	CLIP3	25999	DDIT4	54541			EHD2	30846			SPHKAP	80309	MTHFR	4524	CTSA	5476	NCAN	1463
ASAH2	56624			MBD5	55777	RAPGEF4	11069	PNKD	25953	CYP4F11	57834			EIF2B5	8893			SCAF1	58506	MT-ND5	-	ARFGEF2	10564	SLC25A1	6576
ASAP1	50807			MCPH1	79648	RBFOX1	54715	MYPOP	339344	SLC39A1	27173			FAM45A	404636			SCAP	22937	MTR	4548	DPM1	8813	CLTCL1	8218
ASB1	51665			MDGA2	161357	REEP3	221035	LRRN4CL	221091	RPLP1	6176			FBXO10	26267			SMARCA2	6595	MTRR	4552	CBS	875	CHEK2	11200
ASB13	79754			MECP2	4204	RELN	5649	BSCL2	26580	TMEM179B	374395			FBXW9	84261			SMARCA4	6597	MT-TE	-	PCNT	5116	CACNA1I	8911
ASB17	127247			MED12	9968	RGS7	6000	MAPK1	5594	AQP4	361			FRYL	285527			SMARCC2	6601	MT-TK	-	SNAP29	9342	ALDH4A1	8659
ASCC3	10973			MEF2C	4208	RHOXF1	158800	PANK4	55229	RPS27	6232			GJA10	81025			SEC23A	10484	MT-TL1	-	SMARCB1	6598	CSF3R	1441
ASCC3L1	23020			MET	4233	RIMS3	9783	CUL3	8452	SLC39A12	221074			GLMN	11146			SAP130	23450	MT-TS1	-	LARGE	9215	DNASE2B	58511
ASIP	434			MKL2	57496	RPL10	6138	PISD	23761	RDH10	157506			GPR114	221188			TIAM1	7074	MT-TV	-	EP300	2033	POGZ	23126
ASMT	438			MSNP1AS	-	RPS6KA2	6196	DHDDS	79947	ACOX2	8309			GPR139	124274			TAOK1	57551	MYO5A	4644	CYB5R3	1727	RUSC1	23623
ASPM	259266			MSR1	4481	SATB2	23314	DEPDC5	9681	IDH1	3417			GPR146	115330			TAOK2	9344	NAGLU	4669	ALG12	79087	AASDH	132949
ASS1	445			MTF1	4661	SCN1A	6323	DOC2A	8448	YAP1	10413			GPS1	2873			TBC1D9	23158	NBN	4683	CHKB	1120	CDKAL1	54901
ATF3	467			MTHFR	4524	SCN2A	6326	TMEM59L	25789	ADORA2B	136			H2AFV	94239			TBC1D9B	23061	NLRP2	55655	HCCS	3052	TSGA13	114960
ATP10A	57194			MYO16	23026	SDC2	6383	ACRV1	56	FAM107A	11170			AC011498.1	-			TNIK	23043	NDP	4693	OFD1	8481	CUL1	8454
ATP10D	57205			MYO1A	4640	SEMA5A	9037	SLITRK3	22865	SHC1	6464			HDLBP	3069			TSC22D1	8848	NDUFS1	4719	FANCB	2187	TDRD1	56165
ATP13A4	84239			NBEA	26960	SETD2	29072	NKRF	55922	PSAT1	29968			HNRNPF	3185			TSPYL4	23270	NDUFS2	4720	PDHA1	5160	CKAP2	26586
ATP1A1	476			NCKAP5L	57701	SETD5	55209	AP2S1	1175	CAV1	857			HSPB2	3316			UHRF1BP1L	23074	NDUFS4	4724	RPS6KA3	6197	SOS2	6655
ATP1A3	478			NDNL2	56160	SEZ6L2	26470	SAE1	10055	MAPRE1	22919			HTATIP2	10553			WASF1	8936	NDUFS7	374291	MBTPS2	51360	ADAMTS18	170692
ATP1B1	481			NDUFA5	4698	SHANK1	50944	RAB9B	51209	ATP6V0E1	8992			INCENP	3619			WDFY3	23001	NDUFS8	4728	SMS	10743	CXorf65	158830
ATP2A2	488			NF1	4763	SHANK2	22941	CACNB1	782	SLC3A2	6520			INPP5B	3633			WDR13	64743	NDUFV1	4723	GK	2645	KLHL17	339451
ATP2B2	493			NFIA	4774	SHANK3	85358	B4GALT6	9331	SCARA3	51435			IRF2BPL	64207			WDR6	11180	NEU1	51162	TSPAN7	7102	DVL1	1855
ATP2B2	493			NIPBL	25836	SLC1A1	6505	STAU2	27067	SCARA3	51435			ITGB3	3690			WNK1	65125	PNP	4860	BCOR	54880	ESPN	83715
ATP2B3	492			NLGN1	22871	SLC25A12	8604	STAC2	342667	SCARA3	51435			KIAA0182	23199			WNK2	65268	CTF2P	100289419	ATP6AP2	10159	TMEM201	199953
ATP6AP1	537			NLGN3	54413	SLC38A10	124565	USP11	8237	DTNA	1837			KRBA1	84626			WWC1	23286	ZNF384	171017	MAOA	4128	EPHA2	1969
ATP6AP2	10159			NLGN4X	57502	SLC4A10	57282	FRMPD4	9758	DTNA	1837			KRT80	144501			ACO2	50	NPC1	4864	PORCN	64840	EMC1	23065
ATP6V0D1	9114			NLGN4Y	22829	SLC6A4	6532	GLS2	27165	DTNA	1837			L1TD1	54596			ACTB	60	NPC2	10577	SYP	6855	LUZP1	7798
ATP6V0E1	8992			NOS1AP	9722	SLC6A8	6535	LRRC49	54839	ANO6	196527			LAMB2	3915			ATF7IP	55729	NSD1	64324	SHROOM4	57477	NIPAL3	57185
ATP6V1A	523			NOS2A	4843	SLC9A6	84679	RRP12	23223	HDAC1	3065			LAMC3	10319			ABR	29	OAT	4942	HUWE1	10075	EXTL1	2134
ATP6V1C1	528			NPAS2	4862	SLC9A9	285195	PTH2R	5746	ZFHX3	463			MAP4	4134			ADNP	23394	OCRL	4952	ARHGEF9	23229	NR0B2	8431
ATP6V1G2	534			NRCAM	4897	SND1	27044	TSPYL2	64061	EFNA1	1942			MCAM	4162			AP1B1	162	OPHN1	4983	DLG3	4356	PTAFR	5724
ATP8B2	57198			NRP2	8828	SNTG2	54221	MICAL2	9645	TAF10	6881			MEGF11	84465			AP2A1	160	OTC	5009	HDAC8	55869	EPB41	2035
ATP8B4	79895			NRXN1	9378	SOX5	6660	CHRM1	1128	TPP1	65057			MKI67	4288			AP2A2	161	PAH	5053	SLC16A2	6567	YARS	8565
ATRN	8455			NRXN2	9379	ST7	29967	PNMA6C	84968	GNA12	2768			MSH6	2956			AP2B1	163	PAK3	8874	ATP7A	538	PHC2	1912
ATRNL1	26033			NRXN3	9369	STK39	27347	KALRN	8997	APOL3	23780			MST1R	4486			AP3D1	8943	ARHGEF7	8874	PGK1	5230	CSMD2	114784
ATRX	546			NSD1	64324	SUV420H1	51111	PNMA6A	84968	TIMP1	7076			MUC16	94025			ADD1	118	PANK2	80025	BRWD3	254065	CLSPN	63967
AUTS2	26053			NTNG1	22854	SYN1	6853	NECAB3	63941	RFXANK	8625			MYBBP1A	10514			APC2	10297	PAX8	7849	ZNF711	7552	THRAP3	9967
AVPR1A	552			NTRK1	4914	SYNE1	23345	RNF123	63891	MYH9	4627			MYH10	4628			APC	5624	PC	3872	TIMM8A	1678	HIVEP3	59269
B3GALT3	8706			NTRK3	4916	SYNGAP1	8831	ADPRHL1	113622	ABCA1	19			MYO7B	4648			ADARB1	104	PODXL	5420	RAB40AL	282808	CCDC30	728621
B3GNT2	10678			NXPH1	30010	SYT17	51760	DNAJC27	51277	RHOBTB3	22836			NAA40	79829			ADCY1	107	PCCA	5095	PLP1	5354	PTPRF	5792
B3GNT6	192134			ODF3L2	284451	TBC1D5	9779	MLIP	90523	STK3	6788			NACA	4666			ADCY5	111	PCCB	5096	PRPS1	5631	PIK3R3	8503
B4GALNT1	2583			OPHN1	4983	TBL1X	6907	ADCY1	107	CCNK	8812			NLGN1	22871			ADRBK1	156	PDHA1	5160	PAK3	8874	TTC4	7268
BACE2	25825			OPRM1	4988	TBL1XR1	79718	SRPR	6734	SOX2	6657			NOLC1	9221			AGRN	375790	PEPD	5184	UBE2A	7319	DNAJC6	9829
BAG3	9531			OR1C1	26188	TBR1	10716	FHL2	2274	SNAP23	8773			NOTCH3	4854			ALDOA	226	PEX1	339324	NDUFA1	4694	LPHN2	23266
BAIAP2	10458			OXTR	5021	TBX1	6899	PKM2	5315	PIR	8544			NR4A2	4929			ALDOC	230	PEX10	5192	CUL4B	8450	LPAR3	23566
BAIAP2L1	55971			PARK2	5071	TDO2	6999	ERLEC1	27248	CPNE3	8895			NTNG1	22854			ACCN1	40	PEX12	5193	ZDHHC9	51114	ZNF326	284695
BAIAP2L2	80115			PCDH10	57575	TMLHE	55217	SLC16A14	151473	SP110	3431			OPLAH	26873			AMPH	273	PEX13	5194	GPC3	2719	RPL5	6125
BANK1	55024			PCDH19	57526	TSC1	7248	CADPS	8618	SP110	3431			OPRL1	4987			APP	351	PEX16	9409	HPRT1	3251	TAF13	6884
BATF	10538			PCDH9	5101	TSC2	7249	CADPS	8618	ZFP36L1	677			OR10Z1	128368			APBA1	320	PEX19	5824	SOX3	6658	MYBPHL	343263
BBS5	129880			PDZD4	57595	TSPAN7	7102	HAPLN4	404037	ITGB5	3693			OR11L1	391189			APBB1	322	PEX2	5828	IDS	3423	SLC6A17	388662
BCAN	63827			PECR	55825	UBE2H	7328	SUGP1	57794	ITGB5	3693			PACS2	23241			APLP1	333	PEX3	8504	NSDHL	50814	CAPZA1	829
BCAP31	10134			PER1	5187	UBE3A	7337	ACTR1B	10120	RARRES3	5920			PAEP	5047			ALS2	57679	PEX5	5830	ABCD1	215	MOV10	4343
BCAR1	9564			PIK3CG	5294	UPF3B	65109	C7orf43	55262	GFAP	2670			PBRM1	55193			ANAPC1	64682	PEX6	5190	HCFC1	3054	PDE4DIP	9659
BCAS4	55653			PINX1	54984	VASH1	22846	CDK5	1020	BGN	633			PCDHB4	56131			ANK1	286	PEX7	5191	FLNA	2316	DCST1	149095
BCAT1	586			PITX1	5307	VPS13B	157680	KCNS2	3788	EMP1	2012			PCNX	22990			ANK2	287	PGK1	5230	GDI1	2664	ASH1L	55870
BCHE	590			PLCD1	5333	WNK3	65267	CACNG2	10369	APPL2	334			PDIA6	10130			ANK3	288	PHF6	84295	IKBKG	8517	INSRR	3645
BCKDK	10295			PLN	5350	ZBTB20	26137	PCSK1	5122	TRAF3IP2	10758			PHF19	26147			ANKRD11	29123	PLP1	5354	DKC1	1736	ARHGEF11	9826
BCL11A	53335			POGZ	23126			SLC38A1	81539	LY96	23643			PION	54103			ANKRD17	26057	PMM2	5373			DARC	2532
BCL2	596			PON1	5444			CDK5R2	8941	GPR56	9289			PITPNM3	83394			ANKRD52	283373	POMGNT1	55624			FCGR3B	2215
BCL2A1	597			PPP1R1B	84152			NUAK1	9891	GPR56	9289			PLEKHA8	84725			AATK	9625	POMT1	10585			PBX1	5087
BCL6	604			PPP1R3F	89801			ATP2B3	492	SEMA4B	10509			PLXDC1	57125			RERE	473	POU1F1	5449			PRRC2C	23215
BCL7A	605			PRKCB	5579			ATP2B3	492	LYN	4067			PNPLA7	375775			ARVCF	421	CTSA	5476			KLHL20	27252
BCL7C	9274			PSD3	23362			YARS	8565	USP3	9960			POLQ	10721			ARRB1	408	PPOX	5498			SOAT1	6646
BCORL1	63035			PSMD10	5716			CAMKV	79012	GATAD2A	54815			PRKCA	5578			ARNT2	9915	HCRT	3060			TPR	7175
BDNF	627			PTCHD1	139411			TBC1D25	4943	FYN	2534			PSEN1	5663			ASH1L	55870	PRPS1	5631			KIF14	9928
BEX2	84707			PTEN	5728			KIAA0284	283638	GPT2	84706			PSMG4	389362			ATXN1	6310	PRSS12	8492			CACNA1S	779
BGN	633			PTGS2	5743			UBL4A	8266	CIB1	10519			PTEN	5728			ATN1	1822	PSAP	23787			PLEKHA6	22874
BHLHE22	27319			PTPN11	5781			C9orf91	203197	BCCIP	56647			PTGES	9536			AUTS2	26053	MTCH1	23787			PIK3C2B	5287
BID	637			RAB39B	116442			C2CD2L	9854	CTSH	1512			PTGR1	22949			BIRC6	57448	PTCH1	5727			NFASC	23114
BIK	638			RAI1	493901			CAPRIN2	65981	RUFY3	22902			PTPRK	5796			BSN	8927	PTCH2	8643			RASSF5	83593
BIRC3	330			RAPGEF4	11069			CDR2	1039	EMP3	2014			RBMS3	27303			BZRAP1	9256	PTEN	5728			CR1L	1379
BLMH	642			RB1CC1	9821			NOMO1	23420	NINJ1	4814			RFX8	731220			B3GAT1	27087	PTPN11	5781			TLR5	7100
BLVRB	645			RBFOX1	54715			ABCG4	64137	TRIOBP	11078			RGMA	56963			BMPR2	659	PTS	5805			NVL	4931
BMP1	649			RBMS3	27303			ZNF25	219749	NES	10763			RGS22	26166			BAI1	575	PVRL1	5818			PRSS38	339501
BMS1	9790			REEP3	221035			LDB2	9079	WASF2	10163			RIMS2	9699			BAI2	576	ALDH18A1	5832			OBSCN	84033
BPIL2	254240			RELN	5649			FAM134A	79137	AK2	204			RNF123	63891			BCR	613	QDPR	5860			CAPN9	10753
BRAF	673			RFWD2	64326			MTMR7	9108	PALLD	23022			RUVBL1	8607			BCAN	63827	RPS6KA3	6197			TSNAX	7257
BRCA2	675			RGS7	6000			ATL1	51062	H2AFJ	55766			RYR1	6261			BPTF	2186	SAR1B	51128			ZP4	57829
BRCC3	79184			RHOXF1	158800			HERC1	8925	PRDX1	5052			SCN1A	6323			BAZ2A	11176	SC5D	6309			WDR64	128025
BRD1	23774			RIMS3	9783			MEN1	4221	SLC7A2	6542			SESN2	83667			BRD4	23476	SCO2	9997			CMPK2	129607
BRD2	6046			ROBO1	6091			GRSF1	2926	NFKB1	4790			SFPQ	6421			CELF5	60680	SDHA	6389			GTF3C2	2976
BRD3	8019			RORA	6095			ARHGEF11	9826	RPL18	6141			SGSM3	27352			CELSR2	1952	SGSH	6448			NRXN1	9378
BRP44	25874			RPL10	6138			OTUB1	55611	DECR1	1666			SH2D3C	10044			CABIN1	23523	SHH	6469			EML6	400954
BRPF1	7862			RPS6KA2	6196			OTUB1	55611	LAP3	51056			SLCO1C1	53919			CACNA1B	774	SIX3	6496			ALMS1	7840
BRSK1	84446			SATB2	23314			MPHOSPH8	54737	FGR	2268			SP7	121340			CACNA1A	773	SLC12A1	6557			CTNNA2	1496
BRSK2	9024			SCN1A	6323			CEND1	51286	CHPT1	56994			SRBD1	55133			CACNA1E	777	SLC12A6	9990			ASTL	431705
BRWD1	54014			SCN2A	6326			OGDHL	55753	STOX1	219736			SRPR	6734			CACNA1G	8913	SLC17A5	26503			CNNM3	26505
BSPRY	54836			SDC2	6383			PPP1R7	5510	HADHB	3032			ST3GAL3	6487			CACNA1I	8911	SLC25A15	10166			SLC5A7	60482
BST2	684			SEMA5A	9037			MKX	283078	ALDH1L1	10840			STARD9	57519			CACNB1	782	SLC4A4	8671			TMEM87B	84910
BTBD11	121551			SETD2	29072			NPTN	27020	LRP10	4038			STIL	6491			CACNB3	784	SLC5A5	6528			ZC3H6	376940
BTBD17	388419			SETD5	55209			SLC9A6	84679	ZFP36	7538			STK36	27148			CAMK2A	815	SLC7A7	9056			IL36B	27177
BTG1	694			SEZ6L2	26470			NDRG4	65009	TAGLN2	8407			SYNE1	23345			CAMK2B	816	SMPD1	6609			GLI2	2736
BTG3	10950			SH3KBP1	30011			NSF	4905	LRIG1	26018			SYNRG	11276			CAMK2N1	55450	SMS	10743			RIF1	11172
BTN1A1	696			SHANK1	50944			ABCF2	10061	NTRK2	4915			TAS2R10	50839			CAMKK2	10645	SOX10	6663			TANC1	85461
BTN2A1	11120			SHANK2	22941			C11orf87	399947	NTRK2	4915			TATDN2	9797			CALM1	801	SOX3	6658			SCN2A	6326
C10orf10	11067			SHANK3	85358			AP2M1	1173	NTRK2	4915			TBL1XR1	79718			CAMTA1	23261	SUOX	6821			XIRP2	129446
C10orf11	83938			SLC16A3	9123			EPB41L1	2036	FAM189A2	9413			TEPP	374739			CAMTA2	23125	SURF1	6834			TLK1	9874
C10orf116	10974			SLC1A1	6505			RPRML	388394	PPP1R14B	26472			TGM3	7053			CAMSAP1	157922	TAT	79969			SLC25A12	8604
C10orf137	26098			SLC25A12	8604			RNF26	79102	MGST1	4257			TIPIN	54962			CAMSAP1L1	23271	TBCE	6905			CDCA7	83879
C10orf54	64115			SLC30A5	64924			PHKG2	5261	MGST1	4257			TLK2	11011			CLSTN1	22883	TCN2	6948			TTN	7273
C10orf77	79847			SLC38A10	124565			SNCB	6620	KLF15	28999			TMC4	147798			CIC	23152	TDGF1	6997			AOX1	316
C10orf90	118611			SLC4A10	57282			CADPS2	93664	VANGL2	57216			TMPRSS2	7113			CHST2	9435	TG	7038			FN1	2335
C10orf95	79946			SLC6A4	6532			ORC5	5001	CD151	977			TNKS	8658			CPE	1363	TGIF1	7050			SPEG	10290
C10orf99	387695			SLC6A8	6535			PRKAG2	51422	RHPN2	85415			TREH	11181			CPT1C	126129	IL10	3586			CUL3	8452
C11orf1	64776			SLC9A6	84679			THY1	7070	SUCLG2	8801			TRIO	7204			CTNNB1	1499	THRB	7068			ITM2C	81618
C11orf31	280636			SLC9A9	285195			ATP6V1B2	526	HLA-A	3105			TSC2	7249			CTNND2	1501	TIMM8A	1678			KIF1A	547
C11orf41	25758			SND1	27044			ACTL6B	51412	GNAI2	2771			TSNARE1	203062			CHN1	1123	TSPAN7	7102			ITPR1	3708
C11orf74	119710			SNTG2	54221			SMAP2	64094	ACTL6A	86			TSR2	90121			CHN2	1124	TPI1	7167			RPUSD3	285367
C12orf24	29902			SOX5	6660			SYNGR1	9145	IGFBP7	3490			TTN	7273			CLCN3	1182	TPO	7066			NUP210	23225
C12orf35	55196			SPAST	6683			TRO	7216	SRGN	5552			UBE3C	9690			CBX6	23466	THPO	7066			LSM3	27258
C12orf41	54934			ST7	29967			GFRA2	2675	METTL7A	25840			UGGT1	56886			CHD3	1107	TSHB	7252			STT3B	201595
C12orf50	160419			STK39	27347			CAMK2G	818	LIX1	167410			UIMC1	51720			CHD4	1108	TSHR	7253			ZNF445	353274
C12orf68	387856			SUCLG2	8801			PFKP	5214	ZNF423	23090			VPS39	23339			CHD5	84181	TTF1	7270			LIMD1	8994
C12orf72	254013			SUV420H1	51111			GPI	10007	RPN2	6185			VWCE	220001			CHD6	84181	NKX2-1	7080			CELSR3	1951
C12orf76	400073			SYN1	6853			KRT222	125113	TMX1	81542			XIRP1	165904			CHD8	57680	TTF2	8458			NCKIPSD	51517
C13orf15	28984			SYNE1	23345			MPP1	4354	MERTK	10461			YTHDC2	64848			C11ORF41	25758	XPA	7507			ALAS1	211
C13orf16	121793			SYNGAP1	8831			KCNIP4	80333	OAF	220323			ZBTB41	360023			C14ORF4	64207	ZEB2	9839			DNAH1	25981
C14orf106	55320			SYT17	51760			NOS2	4843	DSE	29940			ZC3H12B	340554			C19ORF26	255057	ZIC2	7546			PHF7	51533
C14orf135	64430			TAF1L	138474			IDH3G	3421	SHMT2	6472			ZMYND8	23613			C20ORF117	140710	PTHLH	5744			KCTD6	200845
C14orf19	280655			TBC1D5	9779			NPM2	10361	ARHGEF6	9459			ZNF420	147923			C20ORF12	55184	PRDX5	25824			PTPRG	5793
C14orf4	64207			TBL1X	6907			PTPRN	5798	SCRG1	11341			ZNF644	84146			CIT	79947	ABCD1	215			GXYLT2	727936
C14ORF56	89919			TBL1XR1	79718			GOT2	2806	TGM2	7052			A2M	2			CLTC	1213	MTM1	4534			CNTN3	5067
C15orf62	643338			TBR1	10716			PTPN3	5774	FBXO8	26269			AADACL2	344752			COPG	22820	KLF8	11279			TFG	10342
C16orf58	64755			TBX1	6899			NFYC	4802	C10orf10	11067			ABI3BP	25890			CRMP1	1400	IGBP1	3476			ALCAM	214
C16orf68	79091			TDO2	6999			VDAC3	10187	SAT1	81539			AGK	55750			CPLX1	10815	NHS	4810			CD96	10225
C16orf93	90835			TGM3	7053			ABTB1	80325	ALDH9A1	223			ANK3	288			CPLX2	10814	PQBP1	10084			KIAA2018	205717
C17orf87	388325			TLK2	11011			ELOVL4	6785	CDH5	1003			ATP2B4	493			COBL	23242	ZNF41	7592			PLXNA1	5361
C17orf97	400566			TMLHE	55217			CKMT1B	1159	SEC61A1	29927			BCORL1	63035			CKB	1120	ZNF81	347344			TRH	7200
C18orf19	125228			TNIP2	79155			MAP3K9	4293	PON2	5445			BRD1	23774			CUL9	23113	BCOR	54880			PAQR9	344838
C18orf26	284254			TPH2	121278			PPAPDC3	84814	CYB5B	80777			C18orf26	284254			CAND1	55832	KDM5C	8242			HPS3	84343
C18orf32	497661			TSC1	7248			DPP6	1804	FXYD5	53827			C2orf42	54980			CUX1	1523	SHROOM4	57477			SHOX2	6474
C18orf54	162681			TSC2	7249			PRSS3	5646	PDK4	5166			C6orf174	387104			CUX2	23316	KIAA2022	340533			PSMD2	5708
C19orf6	91304			TSN	7247			NCALD	83988	NPC2	10577			FAM205A	259308			ARPP21	10777	FTSJ1	24140			EPHB3	2049
C19orf66	55337			TSPAN7	7102			NCALD	83988	TRIP6	7205			CAPN10	11132			CDK5R1	8851	DLG3	4356			DLG1	1739
C1GALT1	56913			TTN	7273			F8A1	8263	NQO1	1728			CASK	8573			CDK5R2	8941	MPP3	4356			ZNF721	170960
C1orf125	126859			UBE2H	7328			HK1	51361	TGFBR2	7048			CCDC14	64770			CDKL5	6792	PHF8	23133			PSAPL1	768239
C1orf131	128061			UBE3A	7337			AP2A2	161	FERMT2	10979			CD151	977			CYFIP2	26999	ATP6AP2	10159			ZNF518B	85460
C1orf173	127254			UBE3B	89910			KIAA0232	9778	DCAF12	25853			CHRND	1144			CLASP1	23332	ARHGEF9	23229			YTHDC1	91746
C1orf21	81563			UBL7	84993			SCN1B	6324	AKR1C3	8644			CPZ	8532			CLASP2	23122	SYN1	6853			SULT1B1	27284
C1orf52	148423			UBR7	55148			SLC22A17	51310	LRP4	4038			CSMD1	64478			CKAP5	9793	SLC16A2	6567			ADAMTS3	9508
C1orf54	79630			UPF3B	65109			PAM	23077	AXL	558			CYP4F3	4051			DIDO1	11083	ZDHHC15	158866			PARM1	25849
C1orf59	113802			VASH1	22846			CKMT1A	548596	AXL	558			DGCR14	8220			DAPK1	1612	FANCB	2187			SEC31A	22872
C1orf61	10485			VPS13B	157680			TERF2	7014	CMTM3	123920			DICER1	23405			DOCK3	1795	HCCS	3052			GRID2	2895
C1orf86	199990			WNK3	65267			VPS33B	26276	PRDX6	9588			DISC1	27185			DOCK4	9732	AP1S2	8905			METTL14	57721
C1QB	713			WNT2	7472			MCF2	4168	HLA-E	3133			DNAH11	8701			DOCK9	23348	SMC1A	8243			MYOZ2	51778
C1QC	714			XIRP1	165904			PTPRT	11122	RPS15A	6210			DNAH9	1770			DBC1	57805	SRPX2	27286			ANKRD50	57182
C20orf103	24141			ZBTB20	26137			SYP	6855	DBI	1622			DNMT3A	1788			DLC1	8655	UBE2A	7319			FAT4	79633
C20orf111	51526			ZSWIM5	57643			SV2B	9899	DBI	1622			DOM3Z	1797			DTX1	1840	ZNF674	641339			PCDH10	57575
C20orf94	128710							GRM8	2918	IL17RB	55540			EBAG9	9166			DDN	23109	BRWD3	254065			DCHS2	54798
C21orf2	755							CAMK1D	57118	SERF2	10169			EFR3A	23167			DGKZ	8525	CUL4B	8450			CBR4	84869
C21orf33	8209							PAK3	8874	KANK1	23189			EIF2C1	26523			DAGLA	747	PORCN	64840			SORBS2	8470
C21orf34	388815							ABCF3	55324	SORBS3	10174			FBXL6	26233			DICER1	23405	GRIA3	2892			TLR3	7098
C21ORF58	54058							PWWP2B	170394	YBX1	4904			FBXO18	84893			DPYSL2	1808	HSD17B10	3028			LPCAT1	79888
C21orf7	56911							ABLIM2	84448	MSN	4478			FEZF2	55079			DPP8	54878	MED12	9968			PDZD2	23037
C2orf4	51072							SCN4B	6330	MAPKAPK3	7867			FGD3	619477			DLGAP1	9229	NDUFA1	4694			ZFR	51663
C2orf42	54980							MAPK13	5603	C15orf63	25764			GNAS	2778			DLGAP2	9228	NXF5	55998			NIPBL	25836
C3	718							KIFAP3	22920	CDKN1A	5063			GOLGA3	2802			DLGAP3	58512	RPL15	6138			ADAMTS6	11174
C3orf18	51161							TOX2	84969	SIPA1	6494			GPR98	84059			DLGAP4	22839	UPF3B	65109			TAF9	6880
C3orf38	285237							IPCEF1	26034	XPR1	9213			GRM7	2917			DLG2	1740	ZDHHC9	51114			ATG12	9140
C3orf57	165679							FAM174B	400451	CEBPD	1052			GTF2IRD1	9569			DLG4	3996	HUWE1	10075			SHROOM1	134549
C3orf58	205428							DOPEY1	23033	GJA1	2697			HIGD2A	192286			DLG5	9231	PCDH19	57526			CD14	929
C3orf72	401089							AP3B2	8120	PLIN2	123			HIST1H2AE	3012			DISP2	85455	MAGT1	84061			PCDHAC2	56134
C4B	721							GDAP1L1	78997	PSME1	5720			HMHA1	23526			DOPEY1	23033	CASK	8573			SH3TC2	79628
C4orf41	60684							DPP10	57628	TDP1	55775			IKBIP	121457			DOPEY2	9980	MBTPS2	51360			STK10	6793
C4orf45	152940							TRAPPC9	83696	LGALS3	3958			IL20RB	53833			DCLK1	9201	NSDHL	50814			NSD1	64324
C5	727							C10orf35	219738	RAB5C	5878			IQGAP3	128239			DUSP8	1850	IQSEC2	23096			GFOD1	54438
C5orf16	285613							SCAMP5	192683	CD14	929			ITSN2	50618			DCTN1	1639	RAB40AL	282808			JARID2	3720
C5orf44	80006							F12	2161	RPS6	6194			KANK1	23189			DNM1	1759	RBM10	8241			ALDH5A1	7915
C5orf62	85027							CACNA2D2	9254	SEC11A	23478			KIAA0317	9870			DYNC1H1	1778	NAA10	8260			HIST1H2BE	8344
C6orf145	221749							NGEF	25791	GLIS3	169792			KIAA1432	57589			DST	667	LAS1L	81887			HIST1H4I	8294
C6orf174	387104							LCMT1	51451	IRF9	10379			KIAA1462	57608			DTNA	1837	EIF2S3	1968			PRRC2A	7916
C7orf43	55262							OSBPL10	114884	DYNLT1	6993			L3MBTL1	26013			DMWD	1762	HCFC1	3054			FKBPL	63943
C7orf50	84310							ASNS	440	ITGB1	3688			CERS6	253782			EGR1	1958	THOC2	57187			BTNL2	56244
C7orf68	29923							PPP1R3F	89801	HEY2	23493			LCN10	414332			EML2	24139	CLCN4	1183			RGL2	5863
C8orf22	492307							CHGA	1113	MT1M	4499			LLGL1	3996			ENC1	8507	HDAC8	55869			C6orf222	389384
C8orf74	203076							SH3GL2	6456	B2M	567			LRP1	4035			ELMO2	63916	CDH15	1013			KIF6	221458
C9	735							NCKIPSD	51517	HSDL2	84263			LTBP1	4052			EPN1	29924	RAB3GAP1	22930			TFAP2D	83741
C9orf144B	259308							RAB40C	57799	MT1A	4489			MADD	2110			EPB41L1	2036	STXBP1	6812			PAQR8	85315
C9orf30	91283							ACHE	43	CDK4	1019			MDN1	23195			EPB49	2039	GRIN2B	2904			RIMS1	22999
C9orf45	81571							ATG16L1	55054	SBF2	81846			MMP8	4317			EHMT1	79813	UBR1	197131			KCNQ5	56479
C9orf46	55848							ATG16L1	55054	MT1X	4501			MPP6	10200			EHMT2	10919	LIMK1	3984			TTK	7272
C9orf68	55064							C12orf68	387856	SOD2	6648			MR1	3140			EEF1A2	1917	SRGAP3	9901			UFL1	23376
C9orf82	79886							C12orf68	387856	IGF2BP2	10644			MTMR2	8898			EEF2	1938	BRAF	673			AKD1	221264
C9orf86	55684							SNAP91	9892	FGFRL1	53834			MTMR9	66036			EIF2C1	26523	KRAS	3845			LAMA4	3910
CA12	771							DCAF4	26094	CTDSP2	10106			MYB	4602			EIF2C2	27161	MAP2K1	5604			KIAA1244	57221
CABIN1	23523							ASB13	79754	SERPINA3	12			MYH9	4627			EIF4G1	1981	MAP2K2	5605			UTRN	7402
CABP1	9478							PSMD2	5708	CHSY1	22856			NAV2	89797			EIF4G2	1982	RAF1	5894			SYNE1	23345
CACHD1	57685							COPG	22820	LAMB2	3915			NCAPD2	9918			EIF4G3	8672	SHOC2	8036			ARID1B	57492
CACNA1A	773							CACNA2D3	55799	LPP	4026			NF1	4763			EXTL3	2137	SPRED1	161742			AMZ1	155185
CACNA1C	775							AARS	16	UBXN2A	165324			NLRX1	79671			XPO6	23214	SOS1	6654			TNRC18	27320
CACNA1D	776							KIAA0513	9764	CCDC50	152137			NPFFR2	10886			XPO7	23039	EHMT1	79813			FBXL18	80028
CACNA1E	777							SLITRK4	139065					NR2F1	7025			ELFN2	114794	EP300	2033			DAGLB	221955
CACNA1F	778							CPNE5	57699					NSUN7	79730			FAM115A	9747	HDAC4	9759			CDCA7L	55536
CACNA1G	8913							TMEM130	222865					OR5AC2	81050			FAM120A	23196	KMT2D	8085			NUPL2	11097
CACNA1H	8912							PPL	5493					PHF3	23469			FAM160A2	84067	KMT2B	9757			SCRN1	9805
CACNA1I	8911							POPDC3	64208					PLOD3	8985			FAM171B	165215	KAT6B	23522			NME8	51314
CACNA2D2	9254							PREP	5550					PPP2R1B	5519			FAM179B	23116	CDK8	1024			YAE1D1	57002
CACNA2D3	55799							CCKBR	887					PRCP	5547			FAM21A	387680	CHD7	55636			GLI3	2737
CACNB1	782							SRA1	23191					PTK7	5754			FAM5B	57795	DYRK1A	1859			ABCA13	154664
CADM1	23705							IFT122	55764					RFX2	5990			FAM65A	79567	MED17	9440			POM121C	100101267
CADM2	253559							CALY	50632					ROS1	6098			FAM91A1	157769	MED23	9439			RUNDC3B	154661
CADM3	57863							APBB3	10307					SCARB2	950			FSCN1	6624	SETBP1	26040			AKAP9	10142
CADPS	8618							LRRC20	55222					SEMA4G	57715			FASN	2194	TCF4	6934			PEX1	339324
CADPS2	93664							LRRC20	55222					SLC17A3	10786			FOXK2	3607	TCF7L2	6934			GNB2	2783
CALB2	794							NMNAT2	23057					SLC22A9	114571			FOXO3	2309	YY1	7528			MUC17	140453
CALCA	796							MCM4	4173					SLC26A5	375611			NCS1	23413	ZNF711	7552			RELN	5649
CALY	50632							RBFOX1	54715					SLC30A5	64924			FRY	10129					C7orf60	154743
CAMK1G	57172							RBFOX1	54715					SLC6A1	6529			GABBR1	10537					SLC13A1	6561
CAMK2G	818							RBFOX1	54715					SLC6A13	6540			GABBR2	9568					SND1	27044
CAMK2N2	94032							FBXO33	254170					SLFN5	162394			GTF3C1	2975					CCDC136	64753
CAMP	820							DDX24	57062					SMC3	9126			GTF3C2	2976					TAS2R3	50831
CAPN10	11132							C6orf136	221545					SNAPC5	10302			GRLF1	2909					CLCN1	1180
CARHSP1	23589							LRFN5	145581					SNRK	54861			GRIN1	2902					SSPO	23145
CARKD	55739							KIAA1797	54914					SORCS1	114815			GRIN2A	2903					NOS3	342977
CARM1	10498							ABHD14A	25864					SPAG17	200162			GRIN2B	2904					MLL3	58508
CART	9607							MAP2K5	5607					SRGAP3	9901			GRIK3	2899					TNKS	8658
CASK	8573							MAP2K5	5607					SUPT16H	11198			GRIK5	2901					XKR6	286046
CASP3	836							FIBP	9158					SUV420H1	51111			GRM4	2914					XPO7	23039
CASP7	840							CYP2E1	1571					SV2B	9899			GRM5	2915					FAM160B2	64760
CBLN2	147381							CPLX1	10815					TAS2R3	50831			GLUL	2752					PTK2B	2185
CBLN4	140689							TRIM3	10612					TCF7L1	83439			GPAM	57678					ESCO2	157570
CBS	875							HMG20A	10363					TECTA	7007			GSK3B	2932					KIF13B	23303
CBX4	8535							MADD	2110					TET1	80312			GPM6A	2823					TEX15	56154
CCBL2	56267							MADD	2110					TMEM85	51234			GBF1	8729					WRN	7486
CCDC102B	79839							ICA1	3382					TMEM8A	58986			GAS7	8522					ANK1	286
CCDC136	64753							ICA1	3382					TPK1	27010			GNAO1	2775					TTPA	7274
CCDC14	64770							EPGN	255324					TROAP	10024			GNAL	2774					XKR9	389668
CCDC148	130940							VSNL1	7447					TRPM7	54822			GNAZ	2781					PI15	51050
CCDC18	343099							CORO2A	7464					TRRAP	8295			GNB1	2782					FABP4	2167
CCDC25	55246							MAGEE1	57692					TUBGCP5	114791			HSP90AB1	3326					KIAA1429	25962
CCDC34	91057							OXR1	55074					USP46	64854			HERC1	8925					YWHAZ	7534
CCDC50	152137							IDH3A	3419					WDR4	10785			HERC2	8924					TRHR	7201
CCDC57	284001							GAL3ST3	89792					ZNF213	7760			HNRNPUL1	11100					SQLE	6713
CCDC63	160762							TWF2	11344					ZNF335	63925			HK1	51361					ASAP1	50807
CCDC64	92558							CASC1	55259					ZNF642	339559			HDLBP	3069					PUF60	22827
CCDC69	26112							DLG3	4356					ACACB	32			HDAC4	9759					EPPK1	83481
CCDC90A	63933							KLC2	147700					ANK2	287			HDAC5	10014					TONSL	4796
CCDC90B	60492							BTRC	8945					ANO5	203859			HIPK1	204851					RANBP6	26953
CCDC92	80212							CD99L2	83692					ATP10D	57205			HIPK2	28996					HAUS6	54801
CCDC93	54520							AFTPH	54812					ATP1B1	481			HIPK3	10114					ACO1	48
CCL17	6361							ST3GAL6	10402					BCL11A	53335			HCFC1	3054					PAX5	5079
CCL2	6347							GLCE	26035					CACNA2D3	55799			HIVEP1	3096					PRUNE2	158471
CCL20	6364							ZNF365	22891					CBX4	8535			HIVEP2	3097					VPS13A	23230
CCL22	6367							PELI3	246330					CSTF2T	23283			HIVEP3	59269					COL15A1	1306
CCL25	6370							THEMIS	387357					CTTNBP2	83992			HTT	3064					FSD1L	83856
CCL28	56477							ZBTB24	9841					DIP2A	23181			HCN2	610					ACTL7B	10880
CCNB1IP1	57820							FIG4	9896					DIP2C	22982			APOE	348					PTPN3	5774
CCND2	894							TESC	54997					DLL1	28514			SRCIN1	80725					COL27A1	85301
CCNJ	54619							RAB15	376267					DST	667			PDE4DIP	9659					PHF19	26147
CCNL1	57018													ECM2	1842			IDS	3423					LHX6	26468
CCPG1	9236													EFCAB5	374786			IGSF9B	22997					C9orf114	51490
CCR1	1230													FAM91A1	157769			IPO13	9670					POMT1	10585
CCT8	10694													FLG	2260			IPO4	79711					EGFL7	51162
CD14	929													GALNTL4	374378			IPO5	3843					MAMDC4	158056
CD151	977													GIMAP8	155038			ITPR1	3708					EXD3	54932
CD160	11126													KDM6B	23135			INPP4A	3631					ARRDC1	92714
CD163L1	283316													KIAA0232	9778			IRS2	8660					ZMYND11	10771
CD24	100133941													LMTK3	114783			INTS1	26173					ZEB1	6935
CD247	919													LRP2	4036			ITSN1	6453					EPC1	80314
CD300LG	146894													MED13L	23389			JPH3	57338					MAPK8	5599
CD38	952													MFRP	83552			JPH4	84502					PSAP	23787
CD44	960													MLL5	55904			KALRN	8997					LIPK	643414
CD52	1043													MTHFS	10588			KLHL22	84861					ANKRD22	118932
CD69	969													NCKAP1	10787			KNDC1	85442					ACTA2	59
CD72	971													NFIA	4774			KIF1A	547					MYOF	26509
CD74	972													NR3C2	4306			KIF1B	23095					TM9SF3	56889
CD8A	925													NRXN1	9378			KIF21A	55605					POLL	27343
CD9	928													NUAK1	9891			KIF21B	23046					PDCD11	22984
CD96	10225													TM4SF19	116211			KIF3C	3797					ACSL5	51703
CD99	4267													PAX5	5079			KIF5A	3798					FAM160B1	57700
CDC14B	8555													PCDHA13	56136			KIF5C	3800					CUZD1	50624
CDC25A	993													PCOLCE	5118			KIFC2	90990					MUC6	4588
CDC25B	994													PHF2	5253			KLC1	3831					PDE3B	5140
CDC40	51362													RABGGTA	5875			LPHN1	22859					IGSF22	283284
CDC42BPB	9578													RAD21L1	642636			LPHN3	23284					KIF18A	81930
CDCA7L	55536													RIMS1	22999			LMTK2	22853					ACCSL	390110
CDH10	1008													CTPS2	56474			LMTK3	114783					LRP4	4038
CDH11	1009													SCUBE2	57758			LLGL1	3996					PTPRJ	5795
CDH12	1010													SLC25A39	51629			LINGO1	84894					SMTNL1	219537
CDH17	1015													SPATA13	221178			LRRC41	10489					ZDHHC5	25921
CDH22	64405													TBC1D23	55773			LRRC4B	94030					FADS2	9415
CDH5	1003													THSD7A	221981			LRRC68	284352					SYVN1	84447
CDH6	1004													TRIM17	51127			LRRC7	57554					SPDYC	387778
CDH8	1006													TRIP12	9320			LRRC8B	23507					PCNXL3	399909
CDH9	1007													TROVE2	6738			LRRN2	10446					NUMA1	4926
CDHR5	53841													UBN2	254048			LARS2	23395					ARAP1	116985
CDK14	5218													UNC80	285175			LARGE	9215					GDPD5	81544
CDK5R1	8851													VCP	7415			LPIN2	9663					CAPN5	726
CDKL5	6792													WDFY3	23001			LHFPL4	375612					CLNS1A	1207
CDKN1A	1026													ZFYVE26	23503			LRP3	4037					DLG2	1740
CDKN2C	1031													ZMYND11	10771			LRP8	7804					MAML2	84441
CDON	50937													ZNF594	84622			LRP1	4035					CEP164	22897
CDS1	1040													AARSD1	80755			KDM4B	23030					PHLDB1	23187
CDX2	1045													ABI2	10152			KDM5C	8242					HSPA8	3312
CEBPD	1052													ACRBP	84519			KDM6B	23135					FOXRED1	55572
CECR1	51816													ACTN4	81			MFHAS1	9258					IQSEC3	440073
CELA1	1990													ADAM18	6868			MAN2A2	4122					CD163L1	283316
CELF5	60680													ADAMTS7	11173			MGAT5B	146664					CD163	9332
CELSR3	1951													AGAP2	116986			MMP24	10893					SLCO1B7	338821
CENPC1	1060													AK1	203			MTOR	2475					BCAT1	586
CEP290	80184													ZMAT5	55954			MED13	9969					STK38L	23012
CEP350	9857													ALMS1	7840			MED13L	23389					ARID2	196528
CEP57	9702													AP3D1	8943			MED14	9282					FAM186B	84070
CES1	1066													ARHGAP21	57584			MED16	10025					KRT82	3888
CETP	1071													ASB14	142686			MAGED1	9500					ZC3H10	84872
CFH	3075													B9D1	27077			MAGI2	9863					SMARCC2	6601
CFHR1	3078													BAI3	577			MTSS1L	92154					XPOT	11260
CFLAR	8837													BCHE	590			MBD5	55777					MDM1	56890
CHCHD10	400916													BEST3	144453			MICAL2	9645					CEP290	80184
CHD1	1105													BIRC6	57448			MAST1	23332					EPYC	1833
CHD2	1106													C14orf129	51527			MAST2	23139					IKBIP	121457
CHD3	1107													CATSPERG	57828			MAST4	375449					NUP37	79023
CHD5	450091													HEATR8	374977			MACF1	23499					ALDH1L2	160428
CHD7	55636													C2CD3	26005			MAP1A	23173					TCP11L2	255394
CHD8	57680													KCTD20	222658			MAP1B	4131					ANAPC5	51433
CHGA	1113													C9orf86	55684			MAP2	4133					PSPC1	55269
CHGB	1114													CACNA1S	779			MAP4	4134					STARD13	90627
CHI3L1	1116													CAD	1677			MIB1	57534					NBEA	26960
CHI3L2	1117													CAMSAP1	157922			MINK1	50488					HTR2A	3356
CHKB	1120													CGNL1	84952			MAPK1	5594					ITM2B	9445
CHN1	1123													CIT	79947			MAPK4	5596					INTS6	26512
CHN2	1124													CLCA2	9635			MAPK8IP1	9479					NALCN	259232
CHRD	8646													CLCN7	1186			MAPK8IP3	23162					TINF2	26277
CHRM1	1128													CNGB1	1258			MAPKBP1	23005					NYNRIN	57523
CHRM5	1133													CNOT6	57472			MAP3K12	7786					C14orf28	122525
CHRNA4	1137													CNPY2	10330			MAP4K4	9448					KLHDC1	122773
CHRNA7	1139													COLEC12	81035			MBP	5553					ESR2	2100
CHRNB2	1141													CPA4	51200			MYT1L	23040					PLEKHH1	57475
CHRND	1144													CSAD	51380			MLL	4297					ACTN1	87
CHST10	9486													CSTA	1475			MLL2	8085					DICER1	23405
CHST12	55501													CYP4F12	66002			MLL3	58508					WARS	7453
CHST5	23563													CYP4Z1	199974			MLL5	55904					HSP90AA1	3320
CIAO1	9391													DCAF11	80344			MEF2D	4209					AKT1	207
CIB4	130106													DCAF4L2	138009			MYO5A	4644					TRPM1	4308
CIITA	4261													DCAF5	8816			MYO10	4651					RYR3	6263
CINP	51550													DDB1	1642			MYO16	23026					DLL4	54567
CIRBP	1153													DENND5B	160518			MYO18A	399687					INO80	54617
CISH	1154													DHX9	1660			MPRIP	23164					OIP5	11339
CITED2	10370													GORASP2	26003			MYH10	4628					SPTBN5	51332
CKB	1152													DNAH10	196385			MTMR4	9110					DUOXA2	405753
CKLF	51192													DNAH2	146754			NELF	26012					DUOXA1	90527
CKMT1A	548596													TRDMT1	1787			NCAM1	4684					GNB5	10681
CLCF1	23529													DUSP14	11072			NEDD4	4734					VPS13C	54832
CLCN3	1182													EFCAB6	64800			NEURL	9148					CLPX	10845
CLCN4	1183													EGFR	1956			NEURL4	84461					UACA	55075
CLDN10	9071													EIF3G	8666			NRXN1	9378					NR2E3	10002
CLDN23	137075													EIF4A1	1973			NRXN2	9379					CHSY1	22856
CLDN5	7122													ELOVL1	64834			NRXN3	9369					RHBDF1	64285
CLEC16A	23274													EMID2	136227			NBEA	26960					MPG	4350
CLEC18C	283971													EMR1	2015			NCAN	1463					SOLH	6650
CLEC2B	9976													ENPP2	5168			NCDN	23154					DNASE1L2	1775
CLIC1	1192													EP400	57634			NF1	4763					CDIP1	29965
CLIC3	9022													EPHA1	2041			NRGN	4900					GRIN2A	2903
CLIC4	25932													EPHX2	2053			NLGN2	57555					CLEC16A	23274
CLIP1	6249													ERP44	23071			NLGN3	54413					MYH11	4629
CLIP4	79745													FAM120B	84498			NAV1	89796					EEF2K	29904
CLNK	116449													FAM129B	64855			NAV2	89797					COG7	91949
CLTB	1212													FAM177B	400823			NAV3	89795					TMEM219	124446
CLTC	1213													FBN1	2200			NPAS2	4862					TBC1D10B	26000
CLU	1191													FCGBP	8857			NGEF	25791					FBXL19	54620
CLYBL	171425													G3BP2	9908			NPTXR	23467					PYCARD	29108
CMPK2	129607													GABRB3	2562			NTRK2	4915					AKTIP	64400
CMTM3	123920													GALNT9	50614			NTRK3	4916					CDH5	1003
CMTM7	112616													GCN1L1	10985			NISCH	11188					CES4A	283848
CNDP1	84735													GLRA2	2742			NFIC	4782					DPEP2	64174
CNGA3	1261													GOLGA4	2803			NFIX	4784					SLC7A6	9057
CNIH3	149111													GPRASP1	9737			NSD1	64324					PMFBP1	83449
CNKSR2	22866													GTF3C1	2975			NCOR1	9611					CLEC3A	10143
CNN3	1266													GYPE	2996			NCOR2	9612					TAF1C	9013
CNNM1	26507													HDAC9	9734			NCOA1	8648					COX4I1	1327
CNOT1	23019													HERC1	8925			NCOA2	10499					FBXO31	79791
CNOT3	4849													PPIP5K2	23262			NCOA6	23054					C17orf97	400566
CNOT4	4850													HMGXB3	22993			NRIP1	8204					SGSM2	9905
CNOT6L	246175													HNRNPUL1	11100			NR2F1	7025					ALOX15	246
CNPY3	10695													HRH2	3274			NUP98	4928					NLRP1	22861
CNR1	1268													HSD3B1	3283			ODZ2	57451					FBXO39	162517
CNST	163882													HSPA4	3308			ODZ3	55714					ARHGEF15	22899
CNTFR	1271													ICA1	3382			ODZ4	26011					DNAH9	1770
CNTN4	152330													IFIH1	64135			OLFM1	10439					NOS2	4843
CNTNAP2	26047													IFNA4	3441			OXR1	55074					TNFAIP1	7126
COBLL1	22837													IKBKAP	8518			OGDH	4967					MYO18A	399687
COG4	25839													ISY1	57461			PAK6	56924					TP53I13	90313
COL12A1	1303													ITGA7	3679			PTCH1	5727					GIT1	28964
COL15A1	1306													ITPR1	3708			PEG3	5178					SSH2	85464
COL20A1	57642													JUP	3728			PCNX	22990					SRCIN1	80725
COL24A1	255631													KCNC1	3746			PCNXL2	80003					ERBB2	2064
COL25A1	84570													KIAA0240	23506			PCNXL3	399909					KRT25	147183
COL4A1	1282													PPP1R26	9858			PER1	5187					KRT20	54474
COL6A1	1291													KIAA1324	57535			PPARGC1A	10891					KRT15	3866
COL7A1	1294													C1orf222	85452			PHACTR1	221692					EFTUD2	9343
COMMD2	51122													KIF18A	81930			PTEN	5728					SP2	6668
COMMD4	54939													KIRREL2	84063			PI4KA	5297					SPAG9	9043
COMMD6	170622													LAMB3	3914			PIGQ	9091					CA10	56934
COMT	1312													LIX1	167410			PITPNM1	9600					BZRAP1	9256
COPG	22820													LPHN2	23266			PITPNM2	57605					MRC2	9902
COPG2	26958													LRRC31	79782			PREX1	57580					TANC2	26115
CORO6	84940													LRRC40	55631			PREX2	80243					KCNH6	81033
CORT	1325													LVRN	206338			PIP5K1C	23396					CCDC47	57003
COX19	90639													LZTR1	8216			PDE2A	5138					SLC9A3R1	9368
COX4NB	10328													MAPK13	5603			PDE4B	5142					LLGL2	3993
COX6A2	1339													MBNL1	4154			PDE8B	8622					TNRC6C	57690
COX7A1	1346													MCOLN3	55283			PFKM	5213					CBX8	57332
CP	1356													MPO	4353			PACS1	55690					BAIAP2	10458
CPA1	1357													MUC17	140453			PACS2	23241					MYADML2	255275
CPA2	1358													MUC2	4583			PGM2L1	283209					FN3KRP	79672
CPEB2	132864													MUC4	4585			PIKFYVE	200576					SMAD7	4092
CPLX1	10815													MUC5B	727897			PLCB1	23236					ZNF532	55205
CPLX2	10814													MYO9B	4650			PLCH2	9651					ZNF407	55628
CPNE3	8895													NCOR1	9611			PLD3	23646					AP3D1	8943
CPSF1	29894													NEB	4703			PHYHIP	9796					ZNF77	58492
CPZ	8532													NUP133	55746			PCLO	27445					TBXA2R	6915
CR2	1380													OR52E6	390078			PKP4	8502					SAFB2	9667
CREBBP	1387													OR5M9	390162			LPPR4	9890					EMR1	2015
CRH	1392													PAFAH1B2	5049			PSD	5662					EVI5L	115704
CRHR1	1394													PAOX	196743			PHLDB1	23187					ADAMTS10	81794
CROCC	9696													PDGFD	80310			PLXNA1	5361					ZNF426	79088
CRY1	1407													PDLIM1	9124			PLXNA2	5362					FARSA	2193
CRYBA1	1411													PEX5L	51555			PLXNA4	91584					IER2	9592
CRYM	1428													PFKM	5213			PLXNB1	5364					ILVBL	10994
CRYZ	1429													PIK3R2	5296			PLXND1	23129					WIZ	58525
CSDA	8531													PLD5	200150			PKD1	5310					HAUS8	93323
CSDC2	27254													PLEKHA4	57664			POLR2A	5430					GTPBP3	84705
CSDE1	7812													PM20D1	148811			KCNT1	57582					UNC13A	23025
CSEN	30818													POU3F4	5456			KCNMA1	3778					KXD1	79036
CSMD1	64478													PPRC1	23082			KCNQ2	3785					ZNF536	9745
CSMD2	114784													PRAMEF12	390999			KCNQ3	3786					ZNF607	84775
CSMD3	114788													PROS1	5627			KCNB1	3745					MED29	55588
CSNK1G1	53944													PTPRM	5797			KCND2	3751					SHKBP1	92799
CSRP2	1466													PXDN	7837			KCNC3	3748					AXL	558
CST3	1471													PYHIN1	149628			KCNA2	3737					ERF	2107
CST5	1473													RBM27	54439			KCNH1	3756					CIC	23152
CST9	128822													RDH8	50700			KCNH3	23416					MARK4	57787
CSTA	1475													RETN	56729			KCNH7	90134					ALDH16A1	126133
CSTF2T	23283													RFWD3	55159			PJA2	9867					TSKS	60385
CTBP1	1487													RHOT2	89941			PRICKLE2	166336					SHANK1	50944
CTF1	1489													RIC8A	60626			PRR12	57479					LENG1	79165
CTH	1491													RNPEPL1	57140			PSAP	23787					BRSK1	84446
CTNNA2	1496													RPL21	6144			PRKCB	5579					ZNF551	90233
CTNNA3	29119													RPS6KB2	6199			PRKCE	5581					ZBTB45	84878
CTNNAL1	8727													SBF2	81846			PRKCG	5582					CHMP2A	27243
CTNNB1	1499													SDHA	6389			PRKACB	5567					MGME1	92667
CTNND2	1501													SEC24D	9871			PPP1R9B	84687					ZNF133	7692
CTSA	5476													SF1	7536			PPM1E	22843					ABHD12	26090
CTSD	1509													PNISR	25957			PPP2R1A	5518					DUSP15	128853
CTSH	1512													SH3RF3	344558			PPP2R2C	5522					ASXL1	171023
CTSZ	1522													SLC25A29	123096			PPP2R5B	5526					SNTA1	6640
CTTNBP2	83992													SLC2A10	81031			PPP3CA	5530					MYH7B	57644
CUBN	8029													SLC4A2	6522			PTPN11	5781					FAM83C	128876
CUEDC2	79004													SLC5A1	6523			PTPN5	84867					EPB41L1	2036
CUL3	8452													SMAD2	4087			PTPRD	5789					TGM2	7052
CUL5	8065													SND1	27044			PTPRF	5792					SULF2	55959
CUX1	1523													SNX5	27131			PTPRG	5793					DPM1	8813
CX3CR1	1524													SPANXD	64648			PTPRJ	5795					TSHZ2	128553
CXCL1	2919													SRCAP	10847			PTPRN2	5799					SLMO2	51012
CXCL10	3627													STK11	6794			PTPRS	5802					C20orf197	284756
CXCL16	58191													STK19	8859			PTPRT	11122					GTPBP5	26164
CXCL2	2920													SWAP70	23075			PPFIA3	8541					ADAMTS1	9510
CXCR3	2833													TANC2	26115			PLP1	5354					URB1	9875
CXCR4	7852													TBC1D2B	23102			PCDH1	5097					IFNAR2	3455
CXCR7	57007													TEKT1	83659			PCDH10	57575					SON	6651
CYB5D2	124936													THBS3	7059			PCDH7	5099					ITSN1	6453
CYBA	1535													TMEM178	130733			PCDH9	5101					TSPEAR	54084
CYBASC3	220002													TMEM41A	90407			PCDHAC2	56134					COL6A2	1292
CYBB	1536													TOP3B	8940			PCDHA4	56144					PCNT	5116
CYFIP1	23191													TRIM6	117854			PCDHGA12	26025					CCT8L2	150160
CYGB	114757													TRPV5	56302			PUM1	9698					MIF	6279
CYP11A1	1583													TXNDC5	81567			PUM2	23369					CABIN1	23523
CYP11B1	1584													UPF3A	65110			QKI	9444					MYO18B	84700
CYP1A2	1544													USP24	23358			RPH3A	22895					TTC28	23331
CYP1B1	1545													UTP20	27340			RALGDS	5900					EIF4ENIF1	56478
CYP20A1	57404													VNN1	8876			RHOB	388					APOL5	80831
CYP2C8	1558													VPS18	57617			RELN	5649					EP300	2033
CYP2E1	1571													VPS4A	27183			RPRD2	23248					CERK	64781
CYP3A4	1576													WBSCR17	64409			RGS7BP	401190					ARSE	415
CYP3A5	1577													WDR55	54853			RPTOR	57521					TLR7	51284
CYP3A7	1551													ZNF33A	7581			RTN1	6252					DMD	1756
CYP4F3	4051													ZNF366	167465			RTN3	10313					TSPYL2	64061
CYR61	3491													ZNF404	342908			RTN4	57142					HUWE1	10075
CYTH3	9265													ZNF445	353274			RTN4R	65078					NAP1L2	4674
CYTH4	27128													ZNF860	344787			RC3H1	149041					MAGT1	84061
D4S234E	27065													ZNF99	7652			RC3H2	54542					NXF3	56000
DAB1	1600																	RYR2	6262					ACSL4	2182
DAB2	1601																	SALL2	6297					HTATSF1	27336
DACH1	1602																	SEZ6L2	26470
DAG1	1605																	SETX	23064
DAK	26007																	2003-09-01	55964
DAPK1	1612																	2005-09-01	5413
DAPPER1	51339																	SRRM2	23524
DARS	1615																	STK25	10494
DBC1	1620																	SPRN	503542
DBH	1621																	SIPA1L1	26037
DBNDD1	79007																	SIPA1L2	57568
DBNDD2	55861																	SIPA1L3	23094
DBNL	28988																	UBR5	51366
DBR1	51163																	PLEC	5339
DCAF4	26094																	USP32	84669
DCC	1630																	SOBP	55084
DCLK1	9201																	SGSM2	9905
DCTN5	84516																	SCN8A	6334
DCX	1641																	SCN2A	6326
DDC	1644																	SLC1A2	6506
DDI2	84301																	SLC12A5	57468
DDIT4	54541																	SLC12A6	9990
DDR1	780																	SLC17A7	57030
DDR2	4921																	SLC22A17	51310
DDX19A	55308																	SLC24A2	25769
DDX19B	11269																	SLC25A23	79085
DDX20	11218																	CELSR3	1951
DDX3X	1654																	SLC4A3	6508
DDX60	55601																	SLC4A4	8671
DECR1	1666																	SLC4A8	9498
DEFB103A	414325																	SLC6A1	6529
DEFB105A	245908																	SLC6A17	388662
DEFB105B	504180																	SLC8A1	6546
DEFB106A	245909																	SLC8A2	6543
DEFB109	100286963																	SORBS2	8470
DEFB4	140596																	SORT1	6272
DENND2D	79961																	SORL1	6653
DENND3	22898																	ARHGAP33	115703
DENND5A	23258																	SYNE1	23345
DENR	8562																	SPTAN1	6709
DEPDC7	91614																	SPTB	6710
DET1	55070																	SPTBN1	6711
DFFA	1676																	SPTBN2	6712
DFNA5	1687																	SPEN	23013
DGCR14	8220																	SPAG9	9043
DGCR2	9993																	SMPD3	55512
DGCR8	54487																	SPIRE1	56907
DGCR9	25787																	SPRED1	161742
DHCR7	1717																	SAMD4B	55095
DHFR	1719																	SREBF2	6721
DHRS11	79154																	STOX2	56977
DHRS3	9249																	STRN4	29888
DHRS4L1	728635																	SUPT6H	6830
DHRS7B	25979																	SYMPK	8189
DHRS9	10170																	SYN1	6853
DIAPH1	1729																	SYNGAP1	8831
DICER1	23405																	SV2A	9900
DIP2A	23181																	SV2B	9899
DIP2C	22982																	SYNGR1	9145
DIRAS1	148252																	SYNJ1	8867
DISC1	27185																	SYNPO	11346
DISC2	27184																	SNAP25	6616
DIXDC1	85458																	SNAP91	9892
DKFZp761E198	91056																	SYT1	6857
DLG3	1741																	SYT7	9066
DLG4	1742																	SNPH	9751
DLL1	28514																	STXBP1	6812
DLX1	1745																	STXBP5	134957
DLX2	1746																	TLN2	83660
DLX5	1749																	TNKS	8658
DLX6	1750																	TTBK1	84630
DMAP1	55929																	TTBK2	146057
DMD	1756																	TSHZ1	10194
DMPK	1760																	TNS3	64759
DMT1	25978																	TSPAN7	7102
DMTF1	9988																	TTC3	7267
DMXL2	23312																	TTC7B	145567
DNAH11	8701																	TANC2	26115
DNAH17	8632																	TRIP12	9320
DNAH5	1767																	THRA	7067
DNAH7	56171																	TEF	7008
DNAH9	1770																	TRAPPC10	7109
DNAJB1	3337																	TRAK1	22906
DNAJB7	150353																	TRAK2	66008
DNAJB9	4189																	TCF20	6942
DNAJC10	54431																	TCF25	22980
DNAJC18	202052																	TCF4	6934
DNER	92737																	TLE3	7090
DNM1L	10059																	TRRAP	8295
DNMBP	23268																	TRPC4AP	26133
DNMT2	1787																	TRPM3	80036
DNMT3A	1788																	TMEM132A	54972
DOC2A	8448																	TMEM151A	256472
DOCK1	1793																	TMEM151B	441151
DOCK3	1795																	TMEM63B	55362
DOCK4	9732																	TMEM8B	51754
DOM3Z	1797																	TNPO2	30000
DPP3	10072																	TNRC18	27320
DPP4	1803																	TNRC6B	23112
DPP6	1804																	TRIM2	23321
DPYD	1806																	TRIM3	10612
DPYSL2	1808																	TRIM32	22954
DPYSL3	1809																	TRIM37	4591
DRD1	1812																	TRIM9	114088
DRD2	1813																	TRIO	7204
DRD3	1814																	TRO	7216
DRD4	1815																	TMOD2	29767
DRD5	1816																	TULP4	56995
DRP2	1821																	TSC2	7249
DSC1	1823																	TPPP	11076
DSC2	1824																	TTLL7	79739
DSCR5	51227																	TUBB3	10381
DST	667																	TUBB4	10381
DTNA	1837																	TTYH1	57348
DUB4	391622																	TTYH3	80727
DUS1L	64118																	YWHAG	7532
DUSP15	128853																	TNK2	10188
DUSP26	78986																	UBQLN1	29979
DUSP3	1845																	UBQLN2	29978
DUSP4	1846																	UQCRC1	7384
DUSP5	1847																	UBAP2L	9898
DUSP7	1849																	UBR3	130507
DUSP8	1850																	UBE3B	89910
DYNC1I1	1780																	UBE3C	9690
DYNLRB1	83658																	USP22	23326
DYNLT1	6993																	USP34	9736
DYNLT3	6990																	USP5	8078
DYRK1A	1859																	USP9X	8239
DYRK3	8444																	UBE2O	63893
EAF1	85403																	UBA1	7317
EBAG9	9166																	UNC13A	23025
ECE2	9718																	UNC13C	440279
ECGF1	1901																	UNC5A	90249
ECM1	1893																	ULK1	8408
ECM2	1842																	ULK2	9706
EDEM1	9695																	AKT3	10000
EEF1E1	9521																	SKI	6497
EEF2K	29904																	VPS13D	55187
EEPD1	80820																	VPS41	27072
EFCAB5	374786																	VAMP2	6844
EFCAB7	84455																	ZER1	10444
EFCAB8	388795																	ZC3H4	23211
EFCBP1	64168																	ZC3H7B	23264
EFEMP1	2202																	ZEB2	9839
EFNA1	1942																	ZFR	51663
EFR3A	23167																	ZFHX2	85446
EHBP1	23301																	ZFP106	64397
EHD2	30846																	ZNF238	10472
EHD4	30844																	ZNF365	22891
EHMT1	79813																	ZNF462	58499
EIF1AY	9086																	ZNF521	25925
EIF2AK3	9451																	ZNF536	9745
EIF2C1	26523																	ZNF704	619279
EIF2S2	8894																	ZNF827	152485
EIF3A	8661																	ZCCHC14	23174
EIF3G	8666																	ZFYVE1	53349
EIF3K	27335																	ZMIZ1	57178
EIF4E	1977																	ZMIZ2	83637
EIF4G1	1981																	ZNFX1	57169
EIF5	1983																	ZHX3	23051
ELAVL1	1994																	ZYG11B	79699
ELAVL4	1996																	CALM3	808
ELK1	2002																	PCDHGC3	5098
ELL	8178
ELMOD1	55531
ELMOD3	84173
ELN	2006
ELOVL5	60481
EMP1	2012
EMP3	2014
EMX1	2016
EN2	2020
ENO2	2026
ENOSF1	55556
ENPP2	5168
ENTPD3	956
EP300	2033
EPC1	80314
EPHA3	2042
EPHA5	2044
EPHB2	2048
EPHB6	2051
EPHX1	2052
EPN3	55040
ERBB4	2066
ERC1	23085
ERGIC3	51614
ERV3	2086
ESPN	83715
ESR1	2099
ESR2	2100
ESRRA	2101
ESRRB	2103
ESRRG	2104
ESTRRA	144832
ETFB	2109
ETS2	2114
EVL	51466
EWSR1	2130
EXOC4	60412
EXOG	9941
EXOSC6	118460
EXT1	2131
EXT2	2132
EXTL2	2135
EYA2	2139
EZR	7430
F12	2161
F13A1	2162
F13B	2165
F2	2147
FAF2	23197
FAIM	55179
FAIM2	23017
FAM100A	124402
FAM101B	359845
FAM102A	399665
FAM102B	284611
FAM107A	11170
FAM120AOS	158293
FAM123C	205147
FAM124A	220108
FAM129B	64855
FAM130A2	80034
FAM133B	257415
FAM134B	54463
FAM153B	202134
FAM174B	400451
FAM185A	222234
FAM189A2	9413
FAM190A	401145
FAM3C	10447
FAM43A	131583
FAM45A	404636
FAM46A	55603
FAM46C	54855
FAM63B	54629
FAM65B	9750
FAM73B	84895
FAM81A	145773
FAM82A1	151393
FAM84A	151354
FAM89A	375061
FAM89B	23625
FAM8A1	51439
FAM91A1	157769
FAM96A	84191
FAR2	55711
FAS	355
FAT1	2195
FBLN2	2199
FBRS	64319
FBXL15	79176
FBXL19	54620
FBXL5	26234
FBXL6	26233
FBXO10	26267
FBXO18	84893
FBXO24	26261
FBXO31	79791
FBXO33	254170
FBXW12	285231
FBXW9	84261
FCER1G	2207
FCGBP	8857
FCN3	8547
FCRL4	83417
FCRL6	343413
FDFT1	2222
FES	2242
FEZF1	389549
FEZF2	55079
FGB	2244
FGD1	2245
FGD3	619477
FGD6	55785
FGF10	2255
FGF12	2257
FGF22	27006
FGF9	2254
FGFBP2	83888
FGFRL1	53834
FGG	2266
FHAD1	114827
FHIT	2272
FHL2	2274
FILIP1	27145
FKBP8	23770
FKSG83	83954
FLG	2312
FLJ10178	55086
FLJ12825	440101
FLJ20054	163486
FLJ20647	55013
FLJ21657	64417
FLJ30596	133686
FLJ30834	132332
FLJ32363	375444
FLJ37440	129804
FLJ38773	284808
FLJ39822	151258
FLJ40296	122183
FLJ46156	341883
FLNC	2318
FLOT2	2319
FLRT3	23767
FMR1	2332
FN1	2335
FNDC3B	64778
FNDC4	64838
FNDC5	252995
FNIP1	96459
FNTA	2339
FOXG1	2290
FOXO1	2308
FOXO3	2309
FOXP1	27086
FOXP2	93986
FREM3	166752
FREQ	23413
FRK	2444
FRMD5	84978
FRMPD2	143162
FRMPD4	9758
FRYL	285527
FSD1	79187
FSTL5	56884
FTHL11	2503
FTHL3	2498
FTL	2512
FTSJ1	24140
FUK	197258
FUS	2521
FUT4	2526
FXR1	8087
FXYD2	486
FYN	2534
FYTTD1	84248
G1P3	2537
G3BP2	9908
GAB1	2549
GABPB1	2553
GABRA1	2554
GABRA2	2555
GABRA3	2556
GABRA4	2557
GABRA5	2558
GABRB1	2560
GABRB2	2561
GABRB3	2562
GABRD	2563
GABRE	2564
GABRG1	2565
GABRG2	2566
GABRG3	2567
GABRP	2568
GABRQ	55879
GAD1	2571
GAD2	2572
GADD45B	4616
GADD45G	10912
GAK	2580
GALC	2581
GALNT12	79695
GALNTL4	374378
GAMT	2593
GAS1	2619
GAS2	2620
GAS8	2622
GATA3	2625
GBE1	2632
GBF1	8729
GBP1	2633
GBP2	2634
GBP4	115361
GBP5	115362
GBP6	163351
GC	2638
GCA	25801
GCET2	257144
GCH1	2643
GCLC	2729
GCNT1	2650
GDI1	2664
GEM	2669
GEMIN4	50628
GFAP	2670
GFM1	85476
GFOD1	54438
GFOD2	81577
GFRA2	2675
GGT7	2686
GHSR	2693
GIMAP6	474344
GIMAP8	155038
GIT2	9815
GJA10	84694
GLDC	2731
GLIS3	169792
GLMN	11146
GLO1	2739
GLRA2	2742
GLRA3	8001
GLRB	2743
GLRX	2745
GLRX3	10539
GLS2	27165
GLUD1	2746
GLUD2	2747
GLULD1	51557
GLYAT	10249
GMFG	9535
GNA11	2767
GNA12	2768
GNA13	10672
GNA15	2769
GNAS	2778
GNB1L	54584
GNB2	2783
GNB4	59345
GNG2	54331
GNL3L	54552
GNLY	10578
GNPDA2	132789
GNPTAB	79158
GNRHR	2798
GOLGA3	2802
GOLGA6L4	161527
GOLGA8B	440270
GOLGA8E	390535
GON4L	54856
GOT2	2806
GPD2	2820
GPM6B	2824
GPN3	51184
GPNMB	10457
GPR114	221188
GPR139	124274
GPR146	115330
GPR155	151556
GPR173	54328
GPR175	131601
GPR50	9248
GPR56	9289
GPR62	118442
GPR68	8111
GPR83	10888
GPR98	84059
GPRASP1	9737
GPRASP2	114928
GPRIN3	285513
GPS1	2873
GPX1	2876
GPX3	2878
GPX8	493869
GREB1L	80000
GRIA1	2890
GRIA2	2891
GRIA3	2892
GRIK2	2898
GRIK5	2901
GRIN1	2902
GRIN2A	2903
GRIN2B	2904
GRIN3A	116443
GRIN3B	116444
GRINL1A	81488
GRIP1	23426
GRIPAP1	56850
GRK4	2868
GRK5	2869
GRM2	2912
GRM3	2913
GRM5	2915
GRM7	2917
GRM8	2918
GRPR	2925
GSDMB	55876
GSDMC	56169
GSG1L	146395
GSN	2934
GSPT1	2935
GSS	2937
GSTM1	2944
GSTM3	2947
GSTP1	2950
GSTT1	2952
GTF2I	2969
GTF2IRD1	9569
GUSBL1	387036
GYPC	2995
GZMB	3002
H1F0	3005
H2AFV	94239
H2AFY	9555
H2AFY2	55506
HAMP	57817
HAPLN4	404037
HARS	3035
HAT1	8520
HAVCR2	84868
HBD	3045
HCFC1	3054
HCG26	352961
HCK	3055
HCLS1	3059
HDAC6	10013
HDC	3067
HDGFRP2	84717
HDLBP	3069
HEBP2	23593
HERC2P4	440362
HERC6	55008
HES4	57801
HES6	55502
HEY1	23462
HEY2	23493
HGF	3082
HIGD2A	192286
HINT1	3094
HIPK2	28996
HIRIP3	8479
HIST1H1A	3024
HIST1H1C	3006
HIST1H2AE	3012
HIST1H2AG	8969
HIST1H2AH	85235
HIST1H2BD	3017
HIST1H2BJ	8970
HIST1H2BK	85236
HIST1H3D	8351
HIST1H3H	8357
HIST1H4I	8294
HIST2H2AA3	8337
HIST2H2AC	8338
HIST2H2BE	8349
HIST2H3C	126961
HKR1	284459
HLA-A	3105
HLA-B	3106
HLA-DQA1	3117
HLA-DQB1	3119
HLA-DRB1	3123
HLA-DRB4	3126
HLA-G	3135
HLA-H	3136
HLA-K	3138
HLTF	6596
HMBOX1	79618
HMG20B	10362
HMGA2	8091
HMGB1	3146
HMGB3P1	128872
HMGCS1	3157
HMGN3	9324
HMHA1	23526
HNF1B	6928
HNMT	3176
HNRNPA0	10949
HNRNPD	3184
HNRNPF	3185
HNRNPU	3192
HNRPH2	3188
HNRPLL	92906
HOMER1	9456
HOPX	84525
HOXA1	3198
HOXD1	3231
HPRT1	3251
HPX	3263
HRAS	3265
HS3ST3B1	9953
HS3ST5	222537
HS6ST2	90161
HSD3B7	80270
HSP90AA1	3320
HSP90B1	7184
HSPA1A	3303
HSPA1B	3304
HSPA1L	3305
HSPA6	3310
HSPA9B	3313
HSPB1	3315
HSPB2	3316
HSPB3	8988
HSPB6	126393
HSPB8	26353
HSPBP1	23640
HSPC159	29094
HTATIP2	10553
HTR1B	3351
HTR2A	3356
HTR2C	3358
HTR3A	3359
HTR3C	170572
HTR3E	285242
HTR4	3360
HTR5A	3361
HVCN1	84329
HYLS1	219844
ICA1	3382
ICAM1	3383
ID3	3399
IDH3B	3420
IDH3G	3421
IDI1	3422
IER3	8870
IER5L	389792
IFI16	3428
IFIT3	3437
IFITM1	8519
IFITM2	10581
IFITM3	10410
IFNG	3458
IFT81	28981
IGBP1	3476
IGDCC3	9543
IGF2	3481
IGFBP4	3487
IGFBP5	3488
IGFBP7	3490
IGFBPL1	347252
IGHA2	3494
IGHD	3495
IGHM	3507
IGHMBP2	3508
IGHV3OR16-13	28303
IGL@	3535
IGLL1	3543
IGLL3P	91353
IKBIP	121457
IKZF1	10320
IL12A	3592
IL-13	3596
IL17A	3605
IL17RB	55540
IL18R1	8809
IL1B	3553
IL1R1	3554
IL1R2	7850
IL1RAPL1	11141
IL1RAPL2	26280
IL20RB	53833
IL21R	50615
IL23A	51561
IL28RA	163702
IL2RB	3560
IL32	9235
IL34	146433
IL4R	3566
IL5	3567
IL6	3569
IL6ST	3572
IL8	3576
IMMP2L	83943
INA	9118
INCENP	3619
ING3	54556
INMT	11185
INPP1	3628
INPP4B	8821
INPP5B	3633
INPP5D	3635
INPPL1	3636
INSM2	84684
INTS1	26173
INTS6	26512
INTU	27152
IQCE	23288
IQCF1	132141
IQCF2	389123
IQGAP2	10788
IQGAP3	128239
IQSEC2	23096
IRAK1	3654
IRF2BP2	359948
ISG15	9636
ISLR2	57611
ISOC1	51015
ITCH	83737
ITGA11	22801
ITGA2	3673
ITGA2B	3674
ITGA4	3676
ITGA5	3678
ITGAD	3681
ITGAM	3684
ITGAX	3687
ITGB1	3688
ITGB1BP1	9270
ITGB2	3689
ITGB3	3690
ITGB5	3693
ITGB7	3695
ITIH2	3698
ITIH4	3700
ITPKA	3706
ITPKB	3707
ITPR1	3708
ITSN2	50618
JAK1	3716
JAKMIP1	152789
JARID2	3720
JDP2	122953
JMJD1C	221037
JMJD6	23210
JUN	3725
JUNB	3726
KALRN	8997
KANK1	23189
KATNA1	11104
KATNAL2	83473
KAZ	23254
KBTBD10	10324
KCNA5	3741
KCNB1	3745
KCNB2	9312
KCNC1	3746
KCND1	3750
KCND2	3751
KCND3	3752
KCNE1L	23630
KCNG1	3755
KCNH3	23416
KCNH4	23415
KCNIP4	80333
KCNJ16	3773
KCNK12	56660
KCNMA1	3778
KCNMB1	3779
KCNMB2	10242
KCNMB4	27345
KCNN3	3782
KCNN4	3783
KCNS1	3787
KCNT1	57582
KCNT2	343450
KCTD12	115207
KDM4C	23081
KDM5C	8242
KDM6B	23135
KHNYN	23351
KIAA0100	9703
KIAA0101	9768
KIAA0182	23199
KIAA0232	9778
KIAA0317	9870
KIAA0319	9856
KIAA0368	23392
KIAA0427	9811
KIAA0491	51100
KIAA0528	9847
KIAA0556	23247
KIAA0649	9858
KIAA0664	23277
KIAA0664L3	100132341
KIAA0913	23053
KIAA1324L	222223
KIAA1370	56204
KIAA1432	57589
KIAA1462	57608
KIAA1549	57670
KIAA1797	54914
KIAA1949	170954
KIAA1967	57805
KIF17	57576
KIF18B	146909
KIF1B	23095
KIF1C	10749
KIF2A	3796
KIF5A	3798
KIFC2	90990
KIR3DL3	115653
KIRREL3	84623
KIT	3815
KLF10	7071
KLF15	28999
KLF6	1316
KLF7	8609
KLHDC7A	127707
KLHL21	9903
KLHL24	54800
KLHL36	79786
KLHL5	51088
KLHL6	89857
KLHL8	57563
KLRC3	3823
KLRF1	51348
KLRK1	22914
KNDC1	85442
KNG1	3827
KRAS	3845
KRBA1	84626
KRT1	3848
KRT6A	3853
KRT75	9119
KRT80	144501
KRTAP9-3	83900
L1CAM	3897
L1TD1	54596
L3MBTL1	26013
L3MBTL2	83746
LACTB2	51110
LAMA5	3911
LAMB1	3912
LAMB2	3913
LAMB4	22798
LAMC3	10319
LANCL1	10314
LAPTM5	7805
LARGE	9215
LARP2	55132
LARP4B	23185
LASP1	3927
LASS6	253782
LAT	27040
LATS2	26524
LCK	3932
LCMT1	51451
LCN10	414332
LCN15	389812
LCP1	3936
LCP2	3937
LDHD	197257
LEF1	51176
LEKR1	389170
LEMD3	23592
LEPR	3953
LGALS14	56891
LGALS3	3958
LGALS3BP	3959
LGI3	203190
LGR4	55366
LHB	3972
LHFPL3	375612
LHX6	26468
LHX8	431707
LIFR	3977
LIME1	54923
LIMK1	3984
LIMK2	3985
LINGO2	158038
LIPE	3991
LITAF	9516
LLGL1	3996
LMO2	4005
LMO3	55885
LMO4	8543
LMTK3	114783
LMX1B	4010
LOC100132735	100132735
LOC100190986	100190986
LOC100506881	100506881
LOC153684	153684
LOC283788	283788
LOC285423	285423
LOC348840	348840
LOC388955	388955
LOC400986	400986
LOC401354	100287834
LOC728724	728724
LOC729082	729082
LOC91316	91316
LPHN1	22859
LPHN2	23266
LRBA	987
LRFN4	78999
LRFN5	145581
LRP1	4035
LRP1B	53353
LRP2	4036
LRP4	4038
LRP5L	91355
LRRC1	55227
LRRC32	2615
LRRC42	115353
LRRC8B	23507
LRRC8D	55144
LRRIQ1	84125
LRRK1	79705
LRRN3	54674
LRRTM3	347731
LRRTM4	80059
LSM3	27258
LTBP1	4052
LUM	4060
LUZP1	7798
LY6G6F	259215
LY96	23643
LYN	4067
LYPD1	116372
LYPLAL1	127018
LYRM5	144363
LYSMD4	145748
LZTFL1	54585
LZTS2	84445
MACC1	346389
MACROD2	140733
MADD	8567
MAGI1	9223
MAGOH	4116
MAGT1	84061
MAL2	114569
MAN2A1	4124
MANSC1	54682
MAOA	4128
MAOB	4129
MAP1A	4130
MAP1LC3A	84557
MAP2	4133
MAP2K1	5604
MAP3K12	7786
MAP3K13	9175
MAP3K6	9064
MAP4	4134
MAP7D2	256714
MAPK1	5594
MAPK10	5602
MAPK13	5603
MAPK3	5595
MAPK7	5598
MAPK9	5601
MAPRE2	10982
MARCH10	162333
MARCH2	51257
MARK1	4139
MARK2	2011
MASP2	10747
MATK	4145
MATR3	9782
MAX	4149
MBD1	4152
MBD2	8932
MBD3	53615
MBD4	8930
MBD5	55777
MBP	4155
MBTPS1	8720
MC1R	4157
MCAM	4162
MCF2	4168
MCL1	4170
MCM2	4171
MCM7	4176
MCOLN3	55283
MCPH1	79648
MDGA2	161357
MDH1	4190
MDH1B	130752
MDM2	4193
MDN1	23195
ME3	10873
MECP2	4204
MED12	9968
MED13L	23389
MED17	9440
MEF2C	4208
MEG3	55384
MEGF11	84465
MERTK	10461
MEST	4232
MET	4233
METRN	79006
METTL14	57721
MEX3D	399664
MFGE8	4240
MFRP	83552
MFSD6	54842
MFSD6L	162387
MGAT4C	25834
MGC33846	220382
MGC40069	348035
MGC42105	167359
MGC99813	130612
MGP	4256
MGST1	4257
MIA	8190
MIB1	57534
MIB2	142678
MICALCL	84953
MID1	4281
MIRH1	407975
MKI67	4288
MKKS	8195
MKL2	57496
MKNK2	2872
MLL	4297
MLL3	58508
MLL5	55904
MLLT4	4301
MMEL1	79258
MMP8	4317
MMRN2	79812
MOBKL1B	55233
MOBKL2B	79817
MOBKL3	25843
MORC3	23515
MPDZ	8777
MPHOSPH8	54737
MPP1	4354
MPP6	51678
MR1	3140
MRAP2	112609
MRPL50	54534
MRPS26	64949
MRPS30	10884
MRS2	57380
MSH4	4438
MSH6	2956
MSI2	124540
MSN	4478
MST1R	4486
MST4	51765
MSX1	4487
MT1A	4489
MT1IP	644314
MT1X	4501
MT2A	4502
MT-COI	4512
MT-CYB	4519
MTF1	4520
MTFMT	123263
MTHFD2	10797
MTHFR	4524
MTHFS	10588
MT-L2	4568
MTMR12	54545
MTMR2	8898
MTMR9	66036
MT-ND1	4535
MT-ND2	4536
MT-ND3	4537
MT-ND4	4538
MT-ND5	4540
MTNR1A	4543
MTNR1B	4544
MTP18	51537
MT-RNR	4550
MTRR	4552
MTSS1	9788
MT-TQ	4572
MT-TR	4573
MUC16	94025
MUC4	4585
MUM1L1	139221
MYADM	91663
MYB	4602
MYBBP1A	10514
MYBL1	4603
MYBPC1	4604
MYBPC3	4607
MYBPHL	343263
MYCBP2	23077
MYH10	4628
MYH11	4629
MYH14	79784
MYH9	4627
MYLIP	29116
MYO16	23026
MYO18A	399687
MYO1A	4640
MYO1D	4642
MYO3B	140469
MYO5A	4644
MYO5B	4645
MYO7A	4647
MYO7B	4648
MYOF	26509
MYOG	4656
MYOM2	9172
MYOZ3	91977
MYST1	84148
MYT1L	23040
NAA25	80018
NAA38	51691
NAA40	79829
NAB2	4665
NACA	4666
NAGLU	4669
NAGPA	51172
NANOG	79923
NAP1L5	266812
NAPB	63908
NAPG	8774
NAPRT1	93100
NAT6	24142
NAV2	89797
NBEA	26960
NBEAL1	65065
NBPF10	100132406
NBPF20	641590
NCALD	83988
NCAM	4684
NCAPD2	9918
NCDN	23154
NCKAP1	10787
NCOA1	8648
NCOA3	8202
NCOA6	23054
NCR3	259197
NCRNA00095	283932
NDFIP1	80762
NDP	4693
NDRG2	57447
NDST4	64579
NDUFA4	4697
NDUFA5	4698
NECAB3	63941
NEDD4L	23327
NEFH	4744
NEFL	4747
NEFM	4741
NEGR1	257194
NELL1	4745
NELL2	4753
NETO2	81831
NEUROD6	63974
NF1	4763
NFASC	23114
NFIA	4774
NFIB	4781
NFIX	4784
NFKB1	4790
NFKB2	4791
NFKBIZ	64332
NGB	58157
NGEF	25791
NGF	4803
NGFRAP1	27018
NGFRAP1L1	340542
NHS	4810
NID1	4811
NINJ1	4814
NIPA1	123606
NIPA2	81614
NIPBL	25836
NIPSNAP1	8508
NISCH	11188
NKAIN2	154215
NKAIN4	128414
NKG7	4818
NLGN1	22871
NLGN3	54413
NLGN4X	57502
NLGN4Y	22829
NLRP11	204801
NLRX1	79671
NME4	4833
NME5	8382
NME6	10201
NMNAT2	23057
NMT2	9397
NNT	23530
NOLC1	9221
NOS1	4842
NOS1AP	9722
NOS2	4843
NOSTRIN	115677
NOTCH2	4853
NOTCH3	4854
NOV	4856
NOVA1	4857
NOVA2	4858
NOX4	50507
NOXA1	10811
NP	647088
NPAS2	4862
NPAS4	266743
NPFFR2	10886
NPPA	4878
NPRL3	8131
NPTX2	4885
NPY	4852
NPY1R	4886
NPY5R	4889
NQO1	1728
NR2F1	7025
NR2F2	7026
NR3C1	2908
NR3C2	4306
NR4A2	4929
NR4A3	8013
NR5A2	2494
NRCAM	4897
NRG2	9542
NRGN	4900
NRIP3	56675
NRN1	51299
NRP1	8829
NRP2	8828
NRXN1	9378
NRXN2	9379
NSD1	64324
NSDHL	50814
NSF	4905
NSFL1C	55968
NSUN6	221078
NSUN7	79730
NTF3	4908
NTF4	4909
NTM	50863
NTNG1	22854
NTRK1	4914
NTRK2	4915
NTRK3	4916
NTS	4922
NTSR2	23620
NUAK1	9891
NUDCD2	134492
NUDCD3	23386
NUDT14	256281
NUDT17	200035
NUFIP2	57532
NUMBL	9253
NUP133	55746
NUP98	4928
OAF	220323
OAS1	4938
OAZ2	4947
OBSL1	23363
OCRL	4952
OGDHL	55753
OGT	8473
OLA1	29789
OLR1	4973
OMG	4974
OPHN1	4983
OPLAH	26873
OPN3	23596
OPRK1	4986
OPRL1	4987
OPRM1	4988
OR10Z1	128368
OR11L1	391189
OR2D2	120776
OR2L13	284521
OR2W3	343171
OR5AC2	81050
OR6N2	81442
OR8H1	219469
ORAI3	93129
ORM1	5004
ORM2	5005
OSBP2	23762
OSBPL6	114880
OSBPL8	114882
OSGIN2	734
OSM	5008
OSMR	9180
OTX1	5013
OVGP1	5016
OXR1	55074
OXTR	5021
P2RX5	5026
P2RY4	5030
P4HA1	5033
P4HA2	8974
PABPC1	26986
PACS2	23241
PAEP	5047
PAFAH1B1	5048
PAG1	55824
PAH	5053
PAIP1	10605
PAK1	5058
PAK6	56924
PALLD	23022
PAM	5066
PANX2	56666
PAQR4	124222
PAQR8	85315
PARK2	5071
PARM1	25849
PARP3	10039
PAX3	5077
PAX5	5079
PAX6	5080
PBRM1	55193
PBX2	5089
PCBP4	57060
PCDH10	57575
PCDH11X	27328
PCDH11Y	83259
PCDH19	57526
PCDH20	64881
PCDH7	5099
PCDHA13	56136
PCDHB16	57717
PCDHB4	56131
PCNT	5116
PCNX	22990
PCNXL2	80003
PCOLCE	5118
PCP4	5121
PCSK1	5122
PCSK2	5126
PCYT1B	9468
PDCD1	5133
PDCD6	10016
PDE1B	5153
PDE4A	5141
PDE4B	5142
PDE4DIP	9659
PDE7B	27115
PDE8A	5151
PDE8B	8622
PDGFD	80310
PDGFRA	5156
PDGFRB	5159
PDIA6	10130
PDK4	5166
PDLIM4	8572
PDLIM5	10611
PDPR	55066
PDXDC1	23042
PDYN	5173
PDZD4	57595
PELI3	246330
PER1	5187
PEX7	5191
PFDN5	5204
[truncated: 1,053 more rows]

## Sheet: Gene-list vs gene-list
Gene-list vs gene-list
Gene-list	Analysis	logOR	SE	p.value	FDR
01_AutismKB	01_AutismKB	NA	NA	0	0
02_AutismKB_core	01_AutismKB	NA	NA	9.36e-144	9.18e-143
03_SFARI_all	01_AutismKB	2.87017	0.130248	3.13e-133	2.79e-132
04_SFARI_score4plus	01_AutismKB	2.92819	0.156115	3.25e-102	2.12e-101
05_Voineagu_M12	01_AutismKB	1.38821	0.105385	1.06e-35	4.81e-35
06_Voineagu_M16	01_AutismKB	1.65348	0.110221	9.54e-47	5.19e-46
07_Gilman_Netbag	01_AutismKB	1.1845	0.264573	1.26e-05	2.29e-05
08_Iossifov_RDNV	01_AutismKB	3.09599	0.0966505	9.02e-289	1.18e-287
09_DeRubeis_RDNV	01_AutismKB	2.12983	0.217003	6.85e-24	2.58e-23
10_Darnell_FMRP	01_AutismKB	1.123	0.0785896	1.87e-41	9.64e-41
11_Parikshak_ID_genes	01_AutismKB	1.08015	0.115092	6.69e-19	2.08e-18
12_Pinto_ID_genes	01_AutismKB	0.320039	0.16852	0.063967	0.0788524
13_Fromer_SCZ_allRDNV	01_AutismKB	0.57892	0.0965091	8.27e-09	2e-08
14_Cocchi_Pruning	01_AutismKB	1.58989	0.198683	7.28e-15	2.1e-14
01_AutismKB	02_AutismKB_core	NA	NA	3.93e-144	4.05e-143
02_AutismKB_core	02_AutismKB_core	NA	NA	0	0
03_SFARI_all	02_AutismKB_core	4.74394	0.17831	3.17e-130	2.7e-129
04_SFARI_score4plus	02_AutismKB_core	4.87541	0.181133	1.56e-121	1.09e-120
05_Voineagu_M12	02_AutismKB_core	1.06801	0.345082	0.0055663	0.00779282
06_Voineagu_M16	02_AutismKB_core	-0.367169	0.6671	1	1
07_Gilman_Netbag	02_AutismKB_core	2.51302	0.435273	1.78e-05	3.2e-05
08_Iossifov_RDNV	02_AutismKB_core	2.16135	0.198469	1.95e-19	6.47e-19
09_DeRubeis_RDNV	02_AutismKB_core	2.81536	0.334862	3.78e-10	9.5e-10
10_Darnell_FMRP	02_AutismKB_core	1.76084	0.206081	3.62e-13	9.73e-13
11_Parikshak_ID_genes	02_AutismKB_core	3.70217	0.175172	2.01e-67	1.27e-66
12_Pinto_ID_genes	02_AutismKB_core	1.33622	0.388362	0.0034355	0.00491502
13_Fromer_SCZ_allRDNV	02_AutismKB_core	1.19782	0.267811	8e-05	0.000138805
14_Cocchi_Pruning	02_AutismKB_core	1.98153	0.424148	0.000282126	0.000438863
01_AutismKB	03_SFARI_all	2.86556	0.129898	2.95e-133	2.75e-132
02_AutismKB_core	03_SFARI_all	4.73974	0.177923	4.4e-130	3.6e-129
03_SFARI_all	03_SFARI_all	NA	NA	0	0
04_SFARI_score4plus	03_SFARI_all	NA	NA	0	0
05_Voineagu_M12	03_SFARI_all	1.39572	0.219602	5.51e-08	1.25e-07
06_Voineagu_M16	03_SFARI_all	0.0383229	0.407281	0.831875	0.849206
07_Gilman_Netbag	03_SFARI_all	1.95727	0.404334	0.000114975	0.000195958
08_Iossifov_RDNV	03_SFARI_all	1.83155	0.157532	1.3e-22	4.72e-22
09_DeRubeis_RDNV	03_SFARI_all	2.59516	0.278001	3.23e-13	8.78e-13
10_Darnell_FMRP	03_SFARI_all	1.71832	0.150348	1.43e-22	5.1e-22
11_Parikshak_ID_genes	03_SFARI_all	2.55713	0.160306	4.84e-38	2.31e-37
12_Pinto_ID_genes	03_SFARI_all	1.26711	0.290806	0.000168504	0.000272948
13_Fromer_SCZ_allRDNV	03_SFARI_all	1.20521	0.191916	3.26e-08	7.69e-08
14_Cocchi_Pruning	03_SFARI_all	1.92186	0.324652	2e-06	4.08e-06
01_AutismKB	04_SFARI_score4plus	2.93444	0.156251	1.32e-102	8.9e-102
02_AutismKB_core	04_SFARI_score4plus	4.87541	0.181133	1.56e-121	1.09e-120
03_SFARI_all	04_SFARI_score4plus	NA	NA	0	0
04_SFARI_score4plus	04_SFARI_score4plus	NA	NA	0	0
05_Voineagu_M12	04_SFARI_score4plus	1.41163	0.25159	1.8e-06	3.74e-06
06_Voineagu_M16	04_SFARI_score4plus	-0.764223	0.664473	0.451924	0.487879
07_Gilman_Netbag	04_SFARI_score4plus	2.1081	0.43195	0.000154876	0.00025945
08_Iossifov_RDNV	04_SFARI_score4plus	1.85153	0.180312	7.74e-18	2.33e-17
09_DeRubeis_RDNV	04_SFARI_score4plus	2.85468	0.286893	3.51e-14	9.83e-14
10_Darnell_FMRP	04_SFARI_score4plus	1.86586	0.166668	2.15e-21	7.41e-21
11_Parikshak_ID_genes	04_SFARI_score4plus	2.78766	0.171393	2.08e-38	1.05e-37
12_Pinto_ID_genes	04_SFARI_score4plus	1.5993	0.29347	6.66e-06	1.25e-05
13_Fromer_SCZ_allRDNV	04_SFARI_score4plus	1.27157	0.21672	3.01e-07	6.48e-07
14_Cocchi_Pruning	04_SFARI_score4plus	2.02305	0.354724	7.26e-06	1.34e-05
01_AutismKB	05_Voineagu_M12	1.38375	0.105507	2.28e-35	1.02e-34
02_AutismKB_core	05_Voineagu_M12	1.06801	0.345082	0.0055663	0.00779282
03_SFARI_all	05_Voineagu_M12	1.39898	0.219556	5.2e-08	1.2e-07
04_SFARI_score4plus	05_Voineagu_M12	1.41163	0.25159	1.8e-06	3.74e-06
05_Voineagu_M12	05_Voineagu_M12	NA	NA	0	0
06_Voineagu_M16	05_Voineagu_M12	-1.99128	0.882393	0.0115452	0.0150858
07_Gilman_Netbag	05_Voineagu_M12	1.13106	0.507754	0.0464453	0.0579827
08_Iossifov_RDNV	05_Voineagu_M12	0.715711	0.21123	0.00147411	0.00217237
09_DeRubeis_RDNV	05_Voineagu_M12	0.449523	0.565963	0.447173	0.487879
10_Darnell_FMRP	05_Voineagu_M12	1.70757	0.13757	1.92e-26	8.02e-26
11_Parikshak_ID_genes	05_Voineagu_M12	0.219794	0.337781	0.450744	0.487879
12_Pinto_ID_genes	05_Voineagu_M12	0.532065	0.359198	0.155453	0.180288
13_Fromer_SCZ_allRDNV	05_Voineagu_M12	0.786541	0.204165	0.000484025	0.000741163
14_Cocchi_Pruning	05_Voineagu_M12	0.846867	0.452058	0.0715882	0.0866129
01_AutismKB	06_Voineagu_M16	1.65971	0.110277	4.8e-47	2.69e-46
02_AutismKB_core	06_Voineagu_M16	-0.367169	0.6671	1	1
03_SFARI_all	06_Voineagu_M16	0.0414184	0.407317	0.831469	0.849206
04_SFARI_score4plus	06_Voineagu_M16	-0.764223	0.664473	0.451924	0.487879
05_Voineagu_M12	06_Voineagu_M16	-1.99128	0.882393	0.0115452	0.0150858
06_Voineagu_M16	06_Voineagu_M16	NA	NA	0	0
07_Gilman_Netbag	06_Voineagu_M16	-inf	-inf	0.634994	0.663167
08_Iossifov_RDNV	06_Voineagu_M16	0.145661	0.284087	0.543113	0.581058
09_DeRubeis_RDNV	06_Voineagu_M16	0.161234	0.672604	0.689564	0.71134
10_Darnell_FMRP	06_Voineagu_M16	-1.07944	0.439257	0.00865468	0.0118066
11_Parikshak_ID_genes	06_Voineagu_M16	0.656839	0.297355	0.0399702	0.0505429
12_Pinto_ID_genes	06_Voineagu_M16	0.664107	0.359807	0.0768027	0.0923517
13_Fromer_SCZ_allRDNV	06_Voineagu_M16	0.283322	0.266214	0.286734	0.324855
14_Cocchi_Pruning	06_Voineagu_M16	0.443044	0.564515	0.448791	0.487879
01_AutismKB	07_Gilman_Netbag	1.23163	0.261335	4.46e-06	8.48e-06
02_AutismKB_core	07_Gilman_Netbag	2.49723	0.434888	1.94e-05	3.45e-05
03_SFARI_all	07_Gilman_Netbag	1.94438	0.403775	0.000123714	0.000209035
04_SFARI_score4plus	07_Gilman_Netbag	2.09231	0.431521	0.000167759	0.000272948
05_Voineagu_M12	07_Gilman_Netbag	1.11575	0.507274	0.0485299	0.0602016
06_Voineagu_M16	07_Gilman_Netbag	-inf	-inf	0.636099	0.663167
07_Gilman_Netbag	07_Gilman_Netbag	NA	NA	0	0
08_Iossifov_RDNV	07_Gilman_Netbag	1.53008	0.363066	0.000321302	0.000495868
09_DeRubeis_RDNV	07_Gilman_Netbag	1.1238	0.904572	0.282325	0.321719
10_Darnell_FMRP	07_Gilman_Netbag	1.73541	0.316321	2.77e-06	5.55e-06
11_Parikshak_ID_genes	07_Gilman_Netbag	2.12183	0.365287	3.95e-06	7.59e-06
12_Pinto_ID_genes	07_Gilman_Netbag	2.09231	0.431521	0.000167759	0.000272948
13_Fromer_SCZ_allRDNV	07_Gilman_Netbag	1.38028	0.38019	0.00163666	0.00237619
14_Cocchi_Pruning	07_Gilman_Netbag	2.69495	0.472437	3.8e-05	6.65e-05
01_AutismKB	08_Iossifov_RDNV	3.07832	0.0954356	1.02e-287	1.24e-286
02_AutismKB_core	08_Iossifov_RDNV	2.15474	0.198523	2.36e-19	7.72e-19
03_SFARI_all	08_Iossifov_RDNV	1.82834	0.157543	1.49e-22	5.22e-22
04_SFARI_score4plus	08_Iossifov_RDNV	1.84486	0.180279	9.56e-18	2.84e-17
05_Voineagu_M12	08_Iossifov_RDNV	0.709248	0.211153	0.0022885	0.00329814
06_Voineagu_M16	08_Iossifov_RDNV	0.139259	0.284072	0.545483	0.581058
07_Gilman_Netbag	08_Iossifov_RDNV	1.40446	0.380808	0.00142074	0.00210959
08_Iossifov_RDNV	08_Iossifov_RDNV	NA	NA	0	0
09_DeRubeis_RDNV	08_Iossifov_RDNV	3.69134	0.218941	8.14e-55	4.69e-54
10_Darnell_FMRP	08_Iossifov_RDNV	1.44205	0.120927	1.65e-25	6.45e-25
11_Parikshak_ID_genes	08_Iossifov_RDNV	0.77232	0.21585	0.000852922	0.00127613
12_Pinto_ID_genes	08_Iossifov_RDNV	0.162254	0.33887	0.579352	0.612543
13_Fromer_SCZ_allRDNV	08_Iossifov_RDNV	1.11954	0.14589	7.51e-12	1.94e-11
14_Cocchi_Pruning	08_Iossifov_RDNV	0.859254	0.367626	0.0263782	0.034014
01_AutismKB	09_DeRubeis_RDNV	2.13584	0.217128	5.29e-24	2.03e-23
02_AutismKB_core	09_DeRubeis_RDNV	2.81536	0.334862	3.78e-10	9.5e-10
03_SFARI_all	09_DeRubeis_RDNV	2.59836	0.278005	3.07e-13	8.48e-13
04_SFARI_score4plus	09_DeRubeis_RDNV	2.85468	0.286893	3.51e-14	9.83e-14
05_Voineagu_M12	09_DeRubeis_RDNV	0.449523	0.565963	0.447173	0.487879
06_Voineagu_M16	09_DeRubeis_RDNV	0.161234	0.672604	0.689564	0.71134
07_Gilman_Netbag	09_DeRubeis_RDNV	1.13845	0.904956	0.27891	0.319687
08_Iossifov_RDNV	09_DeRubeis_RDNV	3.69814	0.21732	5.83e-55	3.46e-54
09_DeRubeis_RDNV	09_DeRubeis_RDNV	NA	NA	1.68e-272	1.93e-271
10_Darnell_FMRP	09_DeRubeis_RDNV	2.40142	0.229027	5.66e-19	1.82e-18
11_Parikshak_ID_genes	09_DeRubeis_RDNV	1.28493	0.420836	0.00841541	0.011698
12_Pinto_ID_genes	09_DeRubeis_RDNV	-0.147579	0.892958	1	1
13_Fromer_SCZ_allRDNV	09_DeRubeis_RDNV	1.6322	0.295315	2.86e-06	5.67e-06
14_Cocchi_Pruning	09_DeRubeis_RDNV	1.34975	0.680688	0.0997419	0.117768
01_AutismKB	10_Darnell_FMRP	1.12759	0.0785624	1.26e-41	6.66e-41
02_AutismKB_core	10_Darnell_FMRP	1.75953	0.206075	3.74e-13	9.91e-13
03_SFARI_all	10_Darnell_FMRP	1.72064	0.150335	1.3e-22	4.72e-22
04_SFARI_score4plus	10_Darnell_FMRP	1.86451	0.166662	2.27e-21	7.67e-21
05_Voineagu_M12	10_Darnell_FMRP	1.70619	0.137562	2.07e-26	8.45e-26
06_Voineagu_M16	10_Darnell_FMRP	-1.08072	0.439255	0.00867427	0.0118066
07_Gilman_Netbag	10_Darnell_FMRP	1.75186	0.316783	2.37e-06	4.79e-06
08_Iossifov_RDNV	10_Darnell_FMRP	1.44788	0.120991	1.15e-25	4.62e-25
09_DeRubeis_RDNV	10_Darnell_FMRP	2.39937	0.229391	5.86e-19	1.85e-18
10_Darnell_FMRP	10_Darnell_FMRP	NA	NA	0	0
11_Parikshak_ID_genes	10_Darnell_FMRP	1.14528	0.171186	2.63e-09	6.52e-09
12_Pinto_ID_genes	10_Darnell_FMRP	1.21637	0.20317	1.23e-07	2.7e-07
13_Fromer_SCZ_allRDNV	10_Darnell_FMRP	1.58182	0.115993	1.79e-32	7.8e-32
14_Cocchi_Pruning	10_Darnell_FMRP	1.61901	0.258353	7.96e-08	1.77e-07
01_AutismKB	11_Parikshak_ID_genes	1.0783	0.11495	7.08e-19	2.17e-18
02_AutismKB_core	11_Parikshak_ID_genes	3.69563	0.175186	2.88e-67	1.77e-66
03_SFARI_all	11_Parikshak_ID_genes	2.55437	0.160235	5.51e-38	2.57e-37
04_SFARI_score4plus	11_Parikshak_ID_genes	2.78138	0.171772	2.72e-38	1.33e-37
05_Voineagu_M12	11_Parikshak_ID_genes	0.214201	0.337751	0.453031	0.487879
06_Voineagu_M16	11_Parikshak_ID_genes	0.651203	0.297286	0.040673	0.0511019
07_Gilman_Netbag	11_Parikshak_ID_genes	2.13281	0.365796	3.65e-06	7.09e-06
08_Iossifov_RDNV	11_Parikshak_ID_genes	0.773068	0.215796	0.000846419	0.00127613
09_DeRubeis_RDNV	11_Parikshak_ID_genes	1.2794	0.420765	0.00862773	0.0118066
10_Darnell_FMRP	11_Parikshak_ID_genes	1.14048	0.171105	2.97e-09	7.28e-09
11_Parikshak_ID_genes	11_Parikshak_ID_genes	NA	NA	0	0
12_Pinto_ID_genes	11_Parikshak_ID_genes	4.1425	0.14913	1.44e-129	1.13e-128
13_Fromer_SCZ_allRDNV	11_Parikshak_ID_genes	0.611646	0.228747	0.0107401	0.0143763
14_Cocchi_Pruning	11_Parikshak_ID_genes	1.58075	0.351917	0.000193601	0.000306014
01_AutismKB	12_Pinto_ID_genes	0.31099	0.16827	0.06546	0.0801885
02_AutismKB_core	12_Pinto_ID_genes	1.32356	0.388264	0.00367236	0.00521581
03_SFARI_all	12_Pinto_ID_genes	1.2573	0.290776	0.000184447	0.000296325
04_SFARI_score4plus	12_Pinto_ID_genes	1.58632	0.293335	7.59e-06	1.39e-05
05_Voineagu_M12	12_Pinto_ID_genes	0.519338	0.359071	0.158946	0.183255
06_Voineagu_M16	12_Pinto_ID_genes	0.651385	0.359746	0.0797208	0.0952761
07_Gilman_Netbag	12_Pinto_ID_genes	2.09548	0.431864	0.000165454	0.000272948
08_Iossifov_RDNV	12_Pinto_ID_genes	0.155835	0.338785	0.581291	0.612543
09_DeRubeis_RDNV	12_Pinto_ID_genes	-0.159944	0.892904	1	1
10_Darnell_FMRP	12_Pinto_ID_genes	1.20374	0.202932	1.55e-07	3.38e-07
11_Parikshak_ID_genes	12_Pinto_ID_genes	4.12824	0.148141	4.09e-129	3.08e-128
12_Pinto_ID_genes	12_Pinto_ID_genes	NA	NA	0	0
13_Fromer_SCZ_allRDNV	12_Pinto_ID_genes	0.446588	0.297654	0.140758	0.164217
14_Cocchi_Pruning	12_Pinto_ID_genes	1.36804	0.454732	0.0110892	0.0146858
01_AutismKB	13_Fromer_SCZ_allRDNV	0.577198	0.0964201	8.56e-09	2.05e-08
02_AutismKB_core	13_Fromer_SCZ_allRDNV	1.19147	0.26779	8.58e-05	0.000147529
03_SFARI_all	13_Fromer_SCZ_allRDNV	1.20207	0.191925	3.49e-08	8.14e-08
04_SFARI_score4plus	13_Fromer_SCZ_allRDNV	1.26516	0.216674	3.36e-07	7.16e-07
05_Voineagu_M12	13_Fromer_SCZ_allRDNV	0.780087	0.204137	0.000503452	0.000764936
06_Voineagu_M16	13_Fromer_SCZ_allRDNV	0.276987	0.266191	0.288843	0.325364
07_Gilman_Netbag	13_Fromer_SCZ_allRDNV	1.39031	0.380668	0.00154766	0.00226374
08_Iossifov_RDNV	13_Fromer_SCZ_allRDNV	1.11964	0.145891	7.49e-12	1.94e-11
09_DeRubeis_RDNV	13_Fromer_SCZ_allRDNV	1.62616	0.295052	3.07e-06	6.01e-06
10_Darnell_FMRP	13_Fromer_SCZ_allRDNV	1.57602	0.115926	2.7e-32	1.15e-31
11_Parikshak_ID_genes	13_Fromer_SCZ_allRDNV	0.611036	0.228764	0.0107822	0.0143763
12_Pinto_ID_genes	13_Fromer_SCZ_allRDNV	0.453226	0.297754	0.138954	0.163084
13_Fromer_SCZ_allRDNV	13_Fromer_SCZ_allRDNV	NA	NA	0	0
14_Cocchi_Pruning	13_Fromer_SCZ_allRDNV	0.845103	0.367584	0.028281	0.035994
01_AutismKB	14_Cocchi_Pruning	1.5959	0.198601	5.93e-15	1.73e-14
02_AutismKB_core	14_Cocchi_Pruning	1.98153	0.424148	0.000282126	0.000438863
03_SFARI_all	14_Cocchi_Pruning	1.92499	0.324704	1.94e-06	4e-06
04_SFARI_score4plus	14_Cocchi_Pruning	2.02305	0.354724	7.26e-06	1.34e-05
05_Voineagu_M12	14_Cocchi_Pruning	0.846867	0.452058	0.0715882	0.0866129
06_Voineagu_M16	14_Cocchi_Pruning	0.443044	0.564515	0.448791	0.487879
07_Gilman_Netbag	14_Cocchi_Pruning	2.71046	0.473094	3.55e-05	6.26e-05
08_Iossifov_RDNV	14_Cocchi_Pruning	0.865603	0.367645	0.025562	0.0331798
09_DeRubeis_RDNV	14_Cocchi_Pruning	1.34975	0.680688	0.0997419	0.117768
10_Darnell_FMRP	14_Cocchi_Pruning	1.6203	0.258354	7.81e-08	1.76e-07
11_Parikshak_ID_genes	14_Cocchi_Pruning	1.58634	0.351945	0.000186034	0.000296445
12_Pinto_ID_genes	14_Cocchi_Pruning	1.3806	0.454812	0.0105615	0.0142763
13_Fromer_SCZ_allRDNV	14_Cocchi_Pruning	0.851369	0.367603	0.0274239	0.0351313
14_Cocchi_Pruning	14_Cocchi_Pruning	NA	NA	1.35e-304	1.89e-303
