# Supplementary material for: Transcriptomic signatures of neuronal differentiation and their association with risk genes for autism spectrum and related neuropsychiatric disorders
Source: Transl Psychiatry. 2016 Aug 2;6(8):e864–. doi: 10.1038/tp.2016.119 (PMC5022076; doi:10.1038/tp.2016.119)
Supplement: Supplementary Table S4 [file tp2016119x4.xlsx]

## Sheet: readme
Results of module preservation analysis
Sheet	Variables
Test Context	Stage	Developmental Stages as published in Kang et al. (2013)
	Region	Brain Regions (COR=Cortex, HYP=Hyppocampus, AMY=Amygdala, THAL=Thalamus, STR=Striatum, CBC=Cerebellum)
	Korecka.pvalue	P-values of regression analysis contextscore~time
	Nishida.pvalue
	Chiocchetti.pvalue
	Korecka_bonf.pvalue	bonferroni corrected p-values.
	Nishida_bonf
	Chiocchetti_bonf.pvalue
Sheet	Variables
Module preservation	n	Module number
	Module	Designated color of module
	SH-SY5Y cRA-BDNF	Summary Z-score of module preservation comparing our cell model (continous exposure to RA and BDNF) to in-vivo gene expression patterns (Kang et al. 2013)
	SH-SY5Y sRA-BDNF	Summary Z-score of module preservation comparing the cell model of Nishida et al., 2008 (sequential exposure to RA and BDNF) to in-vivo gene expression patterns (Kang et al. 2013)
	SH-SY5Y RA-only	Summary Z-score of module preservation comparing cell model of Korecka et al., 2013 (exposure to RA only) to in-vivo gene expression patterns (Kang et al. 2013)
	In vivo (Colantuoni et al. 2011)	Summary Z-score of module preservation comparing in-vivo data from Colantuoni et al. (2011) to in vivo gene expression patterns from Kang et al. (2013). Taken from Stein et al. (2014)
	human NPCs	Summary Z-score of module preservation comparing in vitro human neuronal progenitor cell lines to in vivo gene expression patterns (Kang et al. 2013). Taken from Stein et al. (2014)
	Module label	Module labels taken from Stein et al. (2014)
	References:
	H. J. Kang et al., Spatio-temporal transcriptome of the human brain, Nature. 478, 483–489 (2011), doi:10.1038/nature10523.
	Y. Nishida et al., Identification and classification of genes regulated by phosphatidylinositol 3-kinase- and TRKB-mediated signalling pathways during neuronal differentiation in two subtypes of the human neuroblastoma cell line SH-SY5Y, BMC research notes. 1, 95, (2008), doi:10.1186/1756-0500-1-95.
	J. A. Korecka et al., Phenotypic Characterization of Retinoic Acid Differentiated SH-SY5Y Cells by Transcriptional Profiling, PLoS ONE, 8, 5, e63862 (2013), doi:10.1371/journal.pone.0063862.
	C. Colantuoni et al., Temporal dynamics and genetic control of transcription in the human prefrontal cortex, Nature. 478, 519-523 (2011), doi: 10.1038/nature10524.
	J. L. Stein et al., A quantitative framework to evaluate modeling of cortical development by neural stem cells, Neuron. 83, 69–86 (2014), doi:10.1016/j.neuron.2014.05.035.
	Y. Nishida et al., Identification and classification of genes regulated by phosphatidylinositol 3-kinase- and TRKB-mediated signalling pathways during neuronal differentiation in two subtypes of the human neuroblastoma cell line SH-SY5Y, BMC Research Notes. 1, 95 (2008) doi:10.1186/1756-0500-1-9595.

## Sheet: TestContext
Analysis of changes over time in CoNTeXT scores
P-values of linear regressions testing if time is a significant predictor for CoNTeXT probabilities
P-values in RED and italics: model did not converge or dependent variable was literally constant.
Stage	Korecka.pvalue	Nishida.pvalue	Chiocchetti.pvalue	Korecka_bonf.pvalue	Nishida_bonf	Chiocchetti_bonf.pvalue
1	0.612081	2.42516e-05	1.14143e-11	1	0.00104282	4.90816e-10
2	0.711393	0.588364	9.68848e-10	1	1	4.16605e-08
3	0.510729	0.656092	0.460807	1	1	1
4	0.510729	0.297999	1.21129e-05	1	1	0.000520853
5	0.29439	0.420906	5.97127e-06	1	1	0.000256764
6	0.842026	0.00564317	2.4122e-07	1	0.242656	1.03725e-05
7	0.29439	0.366886	7.76042e-08	1	1	3.33698e-06
8	0.29439	0.175116	3.32043e-09	1	1	1.42778e-07
9	0.29439	0.175116	1.11984e-08	1	1	4.81531e-07
10	0.29439	0.175116	1.30295e-08	1	1	5.60268e-07
11	0.29439	0.175116	0.34861	1	1	1
12	0.29439	0.175116	3.49205e-09	1	1	1.50158e-07
13	0.29439	0.175116	0.0748831	1	1	1
14	0.29439	0.175116	4.85912e-06	1	1	0.000208942
15	1	1	1.62025e-08	1	1	6.96709e-07
Region	Korecka.pvalue	Nishida.pvalue	Chiocchetti.pvalue	Korecka_bonf.pvalue	Nishida_bonf	Chiocchetti_bonf.pvalue
COR	0.0263942	0.366886	1	0.422307	1	1
HYP	1	0.175116	0.181892	1	1	1
AMY	0.140304	0.175116	0.181892	1	1	1
THAL	0.546479	0.175116	3.89902e-05	1	1	0.000623844
STR	0.29439	0.175116	0.0092995	1	1	0.148792
CBC	0.0570994	0.175116	0.000105136	0.913591	1	0.00168217

## Sheet: Module preservation
Analysis of neuronal differentiation network module preservation
		Chiocchetti	Nishida	Korecka	Colantuoni	Stein
n	Module	SH-SY5Y cRA-BDNF	SH-SY5Y sRA-BDNF	SH-SY5Y RA-only	In vivo	human NPC	Module label
4	Magenta	29.6233	38.7376	5.99871	17	40.1926	Mitosis and cell cycle regulation of neural progenitors
3	Red	21.3457	11.3728	5.38012	21	14.3941	Mitosis, RNA processing and RNA splicing
8	Salmon	9.25593	4.13792	2.45384	14	19.9103	Glutamatergic synaptic transmission, axon and dendrite development
6	Turquoise	8.08332	6.12284	5.82136	15	2.30085	Ubiquitin proteolysis, RNA processing and splicing, reg. gene expression
11	Lightgreen	7.0465	6.11737	2.65055	12	15.9216	GABAergic synaptic transmission and synaptic vesicle exocytosis
2	Green	6.72548	4.27891	2.38069	28	17.6414	Glutamatergic synaptic transmission, axon and dendrite development
15	Grey60	6.52955	5.86687	3.90788	9.8	3.65754	RNA splicing, DNA repair and cell cyle
14	Purple	5.6335	8.19272	3.38173	10	15.9039	Axon guidance, neuronal migration and GTPase activity
13	Darkgreen	5.57565	1.61847	1.99494	10	2.15047	Endosome and vesicle trafficking, synaptic
27	Cyan	4.9775	5.48726	3.14879	4.1	19.3844	Synapse assembly and vesicle transport by actin/microtubule motors
7	Midnightblue	2.5428	5.17335	1.96088	14	5.13812	Histone modification and chromatin remodeling
23	Darkturquoise	2.26998	1.95412	5.79661	5	0.74903	Intracellular protein transport, vesicle and endosome trafficking
18	Lightcyan	1.79986	2.27403	0.294099	6.3	4.44111	Extracellular matrix and basement membrane, blood vessel development
25	Greenyellow	1.7748	6.75295	2.70156	4.7	4.5383	tRNA processing and RNA binding
9	Tan	1.59149	3.71321	0.602184	13	5.66316	Reg. of cell death, gliogenesis, immune and inflammatory processes
5	Pink	1.44519	3.96844	1.71857	15	7.52325	Neural progenitor proliferation and gliogenesis
1	Yellow	0.72633	0.799354	0.621756	31	5.35553	Synaptic transmission, gliogenesis and neuron microglia interaction
16	Skyblue3	0.605723	1.46169	0.0367724	8.8	5.49263	Neuronal, synaptic with parietal areal identity
19	Darkred	0.601037	0.978777	0.897111	5.9	4.00107	programmed Cell Death
26	Darkolivegreen	0.596474	1.07077	3.48468	4.5	2.68941	Intracellular protein transport, vesicle and endosome trafficking
20	Paleturquoise	-0.327456	0.748412	0.0165646	5.8	2.34982	Synaptic transmission
12	Orange	-0.926321	-1.98921	-0.372331	11	1.61648	Immune response, neuron-microglia interaction
10	Black	-1.18259	-0.547217	0.0638536	12	-0.20412	Immune response
