# Supplementary material for: Transcriptomic signatures of neuronal differentiation and their association with risk genes for autism spectrum and related neuropsychiatric disorders
Source: Transl Psychiatry. 2016 Aug 2;6(8):e864–. doi: 10.1038/tp.2016.119 (PMC5022076; doi:10.1038/tp.2016.119)
Supplement: Supplementary Table S5 [file tp2016119x5.xlsx]

## Sheet: readme
Results of Differential Expression Analysis
Sheet	Variables
DEX results	Symbol	Official Gene Symbol
	01_AutismKB	TRUE (N=3,050) if listed in AutismKB database
	02_AutismKB_core	TRUE (N=170) if listed in AutismKB core-dataset
	03_SFARI_all	TRUE (N=341) if listed in SFARI database
	04_SFARI_score4plus	TRUE (N=250) if listed in SFARI database with score ≥4
	05_Voineagu_M12	TRUE (N=443) if listed in network module M12 (Voineagu et al., 2011)
	06_Voineagu_M16	TRUE (N=386) if listed in network module M16 (Voineagu et al., 2011)
	07_Gilman_Netbag	TRUE (N=72) if listed in list by Gilman et al., 2011
	08_Iossifov_RDNV	TRUE (N=672) if listed in list by Iossifov et al., 2014
	09_DeRubeis_RDNV	TRUE (N=100) if listed in list by Rubeis et al., 2014
	10_Darnell_FMRP	TRUE (N=837) if listed in Darnell et al., 2011
	11_Parikshak_ID_genes	TRUE (N=388) if listed in Parikshak et al., 2013
	12_Pinto_ID_genes	TRUE (N=252) if listed in Pinto et al., 2014
	13_Fromer_SCZ_allRDNV	TRUE (N=676) if listed in Fromer et al., 2014
	14_Cocchi_Pruning	TRUE (N=117) if listed in Cocchi (to be published)
	reg_0v1_DIV_up	TRUE if nominal p<0.01 and beta>0 comparing time-point 0 DIV versus 1 DIV
	reg_0v1_DIV_down	TRUE if nominal p<0.01 and beta<0 comparing time-point 0 DIV versus 1 DIV
	reg_0v1_DIV_Beta	Estimated Beta from linear regression model with fixed random effects
	reg_0v1_DIV_p.val	Linear model p-value
	reg_0v1_DIV_fdr	False discovery rate
	reg_0v3_DIV_up	TRUE if nominal p<0.01 and beta>0 comparing time-point 0 DIV versus 3 DIV
	reg_0v3_DIV_down	TRUE if nominal p<0.01 and beta<0 comparing time-point 0 DIV versus 3 DIV
	reg_0v3_DIV_Beta	Estimated Beta from linear regression model with fixed random effects
	reg_0v3_DIV_p.val	Linear model p-value
	reg_0v3_DIV_fdr	False discovery rate
	reg_0v5_DIV_up	TRUE if nominal p<0.01 and beta>0 comparing time-point 0 DIV versus 5 DIV
	reg_0v5_DIV_down	TRUE if nominal p<0.01 and beta<0 comparing time-point 0 DIV versus 5 DIV
	reg_0v5_DIV_Beta	Estimated Beta from linear regression model with fixed random effects
	reg_0v5_DIV_p.val	Linear model p-value
	reg_0v5_DIV_fdr	False discovery rate
	reg_0v7_DIV_up	TRUE if nominal p<0.01 and beta>0 comparing time-point 0 DIV versus 7 DIV
	reg_0v7_DIV_down	TRUE if nominal p<0.01 and beta<0 comparing time-point 0 DIV versus 7 DIV
	reg_0v7_DIV_Beta	Estimated Beta from linear regression model with fixed random effects
	reg_0v7_DIV_p.val	Linear model p-value
	reg_0v7_DIV_fdr	False discovery rate
	reg_0v9_DIV_up	TRUE if nominal p<0.01 and beta>0 comparing time-point 0 DIV versus 9 DIV
	reg_0v9_DIV_down	TRUE if nominal p<0.01 and beta<0 comparing time-point 0 DIV versus 9 DIV
	reg_0v9_DIV_Beta	Estimated Beta from linear regression model with fixed random effects
	reg_0v9_DIV_p.val	Linear model p-value
	reg_0v9_DIV_fdr	False discovery rate
	reg_0v11_DIV_up	TRUE if nominal p<0.01 and beta>0 comparing time-point 0 DIV versus 11 DIV
	reg_0v11_DIV_down	TRUE if nominal p<0.01 and beta<0 comparing time-point 0 DIV versus 11 DIV
	reg_0v11_DIV_Beta	Estimated Beta from linear regression model with fixed random effects
	reg_0v11_DIV_p.val	Linear model p-value
	reg_0v11_DIV_fdr	False discovery rate
DEX up-regulated GO	Input	Expressed neuronal transcriptome	11,392 neuronal genes expressed in SH-SY5Y
		GO-terms	GO-terms for biological processes only
		Up-regulated DEX genes	List of DEX genes up-regulated at any time-point compared to 0 DIV
	DEX gene-set		Up-regulated gene-set (by time-points)
	GO.ID		Gene Ontology ID
	Biological process		Name of GO-term
	Weight01		Significance of GO-term weighted by the enrichment score of related GO-terms in combination with a bottom up elimination algorithm (for details see Alexa et al., Bioinformatics, 2006, 22(13):1600-1607)
	FDR		False discorvery rate from Fisher's exact test
	Annotated		Number of genes annotated with the respective GO-term
	Significant		Number of genes within gene-set and annotated with respective GO-term
	Expected		Number of genes in gene-set expected to be GO-term annotated
	Genes		Genes within respective gene-set
DEX down-regulated GO	Input	Expressed neuronal transcriptome	11,392 neuronal genes expressed in SH-SY5Y
		GO-terms	GO-terms for biological processes only
		Down-regulated DEX genes	List of DEX genes down-regulated at any time-point compared to 0 DIV
	DEX gene-set		Down-regulated gene-set (by time-points)
	GO.ID		Gene Ontology ID
	Biological process		Name of GO-term
	Weight01		Significance of GO-term weighted by the enrichment score of related GO-terms in combination with a bottom up elimination algorithm (for details see Alexa et al., Bioinformatics, 2006, 22(13):1600-1607)
	FDR		False discorvery rate from Fisher's exact test
	Annotated		Number of genes annotated with the respective GO-term
	Significant		Number of genes within gene-set and annotated with respective GO-term
	Expected		Number of genes in gene-set expected to be GO-term annotated
	Genes		Genes within respective gene-set
DEX up-regulated OR	Input	Gene universe	20,318 genes targeted by Illumina HumanHT-12 v4 Expression BeadChip
		01_AutismKB	3,050 genes listed in the AutismKB database classified as non-syndromic and/or syndromic genes
		02_AutismKB_core	170 genes listed in the core-dataset of the AutismKB database i.e. the most reliable genes as defined by a score weighting number and type of studies
		03_SFARI_all	341 genes listed in the SFARI Gene Autism database
		04_SFARI_score4plus	250 genes listed in the SFARI Gene Autism database with a score ≥ 4. i.e. genes with minimal evidence in at least one candidate gene study
		05_Voineagu_M12	443 genes within a network module (M12) that was identified to be differentially regulated in post mortem brains of ASD individuals compared to controls (Voineagu et al., 2011)
		06_Voineagu_M16	386 genes within a network module (M16) that was identified to be differentially regulated in post mortem brains of ASD individuals compared to controls (Voineagu et al., 2011)
		07_Gilman_Netbag	72 genes identified through a network-based analysis of ASD associated rare de-novo CNVs (Gilman et al., 2011)
		08_Iossifov_RDNV	672 genes targeted by rare de-novo likely gene-disrupting variants identified through exome sequencing of the Simons Simplex Collection cohort of 1400 families (Iossifov et al., 2014)
		09_DeRubeis_RDNV	100 genes recurrently targeted by rare coding variants identified in 3.871 autism cases and 9.937 ancestry-matched controls by the Autism Sequencing Consortium (Rubeis et al., 2014)
		10_Darnell_FMRP	837 genes whose mRNAs are directly bound by the FMRP gene (Darnell et al., 2011)
		11_Parikshak_ID_genes	388 genes, manually curated list of genes implicated in monogenic forms of ID from multiple publications (Parikshak et al., 2013)
		12_Pinto_ID_genes	252 genes, manually curated list of genes implicated in monogenic ID (Pinto et al., 2014)
		13_Fromer_SCZ_allRDNV	676 genes targeted by rare de-novo variation in SCZ (Fromer et al., 2014)
		14_Cocchi_Pruning	117 genes, manually curated list of genes involved in synaptic pruning; these genes were significantly enriched for genomewide association signals in SCZ studies (Cocchi et al., 2015)
	Gene-list	as defined in input	Lists of candidate genes for ASD, ID, SCZ or FMRP targets
	DEX gene-set		Up-regulated gene-set (by time-points)
	logOR		Natural log of odds ratio from Fisher's exact test
	SE		Standard error of log(OR)
	p.value		p-value from Fisher's exact test
	FDR		False discorvery rate from Fisher's exact test
DEX down-regulated OR	Input	Gene universe	20,318 genes targeted by Illumina HumanHT-12 v4 Expression BeadChip
		01_AutismKB	3,050 genes listed in the AutismKB database classified as non-syndromic and/or syndromic genes
		02_AutismKB_core	170 genes listed in the core-dataset of the AutismKB database i.e. the most reliable genes as defined by a score weighting number and type of studies
		03_SFARI_all	341 genes listed in the SFARI Gene Autism database
		04_SFARI_score4plus	250 genes listed in the SFARI Gene Autism database with a score ≥ 4. i.e. genes with minimal evidence in at least one candidate gene study
		05_Voineagu_M12	443 genes within a network module (M12) that was identified to be differentially regulated in post mortem brains of ASD individuals compared to controls (Voineagu et al., 2011)
		06_Voineagu_M16	386 genes within a network module (M16) that was identified to be differentially regulated in post mortem brains of ASD individuals compared to controls (Voineagu et al., 2011)
		07_Gilman_Netbag	72 genes identified through a network-based analysis of ASD associated rare de-novo CNVs (Gilman et al., 2011)
		08_Iossifov_RDNV	672 genes targeted by rare de-novo likely gene-disrupting variants identified through exome sequencing of the Simons Simplex Collection cohort of 1400 families (Iossifov et al., 2014)
		09_DeRubeis_RDNV	100 genes recurrently targeted by rare coding variants identified in 3.871 autism cases and 9.937 ancestry-matched controls by the Autism Sequencing Consortium (Rubeis et al., 2014)
		10_Darnell_FMRP	837 genes whose mRNAs are directly bound by the FMRP gene (Darnell et al., 2011)
		11_Parikshak_ID_genes	388 genes, manually curated list of genes implicated in monogenic forms of ID from multiple publications (Parikshak et al., 2013)
		12_Pinto_ID_genes	252 genes, manually curated list of genes implicated in monogenic ID (Pinto et al., 2014)
		13_Fromer_SCZ_allRDNV	676 genes targeted by rare de-novo variation in SCZ (Fromer et al., 2014)
		14_Cocchi_Pruning	117 genes, manually curated list of genes involved in synaptic pruning; these genes were significantly enriched for genomewide association signals in SCZ studies (Cocchi et al., 2015)
	Gene-list	as defined in input	Lists of candidate genes for ASD, ID, SCZ or FMRP targets
	DEX gene-set		Down-regulated gene-set (by time-points)
	logOR		Natural log of odds ratio from Fisher's exact test
	SE		Standard error of log(OR)
	p.value		p-value from Fisher's exact test
	FDR		False discorvery rate from Fisher's exact test

## Sheet: DEX results
Results of Differential Expression Analysis
Symbol	01_AutismKB	02_AutismKB_core	03_SFARI_all	04_SFARI_score4plus	05_Voineagu_M12	06_Voineagu_M16	07_Gilman_Netbag	08_Iossifov_RDNV	09_DeRubeis_RDNV	10_Darnell_FMRP	11_Parikshak_ID_genes	12_Pinto_ID_genes	13_Fromer_SCZ_allRDNV	14_Cocchi_Pruning	reg_0v1_DIV_up	reg_0v1_DIV_down	reg_0v1_DIV_Beta	reg_0v1_DIV_p.val	reg_0v1_DIV_fdr	reg_0v3_DIV_up	reg_0v3_DIV_down	reg_0v3_DIV_Beta	reg_0v3_DIV_p.val	reg_0v3_DIV_fdr	reg_0v5_DIV_up	reg_0v5_DIV_down	reg_0v5_DIV_Beta	reg_0v5_DIV_p.val	reg_0v5_DIV_fdr	reg_0v7_DIV_up	reg_0v7_DIV_down	reg_0v7_DIV_Beta	reg_0v7_DIV_p.val	reg_0v7_DIV_fdr	reg_0v9_DIV_up	reg_0v9_DIV_down	reg_0v9_DIV_Beta	reg_0v9_DIV_p.val	reg_0v9_DIV_fdr	reg_0v11_DIV_up	reg_0v11_DIV_down	reg_0v11_DIV_Beta	reg_0v11_DIV_p.val	reg_0v11_DIV_fdr
ABCE1	FALSE	FALSE	FALSE	FALSE	FALSE	FALSE	FALSE	FALSE	FALSE	FALSE	FALSE	FALSE	FALSE	FALSE	FALSE	FALSE	-0.553119	0.00699519	0.094436	FALSE	TRUE	-0.991893	0.000964031	0.0468179	FALSE	TRUE	-1.28553	0.00196338	0.0274697	FALSE	TRUE	-1.39051	0.000311424	0.0178609	FALSE	TRUE	-1.39416	0.000514053	0.0272419	FALSE	TRUE	-1.32566	0.00775925	0.032482
ABHD8	FALSE	FALSE	FALSE	FALSE	FALSE	FALSE	FALSE	FALSE	FALSE	FALSE	FALSE	FALSE	FALSE	FALSE	FALSE	FALSE	1.08926	0.000715217	0.062675	TRUE	FALSE	1.2273	0.000538918	0.0462102	TRUE	FALSE	1.2884	0.00703729	0.0376764	TRUE	FALSE	1.15808	0.0048848	0.0286364	TRUE	FALSE	1.32763	0.00332338	0.0331821	TRUE	FALSE	1.48853	0.00270402	0.0242358
ABI1	FALSE	FALSE	FALSE	FALSE	FALSE	FALSE	FALSE	FALSE	FALSE	FALSE	FALSE	FALSE	FALSE	FALSE	FALSE	FALSE	0.000118362	0.99797	1	TRUE	FALSE	0.0860213	0.0011286	0.0479738	FALSE	FALSE	0.201955	0.184362	0.255817	FALSE	FALSE	0.308261	0.0330271	0.0688462	FALSE	FALSE	0.23301	0.132658	0.194973	FALSE	FALSE	0.37205	0.0615571	0.105807
ACACB	TRUE	FALSE	FALSE	FALSE	FALSE	FALSE	FALSE	TRUE	FALSE	FALSE	FALSE	FALSE	FALSE	FALSE	FALSE	FALSE	0.741069	0.00351023	0.0822148	TRUE	FALSE	1.1208	0.000253098	0.0436829	TRUE	FALSE	1.34942	0.00116149	0.0256841	TRUE	FALSE	1.68208	0.00523677	0.0290109	TRUE	FALSE	1.94117	0.00476752	0.0349271	TRUE	FALSE	2.21896	0.00671293	0.0305406
ACO1	FALSE	FALSE	FALSE	FALSE	FALSE	FALSE	FALSE	FALSE	FALSE	FALSE	FALSE	FALSE	TRUE	FALSE	FALSE	FALSE	0.629119	0.000613706	0.0602734	TRUE	FALSE	0.646725	0.00022179	0.0436829	TRUE	FALSE	0.467606	0.00210823	0.0276796	TRUE	FALSE	0.376866	0.00756418	0.0326292	FALSE	FALSE	0.387688	0.0202306	0.0580523	FALSE	FALSE	0.267151	0.0265192	0.0605668
ACSL3	FALSE	FALSE	FALSE	FALSE	FALSE	FALSE	FALSE	FALSE	FALSE	FALSE	FALSE	FALSE	FALSE	FALSE	FALSE	FALSE	1.09163	0.000225983	0.0581251	TRUE	FALSE	1.10694	0.000456157	0.0456728	TRUE	FALSE	0.876541	0.000246038	0.0230255	TRUE	FALSE	0.616855	0.004678	0.0284071	TRUE	FALSE	0.596858	0.00131614	0.0302056	TRUE	FALSE	0.682172	0.00329725	0.0253523
ADAMTS9	TRUE	FALSE	FALSE	FALSE	FALSE	FALSE	FALSE	FALSE	FALSE	FALSE	FALSE	FALSE	FALSE	FALSE	FALSE	FALSE	3.23931	0.000468364	0.0581251	TRUE	FALSE	3.12293	0.000608706	0.0468179	TRUE	FALSE	3.31559	0.00112311	0.0256841	TRUE	FALSE	3.3613	0.000630559	0.019269	TRUE	FALSE	2.96208	0.00173122	0.0312835	FALSE	FALSE	0	1	1
ADAMTSL2	FALSE	FALSE	FALSE	FALSE	FALSE	FALSE	FALSE	FALSE	FALSE	FALSE	FALSE	FALSE	FALSE	FALSE	FALSE	FALSE	2.48292	0.000838557	0.0655331	TRUE	FALSE	2.82582	0.00022837	0.0436829	TRUE	FALSE	3.19165	0.000851537	0.0247068	TRUE	FALSE	3.17995	0.0010025	0.0201332	TRUE	FALSE	3.11644	0.00165038	0.0309799	TRUE	FALSE	3.04162	0.000588099	0.0201048
ADSS	FALSE	FALSE	FALSE	FALSE	FALSE	FALSE	FALSE	FALSE	FALSE	FALSE	FALSE	FALSE	FALSE	FALSE	FALSE	FALSE	-0.547373	0.024967	0.130181	FALSE	TRUE	-0.739004	0.000471603	0.0456728	FALSE	TRUE	-0.679484	0.00165752	0.0270911	FALSE	TRUE	-0.549608	0.00493482	0.0286364	FALSE	FALSE	-0.493623	0.0340931	0.0770155	FALSE	TRUE	-0.580833	0.0156536	0.0451688
AKR1E2	FALSE	FALSE	FALSE	FALSE	FALSE	FALSE	FALSE	FALSE	FALSE	FALSE	FALSE	FALSE	FALSE	FALSE	FALSE	FALSE	0.100049	0.277397	0.428271	TRUE	FALSE	0.256251	0.000724862	0.0468179	FALSE	FALSE	0.0545681	0.142911	0.209691	FALSE	FALSE	0.108146	0.177695	0.236561	FALSE	FALSE	0.128992	0.17766	0.244079	FALSE	FALSE	0.0775584	0.169964	0.22715
AKT1S1	FALSE	FALSE	FALSE	FALSE	FALSE	FALSE	FALSE	FALSE	FALSE	FALSE	FALSE	FALSE	FALSE	FALSE	FALSE	FALSE	-0.0808151	0.216577	0.367369	FALSE	TRUE	-0.370296	0.00143825	0.0490173	FALSE	FALSE	-0.430077	0.0142908	0.050356	FALSE	FALSE	-0.369387	0.0606144	0.103728	FALSE	TRUE	-0.312557	0.0132225	0.0475907	FALSE	FALSE	-0.34056	0.0226805	0.055041
ALDH7A1	TRUE	TRUE	FALSE	FALSE	FALSE	FALSE	FALSE	FALSE	FALSE	FALSE	FALSE	FALSE	FALSE	FALSE	FALSE	FALSE	0.352306	0.000386409	0.0581251	TRUE	FALSE	0.415587	0.000722233	0.0468179	FALSE	FALSE	0.274262	0.0286355	0.0705632	FALSE	FALSE	0.0960344	0.0636843	0.107704	FALSE	FALSE	-0.0728573	0.101493	0.160607	FALSE	FALSE	-0.2658	0.0503044	0.0916176
ALDH9A1	FALSE	FALSE	FALSE	FALSE	FALSE	TRUE	FALSE	FALSE	FALSE	FALSE	FALSE	FALSE	FALSE	FALSE	FALSE	FALSE	0.0775931	0.038668	0.150036	TRUE	FALSE	0.0727182	0.00119629	0.0480917	FALSE	FALSE	-0.185945	0.0595767	0.11218	FALSE	FALSE	-0.140963	0.118757	0.171576	FALSE	FALSE	-0.162186	0.114439	0.175204	FALSE	TRUE	-0.225908	0.0118961	0.0394579
AMHR2	FALSE	FALSE	FALSE	FALSE	FALSE	FALSE	FALSE	FALSE	FALSE	FALSE	FALSE	FALSE	FALSE	FALSE	FALSE	FALSE	-0.338276	0.0426548	0.157043	FALSE	TRUE	-0.498268	0.00049709	0.0456728	FALSE	TRUE	-0.593312	0.00584142	0.0353965	FALSE	TRUE	-0.506893	0.0143313	0.0426586	FALSE	TRUE	-0.60595	0.0012317	0.0301656	FALSE	TRUE	-0.535279	0.000530358	0.0201048
AMOT	FALSE	FALSE	FALSE	FALSE	FALSE	FALSE	FALSE	FALSE	FALSE	FALSE	FALSE	FALSE	FALSE	FALSE	FALSE	FALSE	0.927131	0.000266895	0.0581251	TRUE	FALSE	1.08258	0.00113824	0.0480254	TRUE	FALSE	1.3167	0.00341597	0.0304022	TRUE	FALSE	1.16696	0.00342618	0.0254867	TRUE	FALSE	1.00188	0.0103244	0.043365	TRUE	FALSE	0.912161	0.0144229	0.0434673
KANK4	FALSE	FALSE	FALSE	FALSE	FALSE	FALSE	FALSE	FALSE	FALSE	FALSE	FALSE	FALSE	FALSE	FALSE	FALSE	FALSE	0.366106	0.0377418	0.148636	TRUE	FALSE	1.88266	0.00151693	0.0491735	TRUE	FALSE	1.92867	0.0132339	0.0486318	TRUE	FALSE	1.90825	0.00115023	0.0205699	TRUE	FALSE	1.91822	0.00198135	0.0317917	TRUE	FALSE	1.81444	0.00752485	0.0321301
ANKRD6	TRUE	FALSE	FALSE	FALSE	FALSE	FALSE	FALSE	FALSE	FALSE	FALSE	FALSE	FALSE	FALSE	FALSE	FALSE	FALSE	0.472043	0.00692742	0.094436	TRUE	FALSE	0.743506	0.000954972	0.0468179	TRUE	FALSE	1.09656	0.00594379	0.0355645	TRUE	FALSE	1.14765	0.001105	0.0205699	TRUE	FALSE	1.18126	0.0132434	0.0475907	TRUE	FALSE	1.21726	0.00743713	0.0319805
APOLD1	FALSE	FALSE	FALSE	FALSE	FALSE	FALSE	FALSE	FALSE	FALSE	FALSE	FALSE	FALSE	FALSE	FALSE	FALSE	FALSE	0.747009	0.00879462	0.0981899	TRUE	FALSE	0.976555	0.00102277	0.0468179	TRUE	FALSE	0.65438	0.000306896	0.0235333	TRUE	FALSE	0.422787	0.0097153	0.0359011	FALSE	FALSE	0.347878	0.0718526	0.125275	TRUE	FALSE	0.200097	3.28517e-05	0.0151942
AQP11	FALSE	FALSE	FALSE	FALSE	FALSE	FALSE	FALSE	FALSE	FALSE	FALSE	FALSE	FALSE	FALSE	FALSE	FALSE	FALSE	0.54766	0.00828808	0.0974563	TRUE	FALSE	0.587998	0.00161874	0.0497055	TRUE	FALSE	0.761835	0.00972118	0.0426593	TRUE	FALSE	1.1495	0.000171166	0.0174117	TRUE	FALSE	1.30179	0.000908867	0.02958	TRUE	FALSE	1.49342	0.000470403	0.0201048
ARHGDIB	FALSE	FALSE	FALSE	FALSE	FALSE	FALSE	FALSE	FALSE	FALSE	FALSE	FALSE	FALSE	FALSE	FALSE	FALSE	FALSE	2.68678	0.00106991	0.0655331	TRUE	FALSE	5.22203	0.000357383	0.0456728	TRUE	FALSE	5.28781	0.000426982	0.0242152	TRUE	FALSE	4.7152	0.000604905	0.0192021	TRUE	FALSE	4.0814	0.00155209	0.0309799	TRUE	FALSE	3.76339	0.00113651	0.0214356
ARMC6	FALSE	FALSE	FALSE	FALSE	FALSE	FALSE	FALSE	FALSE	FALSE	FALSE	FALSE	FALSE	FALSE	FALSE	FALSE	FALSE	-0.355087	0.0332179	0.142153	FALSE	TRUE	-0.846234	0.00098678	0.0468179	FALSE	TRUE	-0.843806	0.00865489	0.0408289	FALSE	TRUE	-0.925367	0.000496081	0.0191042	FALSE	TRUE	-0.752582	0.00373397	0.0335409	FALSE	TRUE	-0.842947	0.000220136	0.0201048
ARMC7	FALSE	FALSE	FALSE	FALSE	FALSE	FALSE	FALSE	FALSE	FALSE	FALSE	FALSE	FALSE	FALSE	FALSE	FALSE	FALSE	0.235546	0.0557621	0.17648	TRUE	FALSE	0.421298	0.00147404	0.0490173	FALSE	FALSE	0.553564	0.0348412	0.0791132	TRUE	FALSE	0.555714	0.0112771	0.0382531	FALSE	FALSE	0.488112	0.0151688	0.0503211	FALSE	FALSE	0.457954	0.0273942	0.0617768
ASAP3	FALSE	FALSE	FALSE	FALSE	FALSE	TRUE	FALSE	FALSE	FALSE	FALSE	FALSE	FALSE	FALSE	FALSE	FALSE	FALSE	0.482936	0.0168812	0.114957	TRUE	FALSE	0.847609	0.00126661	0.0488417	TRUE	FALSE	0.772443	0.000514032	0.0242152	TRUE	FALSE	0.635063	0.00118317	0.0206061	FALSE	FALSE	0.721285	0.0170198	0.0531787	TRUE	FALSE	0.662967	0.00270417	0.0242358
ASPHD2	FALSE	FALSE	FALSE	FALSE	FALSE	FALSE	FALSE	FALSE	FALSE	FALSE	FALSE	FALSE	FALSE	FALSE	FALSE	FALSE	0.233251	0.0078778	0.0966591	TRUE	FALSE	0.396105	0.0014692	0.0490173	TRUE	FALSE	0.661852	0.00106523	0.0256841	TRUE	FALSE	0.585723	0.00268755	0.0241456	FALSE	FALSE	0.648096	0.0240036	0.063111	FALSE	FALSE	0.697025	0.0238685	0.056648
ATP13A1	FALSE	FALSE	FALSE	FALSE	FALSE	FALSE	FALSE	FALSE	FALSE	FALSE	FALSE	FALSE	FALSE	FALSE	FALSE	FALSE	-0.296685	0.0018044	0.0720667	FALSE	TRUE	-0.533379	0.000973951	0.0468179	FALSE	FALSE	-0.419148	0.0276563	0.0693396	FALSE	FALSE	-0.437102	0.0195427	0.0506399	FALSE	FALSE	-0.388567	0.0214039	0.0596369	FALSE	TRUE	-0.299477	0.0184989	0.049574
ATP5G1	FALSE	FALSE	FALSE	FALSE	FALSE	FALSE	FALSE	FALSE	FALSE	FALSE	FALSE	FALSE	FALSE	FALSE	FALSE	FALSE	-0.384879	0.0598039	0.182339	FALSE	TRUE	-0.64104	0.00138798	0.0490173	FALSE	TRUE	-0.638745	0.0128947	0.0481086	FALSE	FALSE	-0.516827	0.056839	0.0990578	FALSE	FALSE	-0.24689	0.144639	0.208186	FALSE	FALSE	0	1	1
ATP7A	FALSE	FALSE	FALSE	FALSE	FALSE	FALSE	FALSE	FALSE	FALSE	FALSE	TRUE	TRUE	FALSE	FALSE	FALSE	FALSE	1.48053	0.00283859	0.0775474	TRUE	FALSE	1.70627	0.00021761	0.0436829	TRUE	FALSE	2.11989	4.22098e-05	0.0192342	TRUE	FALSE	2.07916	0.00357208	0.0256994	TRUE	FALSE	2.12454	0.00309375	0.0329818	TRUE	FALSE	2.05698	0.00177461	0.0221713
AZIN1	FALSE	FALSE	FALSE	FALSE	FALSE	FALSE	FALSE	FALSE	FALSE	FALSE	FALSE	FALSE	FALSE	FALSE	FALSE	FALSE	0.060149	0.203269	0.354453	TRUE	FALSE	0.482665	0.000608104	0.0468179	TRUE	FALSE	0.874763	0.00276786	0.0289794	TRUE	FALSE	1.06958	0.00400782	0.0266384	TRUE	FALSE	1.17136	0.00377803	0.0336167	TRUE	FALSE	1.15711	0.00841835	0.0335556
B4GALT4	FALSE	FALSE	FALSE	FALSE	FALSE	FALSE	FALSE	FALSE	FALSE	FALSE	FALSE	FALSE	FALSE	FALSE	FALSE	FALSE	1.42702	3.71882e-05	0.0506921	TRUE	FALSE	1.63806	0.000701474	0.0468179	TRUE	FALSE	1.49317	0.00239502	0.0282321	TRUE	FALSE	1.22464	0.000392229	0.0182628	TRUE	FALSE	0.958708	0.00501088	0.0351809	TRUE	FALSE	1.08978	0.000278214	0.0201048
BAD	FALSE	FALSE	FALSE	FALSE	FALSE	FALSE	FALSE	FALSE	FALSE	FALSE	FALSE	FALSE	FALSE	FALSE	FALSE	FALSE	0.462354	0.0156064	0.112482	TRUE	FALSE	0.643652	0.00145344	0.0490173	TRUE	FALSE	0.68688	0.0017294	0.0272261	TRUE	FALSE	0.742816	0.00491823	0.0286364	TRUE	FALSE	0.889793	0.00317026	0.0330221	TRUE	FALSE	0.857728	0.00162577	0.0219983
BCKDHA	FALSE	FALSE	FALSE	FALSE	FALSE	FALSE	FALSE	FALSE	FALSE	FALSE	TRUE	TRUE	FALSE	FALSE	FALSE	FALSE	-0.533018	0.0106842	0.102993	FALSE	TRUE	-0.841826	0.00121475	0.0480917	FALSE	TRUE	-0.823851	0.0116021	0.0459757	FALSE	TRUE	-0.674251	0.0114976	0.0385524	FALSE	FALSE	-0.544285	0.0302273	0.0715813	FALSE	TRUE	-0.601467	0.00170263	0.0220558
BCL2L2	FALSE	FALSE	FALSE	FALSE	FALSE	FALSE	FALSE	FALSE	FALSE	FALSE	FALSE	FALSE	FALSE	FALSE	FALSE	FALSE	-0.00969871	0.882627	0.926462	TRUE	FALSE	0.324581	0.000848898	0.0468179	FALSE	FALSE	0.356173	0.0199485	0.0587477	TRUE	FALSE	0.472408	0.00264642	0.0239731	FALSE	FALSE	0.450823	0.0163223	0.0520412	TRUE	FALSE	0.512109	0.0178792	0.04858
BCS1L	FALSE	FALSE	FALSE	FALSE	FALSE	FALSE	FALSE	FALSE	FALSE	FALSE	TRUE	FALSE	FALSE	FALSE	FALSE	FALSE	-0.138951	0.0481566	0.16559	FALSE	TRUE	-0.425733	0.000933104	0.0468179	FALSE	TRUE	-0.457624	0.0023452	0.0282118	FALSE	TRUE	-0.370404	0.0184841	0.0490611	FALSE	FALSE	-0.323383	0.0866578	0.143949	FALSE	TRUE	-0.401104	0.00549637	0.0288262
BHLHE40	FALSE	FALSE	FALSE	FALSE	FALSE	FALSE	FALSE	FALSE	FALSE	FALSE	FALSE	FALSE	FALSE	FALSE	FALSE	FALSE	0.592625	0.0206772	0.123263	TRUE	FALSE	1.67395	0.000774793	0.0468179	TRUE	FALSE	1.62615	0.00412147	0.0318101	TRUE	FALSE	1.65076	0.0108538	0.0377525	TRUE	FALSE	1.85764	0.00740642	0.0386526	TRUE	FALSE	2.24549	0.0142525	0.0432057
BTN1A1	TRUE	FALSE	FALSE	FALSE	FALSE	FALSE	FALSE	TRUE	FALSE	FALSE	FALSE	FALSE	FALSE	FALSE	FALSE	FALSE	0.257823	0.130289	0.273229	TRUE	FALSE	0.63014	7.5371e-05	0.0399735	FALSE	FALSE	0.312531	0.0703995	0.125684	FALSE	FALSE	0.131726	0.0738954	0.11944	FALSE	FALSE	0.138484	0.280159	0.352161	FALSE	FALSE	0.0807127	0.26436	0.325719
C10orf2	FALSE	FALSE	FALSE	FALSE	FALSE	FALSE	FALSE	FALSE	FALSE	FALSE	FALSE	FALSE	FALSE	FALSE	FALSE	FALSE	-0.752993	0.0189226	0.119361	FALSE	TRUE	-1.21789	0.00132812	0.0490173	FALSE	TRUE	-1.21911	0.00149377	0.026321	FALSE	TRUE	-1.23028	0.000772669	0.019626	FALSE	TRUE	-1.28803	0.00242001	0.0321325	FALSE	TRUE	-1.2715	0.00466839	0.0271893
RNLS	FALSE	FALSE	FALSE	FALSE	FALSE	FALSE	FALSE	FALSE	FALSE	FALSE	FALSE	FALSE	FALSE	FALSE	FALSE	FALSE	-0.110588	0.00923213	0.0981947	FALSE	TRUE	-0.14162	0.00045265	0.0456728	FALSE	FALSE	-0.1173	0.0620514	0.115181	FALSE	FALSE	-0.164947	0.0342435	0.0705004	FALSE	FALSE	-0.139619	0.0968417	0.155616	FALSE	FALSE	-0.132405	0.0796439	0.127269
COMMD9	FALSE	FALSE	FALSE	FALSE	FALSE	FALSE	FALSE	FALSE	FALSE	FALSE	FALSE	FALSE	FALSE	FALSE	FALSE	FALSE	-0.534453	0.0152314	0.111999	FALSE	TRUE	-0.752394	0.000519916	0.0459138	FALSE	FALSE	-0.51258	0.0285535	0.0704757	FALSE	TRUE	-0.385996	0.0188917	0.0497491	FALSE	FALSE	-0.316028	0.0712828	0.124548	FALSE	FALSE	-0.268279	0.0541605	0.096617
RCE1	FALSE	FALSE	FALSE	FALSE	FALSE	FALSE	FALSE	FALSE	FALSE	FALSE	FALSE	FALSE	FALSE	FALSE	FALSE	FALSE	0.434422	0.0282861	0.134839	TRUE	FALSE	0.602294	0.00121492	0.0480917	TRUE	FALSE	0.802164	0.000540794	0.0242152	TRUE	FALSE	0.972193	0.00612113	0.0305306	TRUE	FALSE	0.870705	0.00442926	0.034275	TRUE	FALSE	0.879724	0.00245054	0.0233634
ASUN	FALSE	FALSE	FALSE	FALSE	FALSE	FALSE	FALSE	FALSE	FALSE	FALSE	FALSE	FALSE	FALSE	FALSE	FALSE	FALSE	-0.525003	0.0108583	0.103681	FALSE	TRUE	-0.656222	0.00144013	0.0490173	FALSE	TRUE	-0.739972	0.00518105	0.0339992	FALSE	TRUE	-0.818359	0.00796674	0.0332322	FALSE	TRUE	-0.80605	0.0135904	0.0480527	FALSE	TRUE	-0.807274	0.00603302	0.029637
FAM216A	TRUE	FALSE	FALSE	FALSE	FALSE	FALSE	FALSE	FALSE	FALSE	FALSE	FALSE	FALSE	FALSE	FALSE	FALSE	FALSE	-0.186761	0.0130623	0.108459	FALSE	TRUE	-0.866617	0.00130865	0.0490173	FALSE	TRUE	-1.22223	0.000461737	0.0242152	FALSE	TRUE	-1.29232	0.00233943	0.023362	FALSE	TRUE	-1.13521	0.0022497	0.0321325	FALSE	TRUE	-1.10643	0.00667258	0.0305289
MZT1	FALSE	FALSE	FALSE	FALSE	FALSE	FALSE	FALSE	FALSE	FALSE	FALSE	FALSE	FALSE	FALSE	FALSE	FALSE	FALSE	-0.0265055	0.789735	0.860266	FALSE	TRUE	-0.321452	0.000765361	0.0468179	FALSE	FALSE	-0.648397	0.0155554	0.0522781	FALSE	TRUE	-0.93746	0.00692028	0.0317189	FALSE	TRUE	-1.21371	0.00147506	0.0306232	FALSE	TRUE	-1.24962	0.00274636	0.0242358
C15orf41	FALSE	FALSE	FALSE	FALSE	FALSE	FALSE	FALSE	FALSE	FALSE	FALSE	FALSE	FALSE	FALSE	FALSE	FALSE	FALSE	0.839173	0.00140412	0.0698506	TRUE	FALSE	1.04764	0.00105406	0.0468179	TRUE	FALSE	0.721729	0.00274864	0.0288853	FALSE	FALSE	0.628009	0.0232269	0.0557537	FALSE	FALSE	0.558259	0.0296119	0.0709589	FALSE	FALSE	0.617285	0.0344433	0.0711732
CIART	FALSE	FALSE	FALSE	FALSE	FALSE	FALSE	FALSE	FALSE	FALSE	FALSE	FALSE	FALSE	FALSE	FALSE	FALSE	FALSE	-0.485018	0.164301	0.311175	FALSE	TRUE	-0.562779	0.00109295	0.0472414	FALSE	TRUE	-0.662208	0.00189151	0.0274411	FALSE	TRUE	-0.694382	0.00598906	0.0303098	FALSE	FALSE	-0.566639	0.0150616	0.0501848	FALSE	TRUE	-0.595595	0.00306416	0.0249059
C1QBP	FALSE	FALSE	FALSE	FALSE	FALSE	FALSE	FALSE	FALSE	FALSE	FALSE	FALSE	FALSE	FALSE	FALSE	FALSE	FALSE	-0.458839	0.00280518	0.0773769	FALSE	TRUE	-0.753436	0.000424561	0.0456728	FALSE	TRUE	-0.942375	0.00861834	0.0408289	FALSE	TRUE	-1.05034	0.0042618	0.0273026	FALSE	TRUE	-0.959021	0.00448777	0.0342845	FALSE	TRUE	-0.965364	0.00017537	0.0201048
LAMP5	TRUE	FALSE	FALSE	FALSE	FALSE	FALSE	FALSE	FALSE	FALSE	FALSE	FALSE	FALSE	FALSE	FALSE	FALSE	FALSE	-1.09863	0.00348414	0.0822148	FALSE	TRUE	-1.24701	0.00145861	0.0490173	FALSE	TRUE	-1.48431	0.000429565	0.0242152	FALSE	TRUE	-1.6532	0.00123045	0.0208817	FALSE	TRUE	-1.86207	0.000647983	0.0281813	FALSE	TRUE	-1.8809	0.00179434	0.0221713
FAM217B	FALSE	FALSE	FALSE	FALSE	FALSE	FALSE	FALSE	FALSE	FALSE	FALSE	FALSE	FALSE	FALSE	FALSE	FALSE	FALSE	-0.448736	0.00849071	0.0975063	FALSE	TRUE	-0.54473	0.000936605	0.0468179	FALSE	TRUE	-0.765092	0.00752425	0.038746	FALSE	TRUE	-0.906476	0.0117054	0.03885	FALSE	TRUE	-1.22845	0.0141779	0.0487814	FALSE	TRUE	-1.12336	0.00731096	0.0316991
C20orf27	FALSE	FALSE	FALSE	FALSE	FALSE	FALSE	FALSE	FALSE	FALSE	FALSE	FALSE	FALSE	FALSE	FALSE	FALSE	FALSE	-0.525117	0.02382	0.12812	FALSE	TRUE	-0.973926	0.000859838	0.0468179	FALSE	TRUE	-1.00926	0.000364292	0.0237023	FALSE	TRUE	-0.876981	0.0163901	0.0460233	FALSE	TRUE	-0.764132	0.00319631	0.0330279	FALSE	TRUE	-0.816844	0.0164359	0.0462672
YBEY	FALSE	FALSE	FALSE	FALSE	FALSE	FALSE	FALSE	FALSE	FALSE	FALSE	FALSE	FALSE	FALSE	FALSE	FALSE	FALSE	0.0173032	0.731422	0.815539	TRUE	FALSE	0.257212	0.000447654	0.0456728	FALSE	FALSE	0.166462	0.119155	0.182121	FALSE	FALSE	0.24277	0.0975373	0.147171	FALSE	FALSE	0.310858	0.0380382	0.082117	FALSE	FALSE	0.32841	0.0585183	0.101884
C3orf33	FALSE	FALSE	FALSE	FALSE	FALSE	FALSE	FALSE	FALSE	FALSE	FALSE	FALSE	FALSE	FALSE	FALSE	FALSE	FALSE	-0.0317085	0.725154	0.81125	TRUE	FALSE	0.139897	0.000412048	0.0456728	FALSE	FALSE	0.0657959	0.266117	0.342786	FALSE	FALSE	0.132642	0.297718	0.36054	FALSE	FALSE	0.268296	0.038377	0.0825668	FALSE	FALSE	0.196123	0.146472	0.201576
NREP	FALSE	FALSE	FALSE	FALSE	FALSE	FALSE	FALSE	FALSE	FALSE	FALSE	FALSE	FALSE	FALSE	FALSE	FALSE	FALSE	0.134237	0.248648	0.400517	TRUE	FALSE	1.07228	0.00145962	0.0490173	TRUE	FALSE	1.90222	0.000897532	0.0247068	TRUE	FALSE	2.00953	0.000448074	0.0184419	TRUE	FALSE	1.86221	0.000450954	0.0265417	TRUE	FALSE	1.79227	0.0028743	0.0245487
MRAP2	TRUE	FALSE	FALSE	FALSE	FALSE	FALSE	FALSE	FALSE	FALSE	FALSE	FALSE	FALSE	FALSE	FALSE	FALSE	FALSE	-0.828639	0.0195432	0.12067	FALSE	TRUE	-0.567702	0.000992673	0.0468179	FALSE	FALSE	-0.277979	0.0823831	0.140327	FALSE	FALSE	0.197048	0.147827	0.204449	FALSE	FALSE	0.413442	0.0420469	0.087154	TRUE	FALSE	0.705014	0.0127335	0.0407441
SUGCT	FALSE	FALSE	FALSE	FALSE	FALSE	FALSE	FALSE	FALSE	FALSE	FALSE	FALSE	FALSE	FALSE	FALSE	FALSE	FALSE	0.393884	0.0271579	0.132953	TRUE	FALSE	1.03691	0.00149907	0.0491735	TRUE	FALSE	0.777923	0.00832416	0.0401074	TRUE	FALSE	0.554172	0.00238723	0.0234039	TRUE	FALSE	0.427296	0.00167048	0.0309799	FALSE	FALSE	0.275148	0.0206004	0.0522238
CPED1	FALSE	FALSE	FALSE	FALSE	FALSE	FALSE	FALSE	FALSE	FALSE	FALSE	FALSE	FALSE	FALSE	FALSE	FALSE	FALSE	2.73012	0.000591137	0.05929	TRUE	FALSE	3.19208	0.00159868	0.0495633	TRUE	FALSE	3.4113	0.000107225	0.0222581	TRUE	FALSE	3.30142	0.00132468	0.0209684	TRUE	FALSE	2.76804	0.000447047	0.0265248	TRUE	FALSE	2.52715	0.000241092	0.0201048
FAM167A	FALSE	FALSE	FALSE	FALSE	FALSE	FALSE	FALSE	FALSE	FALSE	FALSE	FALSE	FALSE	FALSE	FALSE	FALSE	FALSE	-3.20201	0.000893384	0.0655331	FALSE	TRUE	-3.46882	0.000754572	0.0468179	FALSE	TRUE	-3.54537	0.000715477	0.024492	FALSE	TRUE	-3.27685	0.00279096	0.0243089	FALSE	TRUE	-3.14451	0.00252768	0.0321325	FALSE	TRUE	-3.00589	0.00106614	0.0208942
CCNJL	FALSE	FALSE	FALSE	FALSE	FALSE	FALSE	FALSE	FALSE	FALSE	FALSE	FALSE	FALSE	FALSE	FALSE	FALSE	FALSE	0.318707	0.0201131	0.122007	TRUE	FALSE	0.706638	0.000163819	0.0436829	TRUE	FALSE	0.835109	0.00732686	0.0383022	TRUE	FALSE	0.808216	0.00387612	0.0264446	FALSE	FALSE	0.68185	0.0459903	0.0923997	TRUE	FALSE	0.658552	0.0115241	0.0390027
CCT4	FALSE	FALSE	FALSE	FALSE	FALSE	FALSE	FALSE	FALSE	FALSE	FALSE	FALSE	FALSE	FALSE	FALSE	FALSE	FALSE	-0.269598	0.097148	0.233818	FALSE	TRUE	-0.672675	0.00144455	0.0490173	FALSE	TRUE	-0.477848	0.00150748	0.0263754	FALSE	FALSE	-0.457681	0.03971	0.0777279	FALSE	FALSE	-0.582754	0.0365873	0.0803087	FALSE	TRUE	-0.65423	0.0128653	0.0409521
CD248	FALSE	FALSE	FALSE	FALSE	FALSE	FALSE	FALSE	FALSE	FALSE	FALSE	FALSE	FALSE	FALSE	FALSE	FALSE	FALSE	1.39103	0.00049091	0.0581251	TRUE	FALSE	2.03426	0.00121339	0.0480917	TRUE	FALSE	2.1437	0.00233091	0.028197	TRUE	FALSE	1.84436	0.00441646	0.0277662	TRUE	FALSE	1.43606	0.00113608	0.0301656	TRUE	FALSE	1.36276	0.00685745	0.0308531
CD320	FALSE	FALSE	FALSE	FALSE	FALSE	FALSE	FALSE	FALSE	FALSE	FALSE	FALSE	FALSE	FALSE	FALSE	FALSE	FALSE	-0.50116	0.0166126	0.114957	FALSE	TRUE	-1.05296	0.000370316	0.0456728	FALSE	TRUE	-0.940571	0.00199301	0.0274697	FALSE	TRUE	-0.963698	0.00506907	0.0286727	FALSE	TRUE	-0.806541	0.00215353	0.0321325	FALSE	TRUE	-0.749492	0.0150762	0.0442889
CDC40	TRUE	FALSE	FALSE	FALSE	FALSE	FALSE	FALSE	FALSE	FALSE	FALSE	FALSE	FALSE	FALSE	FALSE	FALSE	FALSE	-0.381752	0.0632136	0.186818	FALSE	TRUE	-0.687758	0.00160674	0.0496043	FALSE	TRUE	-0.701227	0.0126755	0.0476708	FALSE	TRUE	-0.813361	0.0049943	0.028648	FALSE	TRUE	-0.894244	0.00636367	0.0369867	FALSE	TRUE	-0.795266	0.0157858	0.0454122
CHN2	TRUE	FALSE	FALSE	FALSE	FALSE	FALSE	FALSE	FALSE	FALSE	TRUE	FALSE	FALSE	FALSE	FALSE	FALSE	FALSE	0.48634	0.0338006	0.14235	TRUE	FALSE	1.21058	0.000183237	0.0436829	TRUE	FALSE	0.932267	0.00280395	0.0289794	TRUE	FALSE	0.703376	0.0100241	0.036589	TRUE	FALSE	0.588793	0.00267002	0.0321325	FALSE	FALSE	0.601746	0.0192829	0.0505259
CHRNB1	FALSE	FALSE	FALSE	FALSE	FALSE	FALSE	FALSE	FALSE	FALSE	FALSE	FALSE	FALSE	FALSE	FALSE	FALSE	FALSE	0.350742	0.0322841	0.141106	TRUE	FALSE	0.949708	0.000955546	0.0468179	TRUE	FALSE	1.05516	0.000571143	0.0242152	TRUE	FALSE	1.2612	0.00395983	0.0266295	TRUE	FALSE	1.41094	0.0141916	0.0487924	TRUE	FALSE	1.26567	0.00422988	0.0267145
CHST7	FALSE	FALSE	FALSE	FALSE	FALSE	FALSE	FALSE	FALSE	FALSE	FALSE	FALSE	FALSE	FALSE	FALSE	FALSE	FALSE	2.1179	0.000292582	0.0581251	TRUE	FALSE	2.26721	0.000158094	0.0436829	TRUE	FALSE	2.33238	0.000365913	0.0237023	TRUE	FALSE	2.44906	6.58725e-05	0.0174117	TRUE	FALSE	2.60942	0.000254324	0.0241466	TRUE	FALSE	2.69769	0.000545679	0.0201048
CLDN23	TRUE	FALSE	FALSE	FALSE	FALSE	FALSE	FALSE	FALSE	FALSE	FALSE	FALSE	FALSE	FALSE	FALSE	FALSE	FALSE	0.448632	0.00931781	0.0981947	TRUE	FALSE	0.621076	0.000262541	0.0436829	TRUE	FALSE	0.612248	0.00364986	0.0307682	TRUE	FALSE	0.652127	0.00732644	0.0324128	FALSE	FALSE	0.631021	0.0155383	0.0509827	TRUE	FALSE	0.623392	0.00195255	0.0223071
CLN5	FALSE	FALSE	FALSE	FALSE	FALSE	FALSE	FALSE	FALSE	FALSE	FALSE	TRUE	FALSE	FALSE	FALSE	FALSE	FALSE	0.173543	0.0131235	0.108479	TRUE	FALSE	0.447015	0.00117076	0.0480917	TRUE	FALSE	0.542275	0.0127056	0.0477221	TRUE	FALSE	0.656861	0.00479751	0.0286016	TRUE	FALSE	0.666527	0.00337678	0.0331821	TRUE	FALSE	0.761	0.00370285	0.0259555
CLNS1A	FALSE	FALSE	FALSE	FALSE	FALSE	FALSE	FALSE	FALSE	FALSE	FALSE	FALSE	FALSE	TRUE	FALSE	FALSE	FALSE	-0.124315	0.184048	0.332643	FALSE	TRUE	-0.441749	0.000892045	0.0468179	FALSE	TRUE	-0.567502	0.00033945	0.0237023	FALSE	TRUE	-0.665078	0.00918084	0.0351912	FALSE	TRUE	-0.778962	0.00592286	0.0363737	FALSE	TRUE	-0.760412	0.00229907	0.023157
CLUL1	FALSE	FALSE	FALSE	FALSE	FALSE	FALSE	FALSE	FALSE	FALSE	FALSE	FALSE	FALSE	FALSE	FALSE	FALSE	FALSE	0.0192676	0.421442	0.560283	TRUE	FALSE	0.111286	0.000652437	0.0468179	TRUE	FALSE	0.206205	0.00754773	0.0387838	TRUE	FALSE	0.303314	0.00498934	0.028648	TRUE	FALSE	0.508491	0.00653908	0.0370928	TRUE	FALSE	0.47477	0.00250694	0.0233707
CMTM8	FALSE	FALSE	FALSE	FALSE	FALSE	FALSE	FALSE	FALSE	FALSE	FALSE	FALSE	FALSE	FALSE	FALSE	FALSE	FALSE	0.867187	0.00561383	0.090353	TRUE	FALSE	1.35309	0.00152106	0.0491735	TRUE	FALSE	1.63215	0.00139831	0.0261141	TRUE	FALSE	1.83019	0.00149064	0.0216106	TRUE	FALSE	1.8278	0.0018821	0.0317917	TRUE	FALSE	1.84525	0.00193698	0.0223071
CNN2	FALSE	FALSE	FALSE	FALSE	FALSE	FALSE	FALSE	FALSE	FALSE	FALSE	FALSE	FALSE	FALSE	FALSE	FALSE	FALSE	2.066	0.00180473	0.0720667	TRUE	FALSE	2.50412	0.000273347	0.0436829	TRUE	FALSE	2.41361	0.00127749	0.0260457	TRUE	FALSE	2.11434	0.00126907	0.0208817	TRUE	FALSE	1.89657	0.00817004	0.0399744	TRUE	FALSE	1.80577	0.00303991	0.0248719
COL5A1	FALSE	FALSE	FALSE	FALSE	FALSE	FALSE	FALSE	FALSE	FALSE	FALSE	FALSE	FALSE	FALSE	FALSE	FALSE	FALSE	0.454833	0.0446384	0.160265	TRUE	FALSE	0.862231	5.41428e-05	0.0385497	TRUE	FALSE	0.709512	0.00475742	0.0336558	TRUE	FALSE	0.737094	0.00766553	0.0328175	TRUE	FALSE	0.829744	0.00848303	0.0404532	FALSE	FALSE	0.796814	0.0196965	0.0511123
COL9A2	FALSE	FALSE	FALSE	FALSE	FALSE	FALSE	FALSE	FALSE	FALSE	FALSE	FALSE	FALSE	FALSE	FALSE	FALSE	FALSE	0.290879	0.00728119	0.0951383	TRUE	FALSE	0.341497	0.00109074	0.0472414	TRUE	FALSE	0.249146	0.0115099	0.045895	FALSE	FALSE	0.190404	0.0305963	0.065889	FALSE	FALSE	0.19964	0.0641461	0.115534	FALSE	FALSE	0.139365	0.197113	0.255612
COPB2	FALSE	FALSE	FALSE	FALSE	FALSE	FALSE	FALSE	FALSE	FALSE	FALSE	FALSE	FALSE	FALSE	FALSE	FALSE	FALSE	0.201562	0.00434625	0.0880215	TRUE	FALSE	0.346709	0.000947345	0.0468179	TRUE	FALSE	0.237714	0.00229851	0.028197	FALSE	FALSE	0.166538	0.0689027	0.113742	FALSE	FALSE	0.173771	0.141703	0.205067	FALSE	FALSE	0.114899	0.0425584	0.0821116
COQ10A	FALSE	FALSE	FALSE	FALSE	FALSE	FALSE	FALSE	FALSE	FALSE	FALSE	FALSE	FALSE	FALSE	FALSE	FALSE	FALSE	0.788129	0.0119967	0.104966	TRUE	FALSE	0.758251	0.000563669	0.0462102	FALSE	FALSE	0.645544	0.0199192	0.0587462	TRUE	FALSE	0.655394	0.00938349	0.0355446	FALSE	FALSE	0.669696	0.0178731	0.0546234	TRUE	FALSE	0.70776	0.00811111	0.0330522
MIR939	FALSE	FALSE	FALSE	FALSE	FALSE	FALSE	FALSE	FALSE	FALSE	FALSE	FALSE	FALSE	FALSE	FALSE	FALSE	FALSE	-0.0456653	0.506487	0.63784	FALSE	TRUE	-0.368043	0.000940779	0.0468179	FALSE	FALSE	-0.361646	0.0350483	0.0793619	FALSE	TRUE	-0.464436	0.0164929	0.0461929	FALSE	FALSE	-0.527703	0.0517313	0.0995822	FALSE	FALSE	-0.361762	0.0205224	0.0521042
CRABP1	FALSE	FALSE	FALSE	FALSE	FALSE	FALSE	FALSE	FALSE	FALSE	FALSE	FALSE	FALSE	FALSE	FALSE	FALSE	FALSE	1.36692	0.00515661	0.0888366	TRUE	FALSE	4.60056	0.00139686	0.0490173	TRUE	FALSE	5.42405	0.000320282	0.0235333	TRUE	FALSE	5.49165	0.000371993	0.0182628	TRUE	FALSE	5.79735	1.81535e-05	0.0165519	TRUE	FALSE	5.72321	0.000133611	0.0192967
CRABP2	FALSE	FALSE	FALSE	FALSE	FALSE	FALSE	FALSE	FALSE	FALSE	FALSE	FALSE	FALSE	FALSE	FALSE	FALSE	FALSE	5.69372	0.000312198	0.0581251	TRUE	FALSE	5.93644	0.000288539	0.0440515	TRUE	FALSE	5.94688	0.000182414	0.0225126	TRUE	FALSE	6.0715	0.000283237	0.0178609	TRUE	FALSE	6.09379	0.0002457	0.0241466	TRUE	FALSE	6.12224	0.000263647	0.0201048
CDK12	FALSE	FALSE	FALSE	FALSE	FALSE	FALSE	FALSE	FALSE	FALSE	FALSE	FALSE	FALSE	FALSE	FALSE	FALSE	FALSE	-0.12254	0.107677	0.246971	FALSE	TRUE	-0.32558	0.00103141	0.0468179	FALSE	TRUE	-0.477807	0.00262384	0.028655	FALSE	TRUE	-0.559044	0.00117816	0.0206061	FALSE	TRUE	-0.629556	0.00618296	0.0365713	FALSE	TRUE	-0.545944	0.00319441	0.0251825
CRYGC	FALSE	FALSE	FALSE	FALSE	FALSE	FALSE	FALSE	FALSE	FALSE	FALSE	FALSE	FALSE	FALSE	FALSE	FALSE	FALSE	1.96455	0.000452088	0.0581251	TRUE	FALSE	1.01015	0.00155113	0.0492215	TRUE	FALSE	1.17118	0.00174688	0.0272261	TRUE	FALSE	1.23381	0.00938826	0.0355446	TRUE	FALSE	1.12158	0.00418372	0.0340194	TRUE	FALSE	1.01986	0.0120882	0.0398004
CSPP1	FALSE	FALSE	FALSE	FALSE	FALSE	FALSE	FALSE	FALSE	FALSE	FALSE	FALSE	FALSE	FALSE	FALSE	FALSE	FALSE	-0.226248	0.0319695	0.140671	FALSE	TRUE	-0.298742	0.00146702	0.0490173	FALSE	FALSE	-0.223128	0.0201961	0.0591906	FALSE	TRUE	-0.240818	0.0180605	0.0485478	FALSE	FALSE	-0.271604	0.0491926	0.0963717	FALSE	TRUE	-0.240797	0.0161838	0.0460224
CSRNP2	FALSE	FALSE	FALSE	FALSE	FALSE	FALSE	FALSE	FALSE	FALSE	FALSE	FALSE	FALSE	FALSE	FALSE	FALSE	FALSE	0.45507	0.0162179	0.114085	TRUE	FALSE	0.73616	0.000942392	0.0468179	TRUE	FALSE	1.02079	0.000986688	0.0251462	TRUE	FALSE	1.00206	0.00185012	0.0226804	TRUE	FALSE	0.959362	0.000302295	0.0251979	TRUE	FALSE	1.00617	0.00791755	0.0327393
CTDSP1	FALSE	FALSE	FALSE	FALSE	FALSE	FALSE	FALSE	FALSE	FALSE	FALSE	FALSE	FALSE	FALSE	FALSE	FALSE	FALSE	-0.784655	0.000530751	0.0581251	FALSE	TRUE	-0.913197	0.00141069	0.0490173	FALSE	TRUE	-0.975159	0.00179169	0.0272291	FALSE	TRUE	-1.07863	0.000552996	0.0191885	FALSE	TRUE	-1.15402	0.00133118	0.0302056	FALSE	TRUE	-1.15283	0.00155536	0.0218945
CTNNA1	FALSE	FALSE	FALSE	FALSE	FALSE	FALSE	FALSE	FALSE	FALSE	FALSE	FALSE	FALSE	FALSE	FALSE	FALSE	FALSE	0.677313	0.00150299	0.0705445	TRUE	FALSE	1.16426	0.000276086	0.0436829	TRUE	FALSE	1.25778	0.000303425	0.0235333	TRUE	FALSE	1.23325	0.00148352	0.0215564	TRUE	FALSE	1.21249	0.0044009	0.0342735	TRUE	FALSE	0.997312	0.00237591	0.0233634
CXCR4	TRUE	FALSE	FALSE	FALSE	FALSE	FALSE	FALSE	FALSE	FALSE	FALSE	FALSE	FALSE	FALSE	FALSE	FALSE	FALSE	-1.29327	0.0062125	0.0923244	FALSE	TRUE	-1.99628	0.000672382	0.0468179	FALSE	TRUE	-1.99073	0.000512401	0.0242152	FALSE	TRUE	-1.94076	0.000472819	0.0190211	FALSE	TRUE	-1.93808	0.00022404	0.0241466	FALSE	TRUE	-1.87439	0.00555715	0.0288646
CYFIP1	TRUE	TRUE	FALSE	FALSE	TRUE	FALSE	TRUE	FALSE	FALSE	FALSE	FALSE	FALSE	FALSE	FALSE	FALSE	FALSE	-0.176683	0.169485	0.316936	FALSE	TRUE	-0.267106	0.00146686	0.0490173	FALSE	FALSE	-0.240578	0.0863847	0.144635	FALSE	FALSE	-0.33186	0.0716985	0.116968	FALSE	TRUE	-0.430692	0.0121583	0.0463082	FALSE	TRUE	-0.565036	0.00526301	0.0284137
CYP26A1	FALSE	FALSE	FALSE	FALSE	FALSE	FALSE	FALSE	FALSE	FALSE	FALSE	FALSE	FALSE	FALSE	FALSE	FALSE	FALSE	5.42441	0.000371123	0.0581251	TRUE	FALSE	4.55582	0.000237353	0.0436829	TRUE	FALSE	2.87505	0.00113896	0.0256841	TRUE	FALSE	1.60235	0.000877462	0.0196335	TRUE	FALSE	1.35592	0.0016402	0.0309799	FALSE	FALSE	1.14408	0.024296	0.0573518
CYP26B1	FALSE	FALSE	FALSE	FALSE	FALSE	FALSE	FALSE	FALSE	FALSE	FALSE	FALSE	FALSE	FALSE	FALSE	FALSE	FALSE	7.44123	0.000128806	0.0581251	TRUE	FALSE	7.74027	7.89805e-06	0.0385497	TRUE	FALSE	7.77729	5.40985e-06	0.0111701	TRUE	FALSE	7.77729	5.40985e-06	0.0100287	TRUE	FALSE	7.77729	5.40985e-06	0.0145211	TRUE	FALSE	7.77729	5.40985e-06	0.00755977
CYP27B1	FALSE	FALSE	FALSE	FALSE	FALSE	FALSE	FALSE	FALSE	FALSE	FALSE	FALSE	FALSE	FALSE	FALSE	FALSE	FALSE	-0.256316	0.00719324	0.0949755	FALSE	TRUE	-0.336976	0.00081451	0.0468179	FALSE	TRUE	-0.277375	0.00426078	0.0323378	FALSE	TRUE	-0.304478	0.00506252	0.0286705	FALSE	FALSE	-0.267998	0.0309119	0.0723543	FALSE	FALSE	-0.297105	0.027198	0.0615372
RRP1	FALSE	FALSE	FALSE	FALSE	FALSE	FALSE	FALSE	FALSE	FALSE	FALSE	FALSE	FALSE	FALSE	FALSE	FALSE	FALSE	-0.345322	0.0628588	0.186407	FALSE	TRUE	-0.900414	0.00161529	0.0497055	FALSE	TRUE	-0.885362	0.000683928	0.0243244	FALSE	TRUE	-1.02407	0.00711739	0.0320392	FALSE	TRUE	-0.93096	0.0113266	0.0448531	FALSE	TRUE	-1.01755	0.00665932	0.0305161
DAZAP2	FALSE	FALSE	FALSE	FALSE	FALSE	FALSE	FALSE	FALSE	FALSE	FALSE	FALSE	FALSE	FALSE	FALSE	FALSE	FALSE	0.128849	0.114205	0.25488	TRUE	FALSE	0.430922	0.00103017	0.0468179	TRUE	FALSE	0.300181	0.00294377	0.029278	TRUE	FALSE	0.247314	0.0065301	0.0311908	FALSE	FALSE	0.105255	0.176247	0.242518	FALSE	FALSE	0.069699	0.285889	0.348251
DCTN2	FALSE	FALSE	FALSE	FALSE	FALSE	FALSE	FALSE	FALSE	FALSE	FALSE	FALSE	FALSE	FALSE	FALSE	FALSE	FALSE	0.253006	0.0182856	0.117872	TRUE	FALSE	0.434119	0.000259669	0.0436829	TRUE	FALSE	0.624768	0.00855909	0.0406995	TRUE	FALSE	0.727037	0.00225824	0.0231163	TRUE	FALSE	0.816297	0.00369895	0.0334964	TRUE	FALSE	0.815536	0.00444418	0.0268299
DHRS3	TRUE	FALSE	FALSE	FALSE	FALSE	TRUE	FALSE	FALSE	FALSE	FALSE	FALSE	FALSE	FALSE	FALSE	FALSE	FALSE	4.972	0.00015707	0.0581251	TRUE	FALSE	5.72087	0.000283307	0.0440515	TRUE	FALSE	5.99998	0.000128776	0.0225126	TRUE	FALSE	6.05318	0.00021852	0.0174117	TRUE	FALSE	6.03002	0.000325019	0.0254112	TRUE	FALSE	5.93621	0.00066275	0.0201048
DHX33	FALSE	FALSE	FALSE	FALSE	FALSE	FALSE	FALSE	FALSE	FALSE	FALSE	FALSE	FALSE	FALSE	FALSE	FALSE	FALSE	-0.418189	0.00748234	0.0958878	FALSE	TRUE	-0.879042	0.00073532	0.0468179	FALSE	TRUE	-1.18079	0.00011816	0.0222581	FALSE	TRUE	-1.23649	0.000607635	0.0192021	FALSE	TRUE	-1.19973	0.000238718	0.0241466	FALSE	TRUE	-1.17356	0.00187189	0.0223015
DICER1	TRUE	FALSE	FALSE	FALSE	FALSE	FALSE	FALSE	TRUE	FALSE	TRUE	FALSE	FALSE	TRUE	FALSE	FALSE	FALSE	0.817078	0.00447467	0.0880215	TRUE	FALSE	1.08186	4.05725e-05	0.0385497	TRUE	FALSE	0.773811	0.00527334	0.0341523	FALSE	FALSE	0.379727	0.0372675	0.0744174	FALSE	FALSE	0.356906	0.182315	0.249301	FALSE	FALSE	0.306546	0.193268	0.25167
DIRC2	FALSE	FALSE	FALSE	FALSE	FALSE	FALSE	FALSE	FALSE	FALSE	FALSE	FALSE	FALSE	FALSE	FALSE	FALSE	FALSE	0.0648359	0.40628	0.547183	FALSE	TRUE	-0.499731	0.000889224	0.0468179	FALSE	TRUE	-0.558787	0.000818565	0.0247068	FALSE	TRUE	-0.514121	0.0182519	0.0487999	FALSE	FALSE	-0.46289	0.0185185	0.055676	FALSE	TRUE	-0.497235	0.0129317	0.0410475
DNAJB11	FALSE	FALSE	FALSE	FALSE	FALSE	FALSE	FALSE	FALSE	FALSE	FALSE	FALSE	FALSE	FALSE	FALSE	FALSE	FALSE	0.727871	0.00384815	0.0838204	TRUE	FALSE	1.5345	0.000705874	0.0468179	TRUE	FALSE	1.51843	0.00069181	0.0243244	TRUE	FALSE	1.39493	0.00345089	0.0254867	TRUE	FALSE	1.32846	0.00132376	0.0302056	TRUE	FALSE	1.33955	0.00021272	0.0201048
DNAJC12	FALSE	FALSE	FALSE	FALSE	FALSE	FALSE	FALSE	FALSE	FALSE	FALSE	FALSE	FALSE	FALSE	FALSE	FALSE	FALSE	-0.455331	0.0224218	0.126671	FALSE	TRUE	-0.641505	0.000184404	0.0436829	FALSE	TRUE	-0.826622	0.00513692	0.0339992	FALSE	TRUE	-0.823606	0.00592759	0.0301986	FALSE	TRUE	-0.88047	0.000601838	0.0278628	FALSE	TRUE	-0.779168	0.000341236	0.0201048
DOK4	FALSE	FALSE	FALSE	FALSE	FALSE	FALSE	FALSE	FALSE	FALSE	FALSE	FALSE	FALSE	FALSE	FALSE	FALSE	FALSE	-3.11506	0.000890358	0.0655331	FALSE	TRUE	-3.48075	0.000311925	0.0449803	FALSE	TRUE	-3.57141	0.000685607	0.0243244	FALSE	TRUE	-3.65999	0.00094959	0.0198536	FALSE	TRUE	-3.52671	0.000520406	0.0272419	FALSE	TRUE	-3.4931	0.00183203	0.022179
DPH2	FALSE	FALSE	FALSE	FALSE	FALSE	FALSE	FALSE	FALSE	FALSE	FALSE	FALSE	FALSE	FALSE	FALSE	FALSE	FALSE	-0.736697	0.00303934	0.0797793	FALSE	TRUE	-1.16485	0.000609766	0.0468179	FALSE	TRUE	-1.10966	0.00366193	0.0307682	FALSE	TRUE	-1.02314	0.00344486	0.0254867	FALSE	TRUE	-0.973599	0.00197098	0.0317917	FALSE	TRUE	-0.952833	0.00281636	0.0244729
DPYSL3	TRUE	FALSE	FALSE	FALSE	FALSE	FALSE	FALSE	FALSE	FALSE	FALSE	FALSE	FALSE	FALSE	FALSE	FALSE	FALSE	0.770879	0.0106901	0.102993	TRUE	FALSE	2.18981	0.000838728	0.0468179	TRUE	FALSE	2.88809	0.000801208	0.0246576	TRUE	FALSE	3.01922	0.000737653	0.0193625	TRUE	FALSE	3.06945	0.00033505	0.025641	TRUE	FALSE	3.06792	0.00063286	0.0201048
DUSP16	FALSE	FALSE	FALSE	FALSE	FALSE	FALSE	FALSE	FALSE	FALSE	FALSE	FALSE	FALSE	FALSE	FALSE	FALSE	FALSE	1.25054	0.00206934	0.0732078	TRUE	FALSE	1.06676	0.000950044	0.0468179	TRUE	FALSE	0.910281	0.00349748	0.0305109	TRUE	FALSE	0.853132	0.00827604	0.0338652	FALSE	FALSE	0.859173	0.0164995	0.05235	FALSE	FALSE	0.815976	0.0321681	0.0681403
DUSP18	FALSE	FALSE	FALSE	FALSE	FALSE	FALSE	FALSE	FALSE	FALSE	FALSE	FALSE	FALSE	FALSE	FALSE	FALSE	FALSE	0.366315	0.0448473	0.160762	TRUE	FALSE	0.985313	2.73491e-05	0.0385497	TRUE	FALSE	1.35917	0.00241735	0.0282321	TRUE	FALSE	1.34051	0.000329849	0.0181101	TRUE	FALSE	1.41805	0.00998123	0.0428255	TRUE	FALSE	1.32544	0.00220097	0.0229905
DUSP6	FALSE	FALSE	FALSE	FALSE	FALSE	FALSE	FALSE	FALSE	FALSE	FALSE	FALSE	FALSE	FALSE	FALSE	FALSE	FALSE	1.49814	0.00203901	0.0732078	TRUE	FALSE	2.41144	0.000834631	0.0468179	TRUE	FALSE	2.6175	0.00121806	0.0258819	TRUE	FALSE	2.48455	0.00129222	0.0208817	TRUE	FALSE	2.29545	0.00263939	0.0321325	TRUE	FALSE	2.39385	0.00200225	0.0224449
EBNA1BP2	FALSE	FALSE	FALSE	FALSE	FALSE	FALSE	FALSE	FALSE	FALSE	FALSE	FALSE	FALSE	FALSE	FALSE	FALSE	FALSE	-0.388104	0.0021032	0.0732078	FALSE	TRUE	-1.05521	0.00058985	0.0468179	FALSE	TRUE	-1.16406	0.000607666	0.0242811	FALSE	TRUE	-1.0886	0.000820673	0.019626	FALSE	TRUE	-1.0851	0.00678412	0.037659	FALSE	TRUE	-1.14703	0.00139377	0.0217375
EBPL	FALSE	FALSE	FALSE	FALSE	FALSE	FALSE	FALSE	FALSE	FALSE	FALSE	FALSE	FALSE	FALSE	FALSE	FALSE	FALSE	-0.462816	0.0309441	0.139312	FALSE	TRUE	-0.730043	3.4206e-05	0.0385497	FALSE	TRUE	-1.06468	0.00160807	0.0267432	FALSE	TRUE	-1.11809	0.00558835	0.0294325	FALSE	TRUE	-1.12426	0.00828823	0.0401785	FALSE	TRUE	-1.16128	0.003607	0.0257785
ECEL1	FALSE	FALSE	FALSE	FALSE	FALSE	FALSE	FALSE	FALSE	FALSE	FALSE	FALSE	FALSE	FALSE	FALSE	FALSE	FALSE	3.75933	0.000104525	0.0581251	TRUE	FALSE	5.34842	1.76973e-05	0.0385497	TRUE	FALSE	6.04893	0.000120377	0.0222581	TRUE	FALSE	6.31195	0.000114913	0.0174117	TRUE	FALSE	6.48573	1.94371e-05	0.0165519	TRUE	FALSE	6.54285	6.2203e-05	0.0177003
AGO2	FALSE	FALSE	FALSE	FALSE	FALSE	FALSE	FALSE	FALSE	FALSE	TRUE	FALSE	FALSE	FALSE	FALSE	FALSE	FALSE	-0.225696	0.0443289	0.159837	FALSE	TRUE	-0.607378	0.000649285	0.0468179	FALSE	FALSE	-0.71543	0.0264648	0.0678412	FALSE	FALSE	-0.863408	0.0428858	0.0815582	FALSE	FALSE	-0.83475	0.0734091	0.12724	FALSE	TRUE	-0.957137	0.00585933	0.0293404
ELMO1	FALSE	FALSE	FALSE	FALSE	FALSE	FALSE	FALSE	FALSE	FALSE	FALSE	FALSE	FALSE	FALSE	FALSE	FALSE	FALSE	-1.28751	0.000247708	0.0581251	FALSE	TRUE	-1.42922	0.000560891	0.0462102	FALSE	TRUE	-1.31411	0.00152609	0.0264213	FALSE	TRUE	-1.28541	0.00123436	0.0208817	FALSE	TRUE	-1.29372	0.00234911	0.0321325	FALSE	TRUE	-1.23493	0.000537026	0.0201048
ELP2	FALSE	FALSE	FALSE	FALSE	FALSE	FALSE	FALSE	FALSE	FALSE	FALSE	FALSE	FALSE	FALSE	FALSE	FALSE	FALSE	-0.414078	0.00462339	0.0880215	FALSE	TRUE	-0.674898	0.00142041	0.0490173	FALSE	TRUE	-0.934356	0.00271893	0.0287996	FALSE	TRUE	-0.939358	0.000903771	0.0196335	FALSE	TRUE	-0.881789	0.00274778	0.0322497	FALSE	TRUE	-0.992782	0.016405	0.0462672
ENOSF1	TRUE	FALSE	FALSE	FALSE	FALSE	FALSE	FALSE	FALSE	FALSE	FALSE	FALSE	FALSE	FALSE	FALSE	FALSE	FALSE	-0.342261	0.0815377	0.21246	FALSE	TRUE	-1.16281	0.000513032	0.0456728	FALSE	TRUE	-1.6627	0.0005255	0.0242152	FALSE	TRUE	-1.78184	0.00103503	0.0202578	FALSE	TRUE	-1.8239	6.27576e-05	0.0217984	FALSE	TRUE	-1.7256	0.00086891	0.0203806
EPAS1	FALSE	FALSE	FALSE	FALSE	FALSE	TRUE	FALSE	FALSE	FALSE	FALSE	FALSE	FALSE	FALSE	FALSE	FALSE	FALSE	2.07693	0.0018314	0.0720667	TRUE	FALSE	1.87913	0.00113726	0.0480254	FALSE	FALSE	0.9933	0.0146045	0.0509678	FALSE	FALSE	0.231358	0.148824	0.205479	FALSE	FALSE	-0.0832715	0.446061	0.51542	FALSE	FALSE	-0.209443	0.0251852	0.0586369
ERI1	FALSE	FALSE	FALSE	FALSE	FALSE	FALSE	FALSE	FALSE	FALSE	FALSE	FALSE	FALSE	FALSE	FALSE	FALSE	FALSE	2.50234	0.000262986	0.0581251	TRUE	FALSE	2.20974	0.00136007	0.0490173	TRUE	FALSE	1.35918	0.000669849	0.0242935	FALSE	FALSE	0.52125	0.0195837	0.0506693	FALSE	FALSE	0.103869	0.487893	0.555031	FALSE	FALSE	-0.149654	0.171873	0.229191
EXOSC3	FALSE	FALSE	FALSE	FALSE	FALSE	FALSE	FALSE	FALSE	FALSE	FALSE	FALSE	TRUE	FALSE	FALSE	FALSE	FALSE	-0.0380847	0.611246	0.72301	FALSE	TRUE	-0.507087	0.000956416	0.0468179	FALSE	FALSE	-0.743602	0.0162404	0.0533086	FALSE	TRUE	-0.770116	0.00785806	0.0330244	FALSE	TRUE	-0.998369	0.00492268	0.0351809	FALSE	TRUE	-1.00804	0.00615699	0.0297733
FABP5	FALSE	FALSE	TRUE	TRUE	FALSE	FALSE	FALSE	FALSE	FALSE	FALSE	FALSE	FALSE	FALSE	FALSE	FALSE	FALSE	-0.0533294	0.414198	0.553754	FALSE	TRUE	-0.598094	0.000730921	0.0468179	FALSE	TRUE	-1.03302	0.000733848	0.0246576	FALSE	TRUE	-1.05629	0.00617094	0.0306365	FALSE	TRUE	-1.06214	0.00287353	0.0323845	FALSE	TRUE	-1.10262	0.00362639	0.0258199
FAHD1	FALSE	FALSE	FALSE	FALSE	FALSE	FALSE	FALSE	FALSE	FALSE	FALSE	FALSE	FALSE	FALSE	FALSE	FALSE	FALSE	-0.541205	0.0018077	0.0720667	FALSE	TRUE	-0.651786	0.000439488	0.0456728	FALSE	TRUE	-0.510078	0.00382793	0.031186	FALSE	TRUE	-0.427271	0.00758484	0.0326766	FALSE	TRUE	-0.447065	0.00248087	0.0321325	FALSE	TRUE	-0.474699	0.00987487	0.0360328
FCMR	FALSE	FALSE	FALSE	FALSE	FALSE	FALSE	FALSE	FALSE	FALSE	FALSE	FALSE	FALSE	FALSE	FALSE	FALSE	FALSE	-0.85332	0.00346799	0.0822148	FALSE	TRUE	-1.15168	3.44422e-05	0.0385497	FALSE	TRUE	-1.36139	0.000522768	0.0242152	FALSE	TRUE	-1.49216	0.000165132	0.0174117	FALSE	TRUE	-1.53047	0.000116116	0.0241466	FALSE	TRUE	-1.4451	0.000692097	0.0201048
FAM102B	TRUE	FALSE	FALSE	FALSE	FALSE	FALSE	FALSE	FALSE	FALSE	FALSE	FALSE	FALSE	FALSE	FALSE	FALSE	FALSE	1.05768	0.0202871	0.122144	TRUE	FALSE	1.45192	0.000681407	0.0468179	TRUE	FALSE	1.99095	0.00297419	0.029289	TRUE	FALSE	2.23081	0.00183016	0.0226804	TRUE	FALSE	2.33044	0.00740683	0.0386526	TRUE	FALSE	2.34729	0.00284682	0.0245026
FAM163A	FALSE	FALSE	FALSE	FALSE	FALSE	FALSE	FALSE	FALSE	FALSE	FALSE	FALSE	FALSE	FALSE	FALSE	FALSE	FALSE	0.919043	0.00657499	0.0930509	TRUE	FALSE	1.91723	0.00101463	0.0468179	TRUE	FALSE	2.21593	0.000771335	0.0246576	TRUE	FALSE	2.14738	0.00162897	0.0221848	TRUE	FALSE	2.05564	0.000262826	0.0241466	TRUE	FALSE	2.10027	0.000497438	0.0201048
GAREML	FALSE	FALSE	FALSE	FALSE	FALSE	FALSE	FALSE	FALSE	FALSE	FALSE	FALSE	FALSE	FALSE	FALSE	FALSE	FALSE	-0.136164	0.00280481	0.0773769	FALSE	TRUE	-0.52761	0.000500328	0.0456728	FALSE	FALSE	-0.531549	0.0226335	0.0625069	FALSE	TRUE	-0.621227	0.000937212	0.0198536	FALSE	TRUE	-0.826394	0.00629636	0.0369162	FALSE	TRUE	-0.795103	0.00449688	0.026872
FAT1	TRUE	FALSE	FALSE	FALSE	FALSE	FALSE	FALSE	TRUE	FALSE	TRUE	FALSE	FALSE	FALSE	FALSE	FALSE	FALSE	1.14605	0.00929764	0.0981947	TRUE	FALSE	1.87899	5.13919e-05	0.0385497	TRUE	FALSE	2.61122	0.000187798	0.0225126	TRUE	FALSE	2.67334	0.000793969	0.019626	TRUE	FALSE	2.70852	0.00409549	0.0340194	TRUE	FALSE	2.86823	0.0059797	0.0295023
FHOD1	FALSE	FALSE	FALSE	FALSE	FALSE	FALSE	FALSE	FALSE	FALSE	FALSE	FALSE	FALSE	FALSE	FALSE	FALSE	FALSE	-0.465523	0.00230349	0.0739194	FALSE	TRUE	-0.67595	0.000214637	0.0436829	FALSE	TRUE	-0.708966	0.00070979	0.024492	FALSE	TRUE	-0.855379	0.00140292	0.021251	FALSE	TRUE	-0.983318	0.0130466	0.0473879	FALSE	TRUE	-1.11885	0.0011665	0.021493
FJX1	FALSE	FALSE	FALSE	FALSE	FALSE	FALSE	FALSE	FALSE	FALSE	FALSE	FALSE	FALSE	FALSE	FALSE	FALSE	FALSE	-1.2087	0.00651721	0.0930382	FALSE	TRUE	-1.40561	0.000462747	0.0456728	FALSE	TRUE	-1.14565	0.00272019	0.0287996	FALSE	TRUE	-1.02984	0.00867699	0.0343223	FALSE	TRUE	-0.865606	0.00620461	0.0365985	FALSE	FALSE	-0.855863	0.0262836	0.0602219
FKBP3	FALSE	FALSE	FALSE	FALSE	FALSE	FALSE	FALSE	FALSE	FALSE	FALSE	FALSE	FALSE	FALSE	FALSE	FALSE	FALSE	0.2083	0.114853	0.255298	TRUE	FALSE	0.240709	0.00018123	0.0436829	TRUE	FALSE	0.276308	0.00150377	0.0263754	FALSE	FALSE	0.252805	0.0340399	0.0702504	FALSE	FALSE	0.243369	0.0480866	0.095022	FALSE	FALSE	0.318882	0.0313259	0.0670602
FLAD1	FALSE	FALSE	FALSE	FALSE	FALSE	FALSE	FALSE	FALSE	FALSE	FALSE	FALSE	FALSE	TRUE	FALSE	FALSE	FALSE	-0.200564	0.0290588	0.136016	FALSE	TRUE	-0.380894	0.00104613	0.0468179	FALSE	FALSE	-0.538792	0.0174768	0.0550069	FALSE	TRUE	-0.625576	0.0120046	0.0392076	FALSE	TRUE	-0.574805	0.0115583	0.0452747	FALSE	TRUE	-0.600261	0.0127576	0.0407441
TEX19	FALSE	FALSE	FALSE	FALSE	FALSE	FALSE	FALSE	FALSE	FALSE	FALSE	FALSE	FALSE	FALSE	FALSE	FALSE	FALSE	0.732123	0.0246038	0.129403	TRUE	FALSE	0.495633	0.00103986	0.0468179	FALSE	FALSE	0.430241	0.0297226	0.0720579	FALSE	FALSE	0.398944	0.0513489	0.091934	FALSE	FALSE	0.139907	0.312174	0.38488	FALSE	FALSE	0.263004	0.0939917	0.14379
TMEM192	FALSE	FALSE	FALSE	FALSE	FALSE	FALSE	FALSE	FALSE	FALSE	FALSE	FALSE	FALSE	FALSE	FALSE	FALSE	FALSE	-0.687928	0.00152395	0.0705445	FALSE	TRUE	-0.633515	0.000443088	0.0456728	FALSE	FALSE	-0.32587	0.0579036	0.109976	FALSE	FALSE	-0.0208461	0.811364	0.840814	FALSE	FALSE	-0.0219792	0.526012	0.590959	FALSE	FALSE	-0.0161938	0.830842	0.85959
FLOT1	FALSE	FALSE	FALSE	FALSE	FALSE	FALSE	FALSE	FALSE	FALSE	FALSE	FALSE	FALSE	FALSE	FALSE	FALSE	FALSE	1.15346	0.00489215	0.0888366	TRUE	FALSE	2.17319	0.00128545	0.0490173	TRUE	FALSE	2.62681	0.00164515	0.0269686	TRUE	FALSE	2.51401	0.000985546	0.0201332	TRUE	FALSE	2.55206	0.00100908	0.0300373	TRUE	FALSE	2.36753	0.00228823	0.023157
FNDC4	TRUE	FALSE	FALSE	FALSE	FALSE	FALSE	FALSE	FALSE	FALSE	FALSE	FALSE	FALSE	FALSE	FALSE	FALSE	FALSE	0.0348106	0.811256	0.877	TRUE	FALSE	0.931678	0.000430674	0.0456728	FALSE	FALSE	0	1	1	TRUE	FALSE	1.05099	0.00601628	0.0303156	TRUE	FALSE	1.1	0.00578028	0.0361609	TRUE	FALSE	1.12899	0.00540532	0.0286673
FNDC5	TRUE	FALSE	FALSE	FALSE	FALSE	FALSE	FALSE	FALSE	FALSE	FALSE	FALSE	FALSE	FALSE	FALSE	FALSE	FALSE	0.565868	0.0185776	0.118431	TRUE	FALSE	1.74551	0.000739216	0.0468179	TRUE	FALSE	0.607982	0.00142045	0.0263117	FALSE	FALSE	0.233835	0.0952033	0.144588	FALSE	FALSE	0.497521	0.0783615	0.13333	FALSE	FALSE	0.316073	0.109798	0.16148
FRZB	FALSE	FALSE	FALSE	FALSE	FALSE	FALSE	FALSE	FALSE	FALSE	FALSE	FALSE	FALSE	FALSE	FALSE	FALSE	FALSE	1.08144	0.00596758	0.0922818	TRUE	FALSE	1.22048	0.00140981	0.0490173	TRUE	FALSE	1.15015	0.0023415	0.028197	TRUE	FALSE	1.09134	0.0034157	0.0254867	FALSE	FALSE	0.81689	0.0245996	0.0639813	TRUE	FALSE	1.09999	0.00851566	0.0337457
FUNDC2	FALSE	FALSE	FALSE	FALSE	FALSE	FALSE	FALSE	FALSE	FALSE	FALSE	FALSE	FALSE	FALSE	FALSE	FALSE	FALSE	-0.0165294	0.362448	0.508006	FALSE	TRUE	-0.133993	0.000195303	0.0436829	FALSE	FALSE	-0.0722233	0.268757	0.345328	FALSE	FALSE	-0.0663435	0.433811	0.494593	FALSE	FALSE	-0.110549	0.127632	0.189272	FALSE	FALSE	-0.111373	0.122814	0.176035
FZD7	FALSE	FALSE	FALSE	FALSE	FALSE	FALSE	FALSE	FALSE	FALSE	FALSE	FALSE	FALSE	FALSE	FALSE	FALSE	FALSE	0.567531	0.00288282	0.0780039	TRUE	FALSE	0.630453	0.00136169	0.0490173	TRUE	FALSE	0.454284	0.000591495	0.0242152	FALSE	FALSE	0.385599	0.0326852	0.0684687	FALSE	FALSE	0.281905	0.0346051	0.0776332	TRUE	FALSE	0.419617	0.0023092	0.023157
GABARAPL1	FALSE	FALSE	FALSE	FALSE	FALSE	FALSE	FALSE	FALSE	FALSE	FALSE	FALSE	FALSE	FALSE	FALSE	FALSE	FALSE	0.500141	0.0101933	0.10141	TRUE	FALSE	1.71134	0.000436597	0.0456728	TRUE	FALSE	2.43789	0.00133148	0.0261141	TRUE	FALSE	2.70589	0.00127569	0.0208817	TRUE	FALSE	3.00907	0.000601052	0.0278628	TRUE	FALSE	2.97601	2.15853e-06	0.00614748
GCA	TRUE	FALSE	FALSE	FALSE	FALSE	FALSE	FALSE	FALSE	FALSE	FALSE	FALSE	FALSE	FALSE	FALSE	FALSE	FALSE	0.380447	0.0261547	0.131626	TRUE	FALSE	0.832655	0.000799426	0.0468179	TRUE	FALSE	1.09075	0.00520046	0.0340677	TRUE	FALSE	1.36109	0.00696215	0.0317658	TRUE	FALSE	1.32825	0.003627	0.033387	TRUE	FALSE	1.32087	0.00663791	0.0305038
GCAT	FALSE	FALSE	FALSE	FALSE	FALSE	FALSE	FALSE	FALSE	FALSE	FALSE	FALSE	FALSE	FALSE	FALSE	FALSE	FALSE	-0.348215	0.0296763	0.137428	FALSE	TRUE	-0.878215	5.30176e-05	0.0385497	FALSE	TRUE	-1.2749	8.91447e-05	0.0222581	FALSE	TRUE	-1.15981	0.00191071	0.0226804	FALSE	TRUE	-0.758609	0.00271856	0.0322497	FALSE	FALSE	-0.740281	0.0352841	0.0722553
GLIPR2	FALSE	FALSE	FALSE	FALSE	FALSE	FALSE	FALSE	FALSE	FALSE	FALSE	FALSE	FALSE	FALSE	FALSE	FALSE	FALSE	0.940164	0.000963127	0.0655331	TRUE	FALSE	1.03956	0.00141244	0.0490173	TRUE	FALSE	0.79927	0.00139661	0.0261141	TRUE	FALSE	0.828687	0.00151532	0.0216855	TRUE	FALSE	0.831377	0.0114723	0.045061	TRUE	FALSE	0.721722	0.00248569	0.0233634
GNG2	TRUE	FALSE	FALSE	FALSE	FALSE	FALSE	FALSE	FALSE	FALSE	FALSE	FALSE	FALSE	FALSE	FALSE	FALSE	FALSE	1.6931	0.00102968	0.0655331	TRUE	FALSE	2.56475	0.000506348	0.0456728	TRUE	FALSE	2.99247	0.000445402	0.0242152	TRUE	FALSE	3.0181	2.77212e-05	0.0174117	TRUE	FALSE	2.86911	0.00146407	0.0305735	TRUE	FALSE	2.87475	0.000258878	0.0201048
GNGT1	FALSE	FALSE	FALSE	FALSE	FALSE	FALSE	FALSE	FALSE	FALSE	FALSE	FALSE	FALSE	FALSE	FALSE	FALSE	FALSE	0.00970076	0.887942	0.929899	TRUE	FALSE	0.402429	0.000347284	0.0456728	TRUE	FALSE	0.615284	0.00195151	0.0274697	TRUE	FALSE	0.671467	0.00520283	0.028994	TRUE	FALSE	0.556702	0.00819315	0.0399782	TRUE	FALSE	0.616564	0.0055009	0.0288262
GOLGA5	FALSE	FALSE	FALSE	FALSE	FALSE	FALSE	FALSE	FALSE	FALSE	FALSE	FALSE	FALSE	FALSE	FALSE	FALSE	FALSE	-0.0597428	0.250841	0.402249	TRUE	FALSE	0.357639	0.000423415	0.0456728	TRUE	FALSE	0.392628	0.00517123	0.0339992	TRUE	FALSE	0.481358	0.00397416	0.0266384	TRUE	FALSE	0.585189	0.0132509	0.0475907	TRUE	FALSE	0.559828	0.0018422	0.0222293
GPC2	FALSE	FALSE	FALSE	FALSE	FALSE	FALSE	FALSE	FALSE	FALSE	FALSE	FALSE	FALSE	FALSE	FALSE	FALSE	FALSE	0.672806	0.00202603	0.0732078	TRUE	FALSE	1.58698	0.000214048	0.0436829	TRUE	FALSE	2.10466	0.00123981	0.0260091	TRUE	FALSE	2.42224	0.00175806	0.0226804	TRUE	FALSE	2.48638	0.00121517	0.0301656	TRUE	FALSE	2.59841	0.000410855	0.0201048
GTF2H1	FALSE	FALSE	FALSE	FALSE	FALSE	FALSE	FALSE	FALSE	FALSE	FALSE	FALSE	FALSE	FALSE	FALSE	FALSE	FALSE	-0.25376	0.0257217	0.130755	FALSE	TRUE	-0.397008	0.000145977	0.0436829	FALSE	TRUE	-0.438663	0.00607129	0.0357992	FALSE	TRUE	-0.401319	0.0112374	0.0381623	FALSE	FALSE	-0.433202	0.0302493	0.0715818	FALSE	FALSE	-0.373804	0.0261997	0.0601991
H19	FALSE	FALSE	FALSE	FALSE	FALSE	FALSE	FALSE	FALSE	FALSE	FALSE	FALSE	FALSE	FALSE	FALSE	FALSE	FALSE	4.30739	4.36211e-05	0.0506921	TRUE	FALSE	4.24167	3.23809e-05	0.0385497	TRUE	FALSE	4.33005	0.000142963	0.0225126	TRUE	FALSE	4.17605	0.000127105	0.0174117	TRUE	FALSE	3.83201	0.00116317	0.0301656	TRUE	FALSE	3.6599	0.00130828	0.0217375
H2AFY2	TRUE	FALSE	FALSE	FALSE	FALSE	FALSE	FALSE	FALSE	FALSE	FALSE	FALSE	FALSE	FALSE	FALSE	FALSE	FALSE	0.248357	0.0258294	0.130893	TRUE	FALSE	0.596124	0.000175793	0.0436829	TRUE	FALSE	0.758635	0.00546412	0.0344597	TRUE	FALSE	0.495334	0.0114431	0.0384977	FALSE	FALSE	0.296609	0.105425	0.165064	FALSE	FALSE	0.035785	0.760402	0.796552
UBE2K	FALSE	FALSE	FALSE	FALSE	FALSE	FALSE	FALSE	FALSE	FALSE	FALSE	FALSE	FALSE	FALSE	FALSE	FALSE	FALSE	0.0489038	0.686993	0.781289	FALSE	TRUE	-0.274627	0.00129569	0.0490173	FALSE	FALSE	-0.202795	0.375493	0.452802	FALSE	FALSE	-0.257924	0.0477617	0.0876029	FALSE	FALSE	-0.299086	0.174276	0.240444	FALSE	FALSE	-0.133813	0.29963	0.362239
HOMER2	FALSE	FALSE	FALSE	FALSE	FALSE	FALSE	FALSE	FALSE	FALSE	FALSE	FALSE	FALSE	FALSE	FALSE	FALSE	FALSE	-0.311222	0.041515	0.155003	FALSE	TRUE	-0.599076	0.000558929	0.0462102	FALSE	TRUE	-0.644341	0.00918885	0.0418885	FALSE	TRUE	-0.568555	0.011659	0.0388021	FALSE	FALSE	-0.385418	0.0218241	0.0601259	FALSE	FALSE	-0.379783	0.0893001	0.138562
HOXC6	FALSE	FALSE	FALSE	FALSE	FALSE	FALSE	FALSE	FALSE	FALSE	FALSE	FALSE	FALSE	FALSE	FALSE	FALSE	FALSE	0.859084	0.00108533	0.0661183	TRUE	FALSE	1.35663	0.000252986	0.0436829	TRUE	FALSE	1.12061	0.00324902	0.0300673	TRUE	FALSE	1.07556	0.00478563	0.0286016	TRUE	FALSE	0.947123	0.00451428	0.0342938	TRUE	FALSE	1.01867	0.00802856	0.0329235
HOXD11	FALSE	FALSE	FALSE	FALSE	FALSE	FALSE	FALSE	FALSE	FALSE	FALSE	FALSE	FALSE	FALSE	FALSE	FALSE	FALSE	0.620759	0.00135193	0.0689922	TRUE	FALSE	1.12459	8.96809e-05	0.0399735	TRUE	FALSE	0.897121	0.00751599	0.0387431	FALSE	FALSE	0.819318	0.0255608	0.0590527	TRUE	FALSE	0.656738	0.0048605	0.0351211	FALSE	FALSE	0.801079	0.0331153	0.0695007
HOXD8	FALSE	FALSE	FALSE	FALSE	FALSE	FALSE	FALSE	FALSE	FALSE	FALSE	FALSE	FALSE	FALSE	FALSE	FALSE	FALSE	1.97138	0.00250883	0.0749771	TRUE	FALSE	1.83494	0.00133867	0.0490173	TRUE	FALSE	1.63294	0.00189332	0.0274411	TRUE	FALSE	1.39322	0.00594995	0.0302596	TRUE	FALSE	1.37664	0.00366412	0.0334572	TRUE	FALSE	1.20915	0.00388215	0.0261826
HOXD9	FALSE	FALSE	FALSE	FALSE	FALSE	FALSE	FALSE	FALSE	FALSE	FALSE	FALSE	FALSE	FALSE	FALSE	FALSE	FALSE	1.59226	0.00846295	0.0974563	TRUE	FALSE	1.36425	0.000923648	0.0468179	TRUE	FALSE	1.3385	0.00538782	0.0343202	TRUE	FALSE	1.30426	0.0017091	0.0225348	TRUE	FALSE	1.27961	0.00942477	0.0421047	TRUE	FALSE	1.22309	0.0010817	0.0210006
HRASLS	FALSE	FALSE	FALSE	FALSE	FALSE	FALSE	FALSE	FALSE	FALSE	FALSE	FALSE	FALSE	FALSE	FALSE	FALSE	FALSE	-0.127938	0.0344897	0.143188	FALSE	TRUE	-0.200479	0.000610174	0.0468179	FALSE	FALSE	-0.215601	0.0445659	0.0924426	FALSE	TRUE	-0.149466	0.00382729	0.0263447	FALSE	FALSE	-0.106871	0.16575	0.231145	FALSE	FALSE	-0.202726	0.0251717	0.0586307
HTR2B	FALSE	FALSE	FALSE	FALSE	FALSE	FALSE	FALSE	FALSE	FALSE	FALSE	FALSE	FALSE	FALSE	FALSE	FALSE	FALSE	1.59204	0.000956131	0.0655331	TRUE	FALSE	2.16073	0.000187381	0.0436829	TRUE	FALSE	2.07012	0.00740576	0.0385763	TRUE	FALSE	2.62987	0.000241896	0.0174924	TRUE	FALSE	2.93137	0.00156484	0.0309799	TRUE	FALSE	3.00534	0.000183225	0.0201048
ID1	FALSE	FALSE	FALSE	FALSE	FALSE	FALSE	FALSE	FALSE	FALSE	FALSE	FALSE	FALSE	FALSE	FALSE	FALSE	FALSE	-1.69394	0.00689607	0.0941967	FALSE	TRUE	-3.32943	0.000322012	0.0452884	FALSE	TRUE	-3.64822	0.000929494	0.0247068	FALSE	TRUE	-3.64886	0.00055142	0.0191885	FALSE	TRUE	-3.71697	0.000547903	0.0278163	FALSE	TRUE	-3.80136	0.000364435	0.0201048
ID2	FALSE	FALSE	FALSE	FALSE	FALSE	FALSE	FALSE	FALSE	FALSE	FALSE	FALSE	FALSE	FALSE	FALSE	FALSE	FALSE	-2.71503	0.00317746	0.0809643	FALSE	TRUE	-3.83493	0.00148395	0.0490173	FALSE	TRUE	-3.7294	0.000394553	0.0242152	FALSE	TRUE	-3.50433	0.000590559	0.0192021	FALSE	TRUE	-3.13301	0.0026866	0.0321325	FALSE	TRUE	-2.75957	0.00182891	0.0221713
ID3	TRUE	FALSE	FALSE	FALSE	FALSE	FALSE	FALSE	FALSE	FALSE	FALSE	FALSE	FALSE	FALSE	FALSE	FALSE	FALSE	-0.854365	0.0318571	0.14051	FALSE	TRUE	-1.54531	0.000115056	0.0436829	FALSE	TRUE	-2.68236	0.00012014	0.0222581	FALSE	TRUE	-3.061	0.000486808	0.0190384	FALSE	TRUE	-3.1532	7.43864e-05	0.0224347	FALSE	TRUE	-3.42651	0.00273745	0.0242358
IDH1	FALSE	FALSE	FALSE	FALSE	FALSE	TRUE	FALSE	FALSE	FALSE	FALSE	FALSE	FALSE	FALSE	FALSE	FALSE	FALSE	1.27872	0.00172922	0.0716542	TRUE	FALSE	1.42262	0.000563835	0.0462102	TRUE	FALSE	1.25811	0.0010361	0.0256485	TRUE	FALSE	1.36189	0.000290965	0.0178609	TRUE	FALSE	1.38054	0.00715403	0.038122	TRUE	FALSE	1.40715	0.000705514	0.0201048
IDH3B	TRUE	FALSE	FALSE	FALSE	FALSE	FALSE	FALSE	FALSE	FALSE	FALSE	FALSE	FALSE	FALSE	FALSE	FALSE	FALSE	-0.114112	0.232125	0.38339	FALSE	TRUE	-0.341501	0.00034303	0.0456728	FALSE	FALSE	-0.419702	0.0308946	0.0735991	FALSE	TRUE	-0.537058	0.00140196	0.021251	FALSE	TRUE	-0.612553	0.0107461	0.044052	FALSE	TRUE	-0.602995	0.000336632	0.0201048
IFI6	TRUE	FALSE	FALSE	FALSE	FALSE	FALSE	FALSE	FALSE	FALSE	FALSE	FALSE	FALSE	FALSE	FALSE	FALSE	FALSE	0.655275	0.00796994	0.0966591	TRUE	FALSE	1.26782	0.00153852	0.0491735	TRUE	FALSE	1.56608	0.000266975	0.0235333	TRUE	FALSE	2.08878	0.00200133	0.022757	TRUE	FALSE	1.92793	0.0016344	0.0309799	TRUE	FALSE	1.82655	0.00174782	0.0221713
IGFBP4	TRUE	FALSE	FALSE	FALSE	FALSE	FALSE	FALSE	FALSE	FALSE	FALSE	FALSE	FALSE	FALSE	FALSE	FALSE	FALSE	1.27806	0.00193415	0.0724796	TRUE	FALSE	1.86879	0.000261655	0.0436829	TRUE	FALSE	1.67271	0.00589841	0.0355645	TRUE	FALSE	1.18825	0.00389219	0.0264446	TRUE	FALSE	1.0058	0.0109847	0.0443752	FALSE	FALSE	0.748715	0.0770945	0.124541
IGFBP5	TRUE	FALSE	FALSE	FALSE	FALSE	FALSE	FALSE	FALSE	FALSE	FALSE	FALSE	FALSE	FALSE	FALSE	FALSE	FALSE	-2.53813	0.00119536	0.0675198	FALSE	TRUE	-2.63357	0.000262566	0.0436829	FALSE	FALSE	-1.0739	0.0263546	0.0676979	FALSE	FALSE	-0.0584614	0.435796	0.496558	FALSE	FALSE	0.344409	0.187807	0.255157	FALSE	FALSE	0.728083	0.144898	0.199864
IL10RB	FALSE	FALSE	FALSE	FALSE	FALSE	TRUE	FALSE	FALSE	FALSE	FALSE	FALSE	FALSE	FALSE	FALSE	FALSE	FALSE	0.995818	0.000182803	0.0581251	TRUE	FALSE	1.39676	0.000526548	0.0459587	TRUE	FALSE	1.7277	0.000261187	0.0232457	TRUE	FALSE	1.87199	0.000741986	0.0194226	TRUE	FALSE	1.82489	1.74448e-05	0.0165519	TRUE	FALSE	1.92151	0.000894357	0.0203806
INSM2	TRUE	FALSE	FALSE	FALSE	FALSE	FALSE	FALSE	FALSE	FALSE	FALSE	FALSE	FALSE	FALSE	FALSE	FALSE	FALSE	-3.11809	0.00261864	0.0754167	FALSE	TRUE	-3.82305	0.00144068	0.0490173	FALSE	TRUE	-3.75755	0.000535925	0.0242152	FALSE	TRUE	-3.64473	0.000146656	0.0174117	FALSE	TRUE	-3.60606	0.000876844	0.0293235	FALSE	TRUE	-3.66239	0.00119752	0.021493
IPO4	FALSE	FALSE	FALSE	FALSE	FALSE	FALSE	FALSE	FALSE	FALSE	TRUE	FALSE	FALSE	FALSE	FALSE	FALSE	FALSE	-0.775355	0.00363601	0.0824739	FALSE	TRUE	-1.25648	0.000828496	0.0468179	FALSE	TRUE	-1.31046	0.00344894	0.0304577	FALSE	TRUE	-1.24591	0.0018197	0.0226804	FALSE	TRUE	-1.14646	0.0060237	0.0365684	FALSE	TRUE	-1.23311	0.00255177	0.0236147
IRAK1	TRUE	FALSE	FALSE	FALSE	FALSE	FALSE	FALSE	FALSE	FALSE	FALSE	FALSE	FALSE	FALSE	FALSE	FALSE	FALSE	-0.485642	0.0290551	0.136016	FALSE	TRUE	-0.573824	0.000682989	0.0468179	FALSE	FALSE	-0.428558	0.0755151	0.132105	FALSE	FALSE	-0.546418	0.0277248	0.0619039	FALSE	TRUE	-0.697999	0.00108721	0.0301656	FALSE	FALSE	-0.510824	0.0542529	0.0967263
IRF7	FALSE	FALSE	FALSE	FALSE	FALSE	FALSE	FALSE	FALSE	FALSE	FALSE	FALSE	FALSE	FALSE	FALSE	FALSE	FALSE	0.378131	0.0350689	0.143966	TRUE	FALSE	0.72156	0.00082615	0.0468179	TRUE	FALSE	1.02954	0.000353674	0.0237023	TRUE	FALSE	1.13016	0.00339477	0.0254676	TRUE	FALSE	1.03619	0.000595145	0.0278628	TRUE	FALSE	1.01624	0.00437916	0.0268038
IRX3	FALSE	FALSE	FALSE	FALSE	FALSE	FALSE	FALSE	FALSE	FALSE	FALSE	FALSE	FALSE	FALSE	FALSE	FALSE	FALSE	2.56092	0.000236217	0.0581251	TRUE	FALSE	2.13503	0.000735369	0.0468179	TRUE	FALSE	1.12351	0.00244876	0.028418	FALSE	FALSE	0.353648	0.0536071	0.0948721	FALSE	FALSE	-0.0873289	0.439867	0.5094	FALSE	FALSE	-0.140055	0.477686	0.536403
ITGB1	TRUE	FALSE	FALSE	FALSE	FALSE	TRUE	FALSE	FALSE	FALSE	FALSE	FALSE	FALSE	FALSE	FALSE	FALSE	FALSE	0.187956	0.0683016	0.194003	TRUE	FALSE	0.74153	0.00136907	0.0490173	TRUE	FALSE	1.12391	0.00241199	0.0282321	TRUE	FALSE	1.20574	0.00132889	0.0209684	TRUE	FALSE	1.29527	0.000962874	0.0297264	TRUE	FALSE	1.35349	8.71298e-05	0.0177003
ITGB5	TRUE	FALSE	FALSE	FALSE	FALSE	TRUE	FALSE	FALSE	FALSE	FALSE	FALSE	FALSE	FALSE	FALSE	FALSE	FALSE	4.41997	2.73312e-05	0.0506921	TRUE	FALSE	4.9179	6.74015e-05	0.0399735	TRUE	FALSE	4.43809	8.54593e-05	0.0222581	TRUE	FALSE	3.68684	6.46585e-05	0.0174117	TRUE	FALSE	3.37114	0.000182916	0.0241466	TRUE	FALSE	3.1657	0.000658509	0.0201048
ITM2C	FALSE	FALSE	FALSE	FALSE	FALSE	FALSE	FALSE	FALSE	FALSE	FALSE	FALSE	FALSE	TRUE	FALSE	FALSE	FALSE	0.223354	0.033701	0.142327	TRUE	FALSE	0.809411	0.00126906	0.0488417	TRUE	FALSE	0.981325	0.00545355	0.0344597	TRUE	FALSE	0.984781	0.00718767	0.032219	TRUE	FALSE	0.96654	0.00420804	0.0340194	TRUE	FALSE	0.867373	0.00356109	0.0256435
ITPKB	TRUE	FALSE	FALSE	FALSE	FALSE	TRUE	FALSE	FALSE	FALSE	FALSE	FALSE	FALSE	FALSE	FALSE	FALSE	FALSE	1.51404	0.00125971	0.0676913	TRUE	FALSE	2.78984	0.00149427	0.0491735	TRUE	FALSE	2.93792	0.000105181	0.0222581	TRUE	FALSE	2.45262	0.00100971	0.0201332	TRUE	FALSE	2.50432	0.000728821	0.0290553	TRUE	FALSE	2.39294	0.000209932	0.0201048
JMJD4	FALSE	FALSE	FALSE	FALSE	FALSE	FALSE	FALSE	FALSE	FALSE	FALSE	FALSE	FALSE	FALSE	FALSE	FALSE	FALSE	-0.209237	0.0159801	0.113494	FALSE	TRUE	-0.34374	0.000206444	0.0436829	FALSE	FALSE	-0.158088	0.111363	0.173549	FALSE	FALSE	-0.0995195	0.259421	0.322423	FALSE	FALSE	-0.135572	0.243043	0.313846	FALSE	FALSE	-0.138271	0.075588	0.122909
JUNB	TRUE	FALSE	FALSE	FALSE	FALSE	FALSE	FALSE	FALSE	FALSE	FALSE	FALSE	FALSE	FALSE	FALSE	FALSE	FALSE	-0.0259367	0.750835	0.83068	TRUE	FALSE	0.212894	0.0011103	0.0475948	FALSE	FALSE	0.610446	0.0146437	0.0510467	TRUE	FALSE	0.540395	0.00442602	0.0277966	FALSE	FALSE	0.305651	0.0521428	0.100187	TRUE	FALSE	0.300864	0.00905906	0.034628
KBTBD11	FALSE	FALSE	FALSE	FALSE	FALSE	FALSE	FALSE	FALSE	FALSE	FALSE	FALSE	FALSE	FALSE	FALSE	FALSE	FALSE	0.399958	0.0464356	0.163018	TRUE	FALSE	0.634688	0.000427822	0.0456728	TRUE	FALSE	1.01936	0.000818166	0.0247068	TRUE	FALSE	1.08108	0.0025447	0.0237034	TRUE	FALSE	1.0872	0.00150934	0.0307862	TRUE	FALSE	1.1194	0.0118786	0.0394579
KCNF1	FALSE	FALSE	FALSE	FALSE	FALSE	FALSE	FALSE	FALSE	FALSE	FALSE	FALSE	FALSE	FALSE	FALSE	FALSE	FALSE	-1.22017	0.000948461	0.0655331	FALSE	TRUE	-1.48617	0.000141401	0.0436829	FALSE	TRUE	-1.52379	0.000908128	0.0247068	FALSE	TRUE	-1.40391	0.000437277	0.0184419	FALSE	TRUE	-1.5103	0.00121254	0.0301656	FALSE	TRUE	-1.51752	0.000420187	0.0201048
KHDRBS3	FALSE	FALSE	FALSE	FALSE	FALSE	FALSE	FALSE	FALSE	FALSE	FALSE	FALSE	FALSE	FALSE	FALSE	FALSE	FALSE	-0.455275	0.00839391	0.0974563	FALSE	TRUE	-0.667792	0.00078643	0.0468179	FALSE	TRUE	-0.398331	0.00958129	0.0424874	FALSE	FALSE	-0.199303	0.0380511	0.0753585	FALSE	FALSE	-0.1479	0.170622	0.236578	FALSE	FALSE	-0.0741955	0.333753	0.396952
KIAA1324L	TRUE	FALSE	FALSE	FALSE	FALSE	FALSE	FALSE	FALSE	FALSE	FALSE	FALSE	FALSE	FALSE	FALSE	FALSE	FALSE	0.176287	0.0374242	0.148085	TRUE	FALSE	0.576263	0.000924391	0.0468179	TRUE	FALSE	0.800115	0.000914419	0.0247068	TRUE	FALSE	0.678934	0.00512254	0.028832	TRUE	FALSE	0.525494	0.0103187	0.043365	TRUE	FALSE	0.468326	0.000966372	0.0206159
KIAA1586	FALSE	FALSE	TRUE	TRUE	FALSE	FALSE	FALSE	FALSE	FALSE	FALSE	FALSE	FALSE	FALSE	FALSE	FALSE	FALSE	-0.190065	0.00760066	0.0958878	FALSE	TRUE	-0.384376	0.00118581	0.0480917	FALSE	TRUE	-0.360771	0.0106541	0.0443448	FALSE	TRUE	-0.408729	0.000806117	0.019626	FALSE	FALSE	-0.540227	0.0420633	0.0871721	FALSE	TRUE	-0.425392	0.0147464	0.0438847
SHTN1	FALSE	FALSE	FALSE	FALSE	FALSE	FALSE	FALSE	FALSE	FALSE	FALSE	FALSE	FALSE	FALSE	FALSE	FALSE	FALSE	0.309518	0.119553	0.26106	TRUE	FALSE	0.877868	0.00107262	0.0471195	TRUE	FALSE	1.27833	0.0110824	0.0450896	TRUE	FALSE	1.54564	0.00225435	0.0231163	TRUE	FALSE	1.74255	0.00475243	0.0348389	TRUE	FALSE	1.74532	0.00408391	0.02646
KLHL13	FALSE	FALSE	FALSE	FALSE	FALSE	FALSE	FALSE	FALSE	FALSE	FALSE	FALSE	FALSE	FALSE	FALSE	FALSE	FALSE	0.601962	0.000205144	0.0581251	TRUE	FALSE	0.831968	0.00158384	0.0494044	TRUE	FALSE	1.14492	0.00255337	0.0284642	TRUE	FALSE	1.07476	0.00318301	0.0250913	FALSE	FALSE	1.20686	0.0168094	0.0528474	TRUE	FALSE	1.11369	0.00620451	0.0298515
KLHL7	FALSE	FALSE	FALSE	FALSE	FALSE	FALSE	FALSE	FALSE	FALSE	FALSE	FALSE	FALSE	FALSE	FALSE	FALSE	FALSE	0.208453	0.118033	0.259281	TRUE	FALSE	0.640297	0.0011625	0.0480917	TRUE	FALSE	0.765916	0.0136025	0.0492867	TRUE	FALSE	0.807127	0.00270175	0.0241796	FALSE	FALSE	0.899448	0.0242265	0.0634017	FALSE	FALSE	0.873576	0.0217756	0.053708
LAMC1	FALSE	FALSE	FALSE	FALSE	FALSE	TRUE	FALSE	TRUE	FALSE	FALSE	FALSE	FALSE	FALSE	FALSE	FALSE	FALSE	2.15146	0.00171841	0.0716542	TRUE	FALSE	2.00113	0.00139423	0.0490173	TRUE	FALSE	1.68307	0.00311422	0.0297133	TRUE	FALSE	1.59275	0.000152096	0.0174117	TRUE	FALSE	1.58184	0.00715252	0.038122	TRUE	FALSE	1.63288	0.000480609	0.0201048
LEPR	TRUE	FALSE	FALSE	FALSE	FALSE	FALSE	FALSE	FALSE	FALSE	FALSE	FALSE	FALSE	FALSE	FALSE	FALSE	FALSE	0.234163	0.019505	0.12061	TRUE	FALSE	0.371053	0.00147956	0.0490173	FALSE	FALSE	0.31505	0.0158822	0.0527452	TRUE	FALSE	0.413531	0.000367432	0.0182628	FALSE	FALSE	0.479626	0.0172449	0.0536614	TRUE	FALSE	0.559627	0.0027821	0.024361
ZC3H15	FALSE	FALSE	FALSE	FALSE	FALSE	FALSE	FALSE	FALSE	FALSE	FALSE	FALSE	FALSE	FALSE	FALSE	FALSE	FALSE	-0.0569527	0.21994	0.370861	FALSE	TRUE	-0.299495	0.000941347	0.0468179	FALSE	FALSE	-0.298646	0.0948167	0.154594	FALSE	FALSE	-0.150475	0.0820452	0.129321	FALSE	FALSE	-0.22348	0.161234	0.226121	FALSE	FALSE	-0.242721	0.130215	0.184069
DSTNP2	FALSE	FALSE	FALSE	FALSE	FALSE	FALSE	FALSE	FALSE	FALSE	FALSE	FALSE	FALSE	FALSE	FALSE	FALSE	FALSE	0.491092	0.00889694	0.0981899	TRUE	FALSE	0.535136	0.000998081	0.0468179	TRUE	FALSE	0.702829	0.0027818	0.0289794	TRUE	FALSE	0.708304	0.0104111	0.0371872	TRUE	FALSE	0.765009	0.00605648	0.0365684	TRUE	FALSE	0.911594	0.00184322	0.0222293
ZBTB20	FALSE	FALSE	TRUE	TRUE	FALSE	FALSE	FALSE	FALSE	FALSE	FALSE	FALSE	FALSE	FALSE	FALSE	FALSE	FALSE	0.417073	0.0124202	0.105872	TRUE	FALSE	0.667067	0.00129128	0.0490173	TRUE	FALSE	1.23305	0.00969127	0.0426353	FALSE	FALSE	1.40955	0.0206419	0.0521402	FALSE	FALSE	1.48658	0.0195166	0.0569758	TRUE	FALSE	1.67768	0.00864505	0.0339865
LYPD1	TRUE	FALSE	FALSE	FALSE	FALSE	FALSE	FALSE	FALSE	FALSE	FALSE	FALSE	FALSE	FALSE	FALSE	FALSE	FALSE	0.925794	0.00159394	0.0716344	TRUE	FALSE	1.364	0.000767459	0.0468179	TRUE	FALSE	1.67474	0.00357851	0.0306745	TRUE	FALSE	1.94757	0.00134163	0.0210231	FALSE	FALSE	2.36236	0.02214	0.0605278	TRUE	FALSE	2.56464	0.00589184	0.0293591
MGAT5	FALSE	FALSE	FALSE	FALSE	FALSE	FALSE	FALSE	FALSE	FALSE	FALSE	FALSE	FALSE	FALSE	FALSE	FALSE	FALSE	0.472889	0.0283265	0.134849	TRUE	FALSE	1.1731	9.12316e-05	0.0399735	TRUE	FALSE	1.81477	0.00174438	0.0272261	TRUE	FALSE	2.03759	0.00117138	0.0206061	TRUE	FALSE	2.0311	0.000221207	0.0241466	TRUE	FALSE	2.11813	0.000142262	0.019764
MARCH11	FALSE	FALSE	FALSE	FALSE	FALSE	FALSE	FALSE	FALSE	FALSE	FALSE	FALSE	FALSE	FALSE	FALSE	FALSE	FALSE	-1.89244	0.00337791	0.0816636	FALSE	TRUE	-2.12996	0.000650168	0.0468179	FALSE	TRUE	-1.64644	0.000794387	0.0246576	FALSE	TRUE	-1.40214	0.00531419	0.0291792	FALSE	TRUE	-1.3176	0.012086	0.0461806	FALSE	TRUE	-1.30136	0.00115522	0.021493
NDUFB4	FALSE	FALSE	FALSE	FALSE	FALSE	FALSE	FALSE	FALSE	FALSE	FALSE	FALSE	FALSE	FALSE	FALSE	FALSE	FALSE	-0.210089	0.0272758	0.132983	FALSE	TRUE	-0.245719	0.00160106	0.0495633	FALSE	FALSE	-0.220569	0.055691	0.10715	FALSE	FALSE	-0.206024	0.117724	0.170321	FALSE	FALSE	-0.169736	0.237807	0.308237	FALSE	FALSE	-0.170273	0.0838591	0.132199
LOC729970	FALSE	FALSE	FALSE	FALSE	FALSE	FALSE	FALSE	FALSE	FALSE	FALSE	FALSE	FALSE	FALSE	FALSE	FALSE	FALSE	0.837797	0.0239391	0.128215	TRUE	FALSE	1.20374	0.000920976	0.0468179	FALSE	FALSE	1.20819	0.01617	0.0532916	TRUE	FALSE	1.38477	0.00294079	0.0243836	TRUE	FALSE	1.56401	0.000258815	0.0241466	TRUE	FALSE	1.72446	0.00312468	0.0249864
STYX	FALSE	FALSE	FALSE	FALSE	FALSE	FALSE	FALSE	FALSE	FALSE	FALSE	FALSE	FALSE	FALSE	FALSE	FALSE	FALSE	0.0984332	0.240741	0.392349	TRUE	FALSE	0.669195	0.000814528	0.0468179	TRUE	FALSE	0.608274	0.0116604	0.0460274	TRUE	FALSE	0.900236	0.00578486	0.0298371	FALSE	FALSE	0.914828	0.0194433	0.0569112	FALSE	FALSE	0.89755	0.0200558	0.051569
LRFN1	FALSE	FALSE	FALSE	FALSE	FALSE	FALSE	FALSE	FALSE	FALSE	FALSE	FALSE	FALSE	FALSE	FALSE	FALSE	FALSE	0.0299251	0.57874	0.697303	TRUE	FALSE	0.122379	0.0010622	0.0469015	TRUE	FALSE	0.213896	0.0127911	0.04787	FALSE	FALSE	0.222223	0.0276893	0.0618745	FALSE	FALSE	0.151258	0.116104	0.176779	FALSE	FALSE	0.317333	0.021971	0.0538749
LRRC42	TRUE	FALSE	FALSE	FALSE	FALSE	FALSE	FALSE	FALSE	FALSE	FALSE	FALSE	FALSE	FALSE	FALSE	FALSE	FALSE	0.239098	0.0378997	0.148829	TRUE	FALSE	0.326474	0.000744075	0.0468179	FALSE	FALSE	0.370866	0.0325871	0.0758351	TRUE	FALSE	0.437133	0.0119312	0.0390727	FALSE	FALSE	0.250771	0.0299943	0.0713822	TRUE	FALSE	0.288919	0.0100353	0.0363041
LRRN3	TRUE	FALSE	FALSE	FALSE	FALSE	FALSE	FALSE	FALSE	FALSE	FALSE	FALSE	FALSE	FALSE	FALSE	FALSE	FALSE	-0.817005	0.0128016	0.107549	FALSE	TRUE	-2.36922	0.00131878	0.0490173	FALSE	TRUE	-2.85594	0.00366744	0.0307682	FALSE	TRUE	-3.35652	0.000203613	0.0174117	FALSE	TRUE	-3.44532	0.000468209	0.0265417	FALSE	TRUE	-3.39646	0.000765863	0.0201048
LSM10	FALSE	FALSE	FALSE	FALSE	FALSE	FALSE	FALSE	FALSE	FALSE	FALSE	FALSE	FALSE	FALSE	FALSE	FALSE	FALSE	0.358993	0.0193891	0.120436	TRUE	FALSE	0.510341	0.00105064	0.0468179	TRUE	FALSE	0.607319	0.0015411	0.0264369	TRUE	FALSE	0.594368	0.00454189	0.0281122	TRUE	FALSE	0.57713	0.00231548	0.0321325	TRUE	FALSE	0.653437	0.0103946	0.0369931
LTBP2	FALSE	FALSE	FALSE	FALSE	FALSE	FALSE	FALSE	FALSE	FALSE	FALSE	FALSE	FALSE	FALSE	FALSE	FALSE	FALSE	0.0759234	0.297396	0.447371	TRUE	FALSE	0.454866	0.00146333	0.0490173	TRUE	FALSE	0.621515	0.00674885	0.0370877	TRUE	FALSE	0.714745	0.0121841	0.0395487	FALSE	FALSE	0.66706	0.0306121	0.0719483	TRUE	FALSE	0.639878	0.00431483	0.0267145
LYAR	FALSE	FALSE	FALSE	FALSE	FALSE	FALSE	FALSE	FALSE	FALSE	FALSE	FALSE	FALSE	FALSE	FALSE	FALSE	FALSE	-0.642849	0.0141952	0.110139	FALSE	TRUE	-1.2907	0.000778054	0.0468179	FALSE	TRUE	-1.59111	0.00275683	0.0289188	FALSE	TRUE	-1.70135	0.000654341	0.0193625	FALSE	TRUE	-1.88574	0.00125298	0.0301656	FALSE	TRUE	-1.92625	0.000532728	0.0201048
MAD2L2	FALSE	FALSE	FALSE	FALSE	FALSE	FALSE	FALSE	FALSE	FALSE	FALSE	FALSE	FALSE	FALSE	FALSE	FALSE	FALSE	0.308396	0.068114	0.193847	TRUE	FALSE	0.35734	0.000231677	0.0436829	FALSE	FALSE	0.196036	0.18677	0.258404	FALSE	FALSE	0.20368	0.160574	0.218304	FALSE	FALSE	0.308935	0.140052	0.20334	FALSE	FALSE	0.0966647	0.0333208	0.0697776
MANSC1	TRUE	FALSE	FALSE	FALSE	FALSE	FALSE	FALSE	TRUE	FALSE	FALSE	FALSE	FALSE	FALSE	FALSE	FALSE	FALSE	0.76823	0.00275226	0.0770554	TRUE	FALSE	1.36435	0.00102496	0.0468179	TRUE	FALSE	1.51595	0.000522281	0.0242152	TRUE	FALSE	1.42245	0.000161067	0.0174117	TRUE	FALSE	1.48091	0.00443229	0.034275	TRUE	FALSE	1.47413	0.00194441	0.0223071
MAP3K1	FALSE	FALSE	FALSE	FALSE	FALSE	FALSE	FALSE	FALSE	FALSE	FALSE	FALSE	FALSE	FALSE	FALSE	FALSE	FALSE	-2.10518	0.000485988	0.0581251	FALSE	TRUE	-1.82776	0.00127443	0.048883	FALSE	TRUE	-1.51684	0.000772084	0.0246576	FALSE	TRUE	-1.50286	0.000903903	0.0196335	FALSE	TRUE	-1.68376	0.0047515	0.0348389	FALSE	TRUE	-1.78573	0.00303772	0.0248719
MAPK11	FALSE	FALSE	FALSE	FALSE	FALSE	FALSE	FALSE	FALSE	FALSE	FALSE	FALSE	FALSE	FALSE	FALSE	FALSE	FALSE	0.245462	0.00103906	0.0655331	TRUE	FALSE	0.534559	0.000423644	0.0456728	TRUE	FALSE	0.680487	0.000557694	0.0242152	TRUE	FALSE	0.713846	0.000677161	0.0193625	FALSE	FALSE	0.806412	0.0284512	0.0692852	TRUE	FALSE	0.71416	0.00590041	0.0293591
MID1IP1	FALSE	FALSE	FALSE	FALSE	FALSE	FALSE	FALSE	FALSE	FALSE	FALSE	FALSE	FALSE	FALSE	FALSE	FALSE	FALSE	1.06615	0.00167277	0.0716542	TRUE	FALSE	1.10766	0.000703169	0.0468179	TRUE	FALSE	1.05617	0.00588903	0.0355645	TRUE	FALSE	1.24052	0.00204153	0.0229014	TRUE	FALSE	1.24333	0.00319699	0.0330279	TRUE	FALSE	1.18202	0.001892	0.0223071
MORF4L2	FALSE	FALSE	FALSE	FALSE	FALSE	FALSE	FALSE	FALSE	FALSE	FALSE	FALSE	FALSE	FALSE	FALSE	FALSE	FALSE	0.470635	0.00652556	0.0930382	TRUE	FALSE	0.614817	0.00153351	0.0491735	FALSE	FALSE	0.513977	0.0241213	0.0645123	FALSE	FALSE	0.532797	0.0287895	0.0635356	TRUE	FALSE	0.690963	0.000811889	0.0290553	FALSE	FALSE	0.555531	0.0225592	0.0548781
MPPED2	FALSE	FALSE	FALSE	FALSE	FALSE	FALSE	FALSE	FALSE	FALSE	FALSE	FALSE	FALSE	FALSE	FALSE	FALSE	FALSE	2.97066	0.00246443	0.0746626	TRUE	FALSE	3.01519	0.00046521	0.0456728	TRUE	FALSE	2.04615	0.000527514	0.0242152	TRUE	FALSE	1.44886	0.00121208	0.0207952	TRUE	FALSE	1.18846	0.0115991	0.0453298	TRUE	FALSE	1.04432	0.0115344	0.0390028
MPZL1	FALSE	FALSE	FALSE	FALSE	FALSE	FALSE	FALSE	FALSE	FALSE	FALSE	FALSE	FALSE	FALSE	FALSE	FALSE	FALSE	0.032301	0.289079	0.439385	TRUE	FALSE	0.349261	0.000478941	0.0456728	FALSE	FALSE	0.367629	0.0228872	0.0628723	FALSE	FALSE	0.28979	0.0408251	0.0790145	FALSE	FALSE	0.363519	0.0357934	0.0791451	FALSE	FALSE	0.369708	0.0204879	0.0520585
MRPL17	FALSE	FALSE	FALSE	FALSE	FALSE	FALSE	FALSE	FALSE	FALSE	FALSE	FALSE	FALSE	FALSE	FALSE	FALSE	FALSE	-0.0366568	0.721485	0.808469	FALSE	TRUE	-0.467014	0.000298767	0.0442021	FALSE	FALSE	-0.387072	0.0149753	0.051447	FALSE	FALSE	-0.187109	0.157423	0.214877	FALSE	FALSE	-0.1161	0.323265	0.396238	FALSE	FALSE	-0.0437792	0.428724	0.489479
MRPL54	FALSE	FALSE	FALSE	FALSE	FALSE	FALSE	FALSE	FALSE	FALSE	FALSE	FALSE	FALSE	FALSE	FALSE	FALSE	FALSE	-0.445981	0.0678991	0.193643	FALSE	TRUE	-1.03583	0.00072207	0.0468179	FALSE	TRUE	-1.15407	0.0024151	0.0282321	FALSE	TRUE	-1.01478	0.00287609	0.0243206	FALSE	TRUE	-0.984706	0.00583158	0.0362282	FALSE	TRUE	-0.96607	0.0145766	0.0436417
MYC	FALSE	FALSE	FALSE	FALSE	FALSE	FALSE	FALSE	FALSE	FALSE	FALSE	FALSE	FALSE	FALSE	FALSE	FALSE	FALSE	-2.91113	0.00120927	0.0675198	FALSE	TRUE	-3.91492	0.000248828	0.0436829	FALSE	TRUE	-4.05321	0.000645282	0.0242935	FALSE	TRUE	-3.98266	0.000305407	0.0178609	FALSE	TRUE	-3.96269	0.00032567	0.0254112	FALSE	TRUE	-3.96702	0.000737128	0.0201048
MYO1D	TRUE	FALSE	FALSE	FALSE	FALSE	FALSE	FALSE	FALSE	FALSE	FALSE	FALSE	FALSE	FALSE	FALSE	FALSE	FALSE	0.137471	0.151181	0.2961	TRUE	FALSE	0.631839	0.00120784	0.0480917	TRUE	FALSE	1.36585	0.00266335	0.028655	TRUE	FALSE	1.81064	0.00604433	0.0303369	TRUE	FALSE	2.12268	0.00111343	0.0301656	TRUE	FALSE	1.92134	0.00301066	0.0247993
NCALD	TRUE	FALSE	FALSE	FALSE	TRUE	FALSE	FALSE	FALSE	FALSE	FALSE	FALSE	FALSE	FALSE	FALSE	FALSE	FALSE	0.828681	0.00569101	0.0910901	TRUE	FALSE	1.06117	0.000995894	0.0468179	TRUE	FALSE	0.913825	0.00939638	0.0421763	TRUE	FALSE	0.799793	0.000188805	0.0174117	TRUE	FALSE	0.907302	0.0036447	0.0334391	TRUE	FALSE	0.939317	0.00209857	0.022704
NDN	FALSE	FALSE	FALSE	FALSE	FALSE	FALSE	FALSE	FALSE	FALSE	FALSE	FALSE	FALSE	FALSE	FALSE	FALSE	FALSE	0.689338	0.00317237	0.0809643	TRUE	FALSE	1.44396	0.000271955	0.0436829	TRUE	FALSE	1.49198	0.00163382	0.0269431	TRUE	FALSE	1.65141	0.0041573	0.0270938	TRUE	FALSE	1.75218	0.000486631	0.0265417	TRUE	FALSE	1.62914	0.00306201	0.0249059
NDUFB6	FALSE	FALSE	FALSE	FALSE	FALSE	FALSE	FALSE	FALSE	FALSE	FALSE	FALSE	FALSE	FALSE	FALSE	FALSE	FALSE	-0.00450771	0.956414	0.974638	FALSE	TRUE	-0.21996	0.000175405	0.0436829	FALSE	TRUE	-0.345197	0.00149901	0.0263529	FALSE	FALSE	-0.319115	0.028358	0.0629123	FALSE	FALSE	-0.380689	0.0545348	0.103302	FALSE	FALSE	-0.376646	0.020939	0.0526248
NEFL	TRUE	FALSE	FALSE	FALSE	FALSE	FALSE	FALSE	FALSE	FALSE	FALSE	FALSE	FALSE	FALSE	FALSE	FALSE	FALSE	0.989091	0.00493488	0.0888366	TRUE	FALSE	1.19283	0.000546007	0.0462102	TRUE	FALSE	1.13472	0.00386431	0.0312398	TRUE	FALSE	0.97102	0.0008249	0.019626	FALSE	FALSE	1.20239	0.0230942	0.0619472	TRUE	FALSE	1.25537	0.00380924	0.0261341
NET1	FALSE	FALSE	FALSE	FALSE	FALSE	FALSE	FALSE	FALSE	FALSE	FALSE	FALSE	FALSE	FALSE	FALSE	FALSE	FALSE	0.31604	0.0068327	0.0940371	TRUE	FALSE	0.624762	0.00021802	0.0436829	FALSE	FALSE	0.395782	0.0560994	0.107753	FALSE	FALSE	-0.412367	0.0218867	0.0540032	FALSE	TRUE	-0.732885	0.00730385	0.0383738	FALSE	TRUE	-0.858426	2.55674e-07	0.00202628
NFE2L2	FALSE	FALSE	FALSE	FALSE	FALSE	TRUE	FALSE	FALSE	FALSE	FALSE	FALSE	FALSE	FALSE	FALSE	FALSE	FALSE	0.418571	0.012198	0.105107	TRUE	FALSE	0.687103	0.000727861	0.0468179	TRUE	FALSE	0.879877	0.00170322	0.0271807	TRUE	FALSE	0.82799	0.000306426	0.0178609	FALSE	FALSE	0.624678	0.0481512	0.0950839	FALSE	FALSE	0.71172	0.0235148	0.0562935
NFX1	FALSE	FALSE	FALSE	FALSE	FALSE	FALSE	FALSE	FALSE	FALSE	FALSE	FALSE	FALSE	FALSE	FALSE	FALSE	FALSE	-0.37586	0.00223317	0.0733651	FALSE	TRUE	-0.501299	0.000613596	0.0468179	FALSE	TRUE	-0.432489	0.00046569	0.0242152	FALSE	TRUE	-0.428102	0.00502838	0.028656	FALSE	TRUE	-0.462673	0.00355744	0.0333867	FALSE	TRUE	-0.424247	0.00351631	0.025547
NHP2	FALSE	FALSE	FALSE	FALSE	FALSE	FALSE	FALSE	FALSE	FALSE	FALSE	FALSE	FALSE	FALSE	FALSE	FALSE	FALSE	-0.322237	0.00669594	0.0933367	FALSE	TRUE	-0.804121	0.000344142	0.0456728	FALSE	TRUE	-0.842433	0.00186144	0.0274346	FALSE	TRUE	-0.767371	0.00365938	0.025909	FALSE	TRUE	-0.661877	0.0137915	0.0482682	FALSE	TRUE	-0.664752	0.000157661	0.0201048
NKRF	FALSE	FALSE	FALSE	FALSE	TRUE	FALSE	FALSE	FALSE	FALSE	FALSE	FALSE	FALSE	FALSE	FALSE	FALSE	FALSE	-0.51152	0.0119559	0.10477	FALSE	TRUE	-0.393834	0.00115647	0.0480917	FALSE	FALSE	-0.00134132	0.960775	0.97247	FALSE	FALSE	0.137046	0.325139	0.388299	FALSE	FALSE	0.112926	0.429369	0.499493	FALSE	FALSE	0.0495559	0.603005	0.654543
MIR4709	FALSE	FALSE	FALSE	FALSE	FALSE	FALSE	FALSE	FALSE	FALSE	FALSE	FALSE	FALSE	FALSE	FALSE	FALSE	FALSE	0.754138	0.0089599	0.0981899	TRUE	FALSE	1.35654	0.000454815	0.0456728	TRUE	FALSE	1.47941	0.00133368	0.0261141	TRUE	FALSE	1.86818	0.00195086	0.0226804	TRUE	FALSE	2.09025	0.00310161	0.0329818	TRUE	FALSE	2.2903	0.00409451	0.026479
NPHP4	FALSE	FALSE	FALSE	FALSE	FALSE	FALSE	FALSE	FALSE	FALSE	FALSE	FALSE	FALSE	FALSE	FALSE	FALSE	FALSE	0.0187283	0.764429	0.841633	FALSE	TRUE	-0.224849	0.000415223	0.0456728	FALSE	FALSE	-0.204855	0.0461332	0.0945263	FALSE	TRUE	-0.25784	0.0142443	0.0425713	FALSE	TRUE	-0.252793	0.00997587	0.0428255	FALSE	FALSE	-0.191016	0.0273975	0.0617768
NRCAM	TRUE	FALSE	TRUE	TRUE	FALSE	FALSE	FALSE	FALSE	FALSE	FALSE	FALSE	FALSE	FALSE	FALSE	FALSE	FALSE	-0.897066	0.00248503	0.0746952	FALSE	TRUE	-0.848977	0.00125136	0.0484881	FALSE	TRUE	-0.968644	0.00233745	0.028197	FALSE	TRUE	-0.915684	0.00223916	0.0231163	FALSE	TRUE	-0.884436	0.00811085	0.0398786	FALSE	TRUE	-0.711618	0.000815989	0.0201048
NTRK2	TRUE	FALSE	FALSE	FALSE	FALSE	TRUE	FALSE	FALSE	FALSE	TRUE	FALSE	FALSE	FALSE	TRUE	FALSE	FALSE	1.21493	0.001887	0.0720667	TRUE	FALSE	1.61486	0.000562801	0.0462102	TRUE	FALSE	1.39673	0.000729044	0.0246576	TRUE	FALSE	0.868031	0.0109382	0.0378117	FALSE	FALSE	0.699267	0.0170985	0.0533662	TRUE	FALSE	0.556755	0.0113659	0.0387782
NUDT11	FALSE	FALSE	FALSE	FALSE	FALSE	FALSE	FALSE	FALSE	FALSE	FALSE	FALSE	FALSE	FALSE	FALSE	FALSE	FALSE	-0.513434	0.024291	0.128731	FALSE	TRUE	-0.600561	0.000678289	0.0468179	FALSE	FALSE	-0.462403	0.0305426	0.0731122	FALSE	TRUE	-0.32294	0.000772842	0.019626	FALSE	FALSE	-0.480586	0.043397	0.088981	FALSE	FALSE	-0.503497	0.0735194	0.120474
NABP1	FALSE	FALSE	FALSE	FALSE	FALSE	FALSE	FALSE	FALSE	FALSE	FALSE	FALSE	FALSE	FALSE	FALSE	FALSE	FALSE	1.75967	0.00115723	0.0674149	TRUE	FALSE	1.74712	1.61352e-05	0.0385497	FALSE	FALSE	0.91007	0.0319021	0.0749802	FALSE	FALSE	0.384976	0.0393215	0.0772462	FALSE	FALSE	0.125999	0.319527	0.392332	FALSE	FALSE	0.12771	0.2747	0.336537
OMA1	FALSE	FALSE	TRUE	FALSE	FALSE	FALSE	FALSE	FALSE	FALSE	FALSE	FALSE	FALSE	FALSE	FALSE	FALSE	FALSE	-0.163995	0.12336	0.264875	FALSE	TRUE	-0.362876	0.00116275	0.0480917	FALSE	TRUE	-0.503174	0.00186469	0.0274346	FALSE	TRUE	-0.511707	0.00509993	0.0287631	FALSE	TRUE	-0.535719	2.33307e-05	0.0166115	FALSE	TRUE	-0.494445	0.000295695	0.0201048
SIGMAR1	FALSE	FALSE	FALSE	FALSE	FALSE	FALSE	FALSE	FALSE	FALSE	FALSE	FALSE	FALSE	FALSE	FALSE	FALSE	FALSE	-0.37103	0.00906439	0.0981947	FALSE	TRUE	-0.801384	0.000241787	0.0436829	FALSE	TRUE	-1.09719	0.000119196	0.0222581	FALSE	TRUE	-1.06746	0.00054859	0.0191885	FALSE	TRUE	-1.04803	0.00102304	0.0300373	FALSE	TRUE	-1.01206	0.00150535	0.0218212
OSBPL10	FALSE	FALSE	FALSE	FALSE	TRUE	FALSE	FALSE	FALSE	FALSE	FALSE	FALSE	FALSE	FALSE	FALSE	FALSE	FALSE	2.70606	0.00171886	0.0716542	TRUE	FALSE	3.48185	0.00155653	0.0492554	TRUE	FALSE	3.81345	0.000232407	0.0230255	TRUE	FALSE	3.65065	9.72461e-05	0.0174117	TRUE	FALSE	3.62669	4.88314e-05	0.0217984	TRUE	FALSE	3.60177	0.000405983	0.0201048
PARD6A	FALSE	FALSE	FALSE	FALSE	FALSE	FALSE	FALSE	FALSE	FALSE	FALSE	FALSE	FALSE	FALSE	FALSE	FALSE	FALSE	0.468254	0.0430097	0.157511	TRUE	FALSE	1.10682	0.000307108	0.0448536	TRUE	FALSE	1.52267	0.000675623	0.0242935	TRUE	FALSE	1.73476	0.00249548	0.0235789	TRUE	FALSE	1.72791	0.00522029	0.0353039	TRUE	FALSE	1.85679	0.00140323	0.0217375
PARP6	FALSE	FALSE	FALSE	FALSE	FALSE	FALSE	FALSE	FALSE	FALSE	FALSE	FALSE	FALSE	FALSE	FALSE	FALSE	FALSE	-0.0975304	0.456625	0.593956	TRUE	FALSE	0.246592	0.000673703	0.0468179	TRUE	FALSE	0.548727	0.01327	0.0486318	TRUE	FALSE	0.708264	0.00790919	0.0331256	TRUE	FALSE	0.79586	0.00095535	0.0297264	TRUE	FALSE	0.801652	0.00440981	0.0268038
PARP9	FALSE	FALSE	FALSE	FALSE	FALSE	FALSE	FALSE	FALSE	FALSE	FALSE	FALSE	FALSE	FALSE	FALSE	FALSE	FALSE	0.882643	0.00471814	0.0880542	TRUE	FALSE	0.347589	0.00158726	0.0494044	FALSE	FALSE	0.112809	0.149397	0.216973	FALSE	FALSE	0.0873116	0.259581	0.322544	FALSE	FALSE	0.0722219	0.385656	0.457502	FALSE	FALSE	0.0730671	0.544895	0.599869
PDE7B	TRUE	FALSE	FALSE	FALSE	FALSE	FALSE	FALSE	FALSE	FALSE	FALSE	FALSE	FALSE	FALSE	FALSE	FALSE	FALSE	2.01046	0.000957714	0.0655331	TRUE	FALSE	2.61987	0.000713136	0.0468179	TRUE	FALSE	2.01429	0.000928106	0.0247068	TRUE	FALSE	1.44642	0.00155857	0.0219633	TRUE	FALSE	1.36689	0.00585128	0.0362639	TRUE	FALSE	1.3038	0.00550141	0.0288262
PDE8A	TRUE	FALSE	FALSE	FALSE	FALSE	FALSE	FALSE	FALSE	FALSE	FALSE	FALSE	FALSE	FALSE	FALSE	FALSE	FALSE	0.154306	0.0760929	0.204582	TRUE	FALSE	0.24447	0.0012281	0.0482433	FALSE	FALSE	0.33584	0.0192746	0.0578068	TRUE	FALSE	0.263749	0.00126374	0.0208817	FALSE	FALSE	0.231839	0.0516637	0.0995185	FALSE	FALSE	0.189834	0.0504252	0.0918081
SH3BP1	FALSE	FALSE	FALSE	FALSE	FALSE	FALSE	FALSE	FALSE	FALSE	FALSE	FALSE	FALSE	FALSE	FALSE	FALSE	FALSE	0.279713	0.121571	0.263296	TRUE	FALSE	0.330708	0.00105236	0.0468179	FALSE	FALSE	0.33765	0.0846658	0.142891	FALSE	FALSE	0.169214	0.165083	0.222823	FALSE	FALSE	0.141014	0.189424	0.256742	FALSE	FALSE	0.0581105	0.676195	0.721207
PHOX2A	FALSE	FALSE	FALSE	FALSE	FALSE	FALSE	FALSE	FALSE	FALSE	FALSE	FALSE	FALSE	FALSE	FALSE	FALSE	FALSE	1.17522	0.000499309	0.0581251	TRUE	FALSE	1.60472	0.00124125	0.0483805	TRUE	FALSE	1.63076	0.00446969	0.032944	TRUE	FALSE	1.54918	0.00164733	0.022236	TRUE	FALSE	1.69903	0.00372042	0.0335409	TRUE	FALSE	1.47966	0.00595382	0.0294518
PHTF1	FALSE	FALSE	FALSE	FALSE	FALSE	FALSE	FALSE	FALSE	FALSE	FALSE	FALSE	FALSE	FALSE	FALSE	FALSE	FALSE	0.921738	0.00414851	0.0872437	TRUE	FALSE	1.2308	0.000764952	0.0468179	TRUE	FALSE	1.08802	0.0025924	0.0285892	TRUE	FALSE	1.14207	0.000851201	0.0196335	TRUE	FALSE	1.13253	0.00385558	0.0336685	TRUE	FALSE	1.12626	0.0012334	0.0215541
PHYHIPL	FALSE	FALSE	FALSE	FALSE	FALSE	FALSE	FALSE	FALSE	FALSE	FALSE	FALSE	FALSE	FALSE	FALSE	FALSE	FALSE	-0.4904	0.00841703	0.0974563	FALSE	TRUE	-0.887793	0.000659358	0.0468179	FALSE	TRUE	-0.913127	0.00909615	0.0416786	FALSE	TRUE	-1.12002	0.000713916	0.0193625	FALSE	TRUE	-1.31171	0.00030303	0.0251979	FALSE	TRUE	-1.26826	2.91836e-05	0.0151942
UNC119	FALSE	FALSE	FALSE	FALSE	FALSE	FALSE	FALSE	FALSE	FALSE	FALSE	FALSE	FALSE	FALSE	FALSE	FALSE	FALSE	0.195636	0.132498	0.275775	TRUE	FALSE	0.35268	0.00100632	0.0468179	TRUE	FALSE	0.359114	0.00666967	0.0369197	FALSE	FALSE	0.439637	0.0700001	0.115004	FALSE	FALSE	0.451268	0.037974	0.0820442	TRUE	FALSE	0.583694	0.00727912	0.0316503
PIR	TRUE	FALSE	FALSE	FALSE	FALSE	TRUE	FALSE	FALSE	FALSE	FALSE	FALSE	FALSE	FALSE	FALSE	FALSE	FALSE	0.91603	0.000808794	0.0655331	TRUE	FALSE	1.14735	0.000787151	0.0468179	TRUE	FALSE	0.971495	0.00034707	0.0237023	TRUE	FALSE	0.778879	0.00203947	0.0229014	FALSE	FALSE	0.497755	0.0270556	0.0675028	TRUE	FALSE	0.528665	0.00458391	0.0270455
PLXNB1	TRUE	FALSE	FALSE	FALSE	FALSE	FALSE	FALSE	TRUE	FALSE	TRUE	FALSE	FALSE	FALSE	FALSE	FALSE	FALSE	0.557879	0.031125	0.139575	TRUE	FALSE	1.04563	0.000694729	0.0468179	FALSE	FALSE	1.00942	0.0189241	0.0573512	TRUE	FALSE	0.84036	0.0135958	0.0416541	TRUE	FALSE	0.882233	0.00810331	0.0398689	TRUE	FALSE	0.888704	0.0175762	0.0482369
PMPCA	FALSE	FALSE	FALSE	FALSE	FALSE	FALSE	FALSE	FALSE	FALSE	FALSE	FALSE	TRUE	FALSE	FALSE	FALSE	FALSE	-0.505386	0.000541311	0.0581251	FALSE	TRUE	-0.687419	0.000221815	0.0436829	FALSE	TRUE	-0.7522	0.0022156	0.0279824	FALSE	TRUE	-0.739159	6.68848e-05	0.0174117	FALSE	FALSE	-0.612013	0.0277522	0.0684128	FALSE	TRUE	-0.580403	0.00928781	0.0349659
PNO1	FALSE	FALSE	FALSE	FALSE	FALSE	FALSE	FALSE	FALSE	FALSE	FALSE	FALSE	FALSE	FALSE	FALSE	FALSE	FALSE	-0.492687	0.0237322	0.12801	FALSE	TRUE	-0.654905	0.000403352	0.0456728	FALSE	FALSE	-0.660248	0.0272811	0.068941	FALSE	TRUE	-0.596455	0.00649754	0.0311908	FALSE	TRUE	-0.706363	0.00558679	0.0358369	FALSE	TRUE	-0.659166	0.00438354	0.0268038
POLR1D	FALSE	FALSE	FALSE	FALSE	FALSE	FALSE	FALSE	FALSE	FALSE	FALSE	FALSE	FALSE	FALSE	FALSE	FALSE	FALSE	-0.291929	0.0893294	0.22351	FALSE	TRUE	-0.484383	0.00134633	0.0490173	FALSE	TRUE	-0.729877	0.00225568	0.0281199	FALSE	TRUE	-0.687905	0.00985062	0.0362814	FALSE	TRUE	-0.663527	0.00115977	0.0301656	FALSE	TRUE	-0.697234	0.00439097	0.0268038
POLR3A	FALSE	FALSE	FALSE	FALSE	FALSE	FALSE	FALSE	FALSE	FALSE	FALSE	FALSE	TRUE	FALSE	FALSE	FALSE	FALSE	-0.415793	0.0289073	0.135864	FALSE	TRUE	-0.42992	0.00141244	0.0490173	FALSE	FALSE	-0.353672	0.0826138	0.140594	FALSE	FALSE	-0.343235	0.160002	0.217641	FALSE	FALSE	-0.359517	0.0359922	0.0794619	FALSE	FALSE	-0.234252	0.156925	0.213023
POPDC3	TRUE	FALSE	FALSE	FALSE	TRUE	FALSE	FALSE	FALSE	FALSE	FALSE	FALSE	FALSE	FALSE	FALSE	FALSE	FALSE	0.494713	0.0109051	0.103681	TRUE	FALSE	0.849708	0.0013154	0.0490173	TRUE	FALSE	1.18497	0.00699056	0.0376115	TRUE	FALSE	1.25907	0.00167934	0.0223233	TRUE	FALSE	1.042	0.0133337	0.0476199	TRUE	FALSE	1.23702	0.00216862	0.0229174
POR	FALSE	FALSE	FALSE	FALSE	FALSE	FALSE	FALSE	FALSE	FALSE	FALSE	FALSE	FALSE	FALSE	FALSE	FALSE	FALSE	0.293516	0.0783629	0.207559	TRUE	FALSE	0.399584	0.00111713	0.0476641	FALSE	FALSE	0.356133	0.0685026	0.123283	FALSE	FALSE	0.366473	0.0302781	0.0654481	FALSE	FALSE	0.476489	0.0656411	0.117521	FALSE	FALSE	0.547278	0.0215684	0.0535077
PPFIBP1	FALSE	FALSE	FALSE	FALSE	FALSE	FALSE	FALSE	FALSE	FALSE	FALSE	FALSE	FALSE	FALSE	FALSE	FALSE	FALSE	-0.380974	0.00483545	0.0885618	FALSE	TRUE	-0.373485	0.00124434	0.0483805	FALSE	TRUE	-0.228866	0.000427268	0.0242152	FALSE	FALSE	-0.174478	0.0480286	0.087979	FALSE	TRUE	-0.334456	0.00848649	0.0404532	FALSE	TRUE	-0.390965	0.00224968	0.0231057
PPP2CB	FALSE	FALSE	FALSE	FALSE	FALSE	FALSE	FALSE	FALSE	FALSE	FALSE	FALSE	FALSE	FALSE	FALSE	FALSE	FALSE	0.0455026	0.474246	0.609638	TRUE	FALSE	0.115355	0.000813821	0.0468179	FALSE	FALSE	0.228906	0.0212655	0.0605647	TRUE	FALSE	0.301895	0.00648153	0.0311701	FALSE	FALSE	0.376991	0.0193884	0.0568087	TRUE	FALSE	0.420308	0.0163602	0.0462282
PPP2R5B	FALSE	FALSE	FALSE	FALSE	FALSE	FALSE	FALSE	FALSE	FALSE	TRUE	FALSE	FALSE	FALSE	FALSE	FALSE	FALSE	0.139399	0.279465	0.430612	TRUE	FALSE	0.746283	0.000317088	0.0451534	TRUE	FALSE	1.28254	0.00594111	0.0355645	TRUE	FALSE	1.52444	0.00393972	0.0265692	TRUE	FALSE	1.76654	0.000700396	0.0290553	TRUE	FALSE	1.77597	0.00738947	0.0318746
PPP3CB	FALSE	FALSE	FALSE	FALSE	FALSE	FALSE	FALSE	FALSE	FALSE	FALSE	FALSE	FALSE	FALSE	FALSE	FALSE	FALSE	0.0223846	0.474822	0.610102	TRUE	FALSE	0.39502	0.00111133	0.0475948	TRUE	FALSE	0.727242	0.00330047	0.0301883	TRUE	FALSE	0.743226	0.00211945	0.022986	TRUE	FALSE	0.812749	0.00330155	0.0331821	TRUE	FALSE	0.848388	0.00614987	0.0297733
PRKAR1A	FALSE	FALSE	FALSE	FALSE	FALSE	FALSE	FALSE	FALSE	FALSE	FALSE	FALSE	FALSE	FALSE	FALSE	FALSE	FALSE	0.155791	0.0410504	0.154379	TRUE	FALSE	0.577838	0.000158285	0.0436829	TRUE	FALSE	0.79846	0.00403611	0.0315664	TRUE	FALSE	0.871455	0.000301504	0.0178609	TRUE	FALSE	0.942237	0.000185321	0.0241466	TRUE	FALSE	0.924186	0.00104145	0.0208483
PRKCH	TRUE	FALSE	FALSE	FALSE	FALSE	FALSE	FALSE	FALSE	FALSE	FALSE	FALSE	FALSE	FALSE	FALSE	FALSE	FALSE	4.19554	0.000282118	0.0581251	TRUE	FALSE	4.25564	0.000176869	0.0436829	TRUE	FALSE	4.21454	0.000464387	0.0242152	TRUE	FALSE	3.94167	0.0001177	0.0174117	TRUE	FALSE	3.74148	0.000588453	0.0278628	TRUE	FALSE	3.40694	0.00153239	0.0218486
PRPS2	FALSE	FALSE	FALSE	FALSE	FALSE	FALSE	FALSE	FALSE	FALSE	FALSE	FALSE	FALSE	FALSE	FALSE	FALSE	FALSE	-0.255891	0.0392473	0.151202	FALSE	TRUE	-0.769557	0.000438979	0.0456728	FALSE	TRUE	-1.18966	0.000895137	0.0247068	FALSE	TRUE	-1.36875	0.000481824	0.0190384	FALSE	TRUE	-1.49415	0.000675712	0.02851	FALSE	TRUE	-1.59818	0.000554221	0.0201048
PSME3	FALSE	FALSE	FALSE	FALSE	FALSE	FALSE	FALSE	FALSE	FALSE	FALSE	FALSE	FALSE	FALSE	FALSE	FALSE	FALSE	-0.348692	0.00429966	0.0880215	FALSE	TRUE	-0.698298	1.45404e-05	0.0385497	FALSE	TRUE	-0.537024	0.00597084	0.0355752	FALSE	TRUE	-0.467448	0.0102181	0.036989	FALSE	FALSE	-0.423038	0.0300927	0.0714891	FALSE	TRUE	-0.430063	0.00876902	0.0341644
PTAR1	TRUE	FALSE	FALSE	FALSE	FALSE	FALSE	FALSE	FALSE	FALSE	FALSE	FALSE	FALSE	FALSE	FALSE	FALSE	FALSE	-0.149457	0.153908	0.299611	FALSE	TRUE	-0.458604	0.000130872	0.0436829	FALSE	FALSE	-0.700783	0.0185961	0.0568411	FALSE	TRUE	-0.738956	0.000717189	0.0193625	FALSE	FALSE	-0.79696	0.0169264	0.0530616	FALSE	TRUE	-0.782198	0.00319456	0.0251825
PTEN	TRUE	TRUE	TRUE	TRUE	FALSE	FALSE	FALSE	TRUE	TRUE	TRUE	TRUE	FALSE	FALSE	FALSE	FALSE	FALSE	-0.902424	0.00348149	0.0822148	FALSE	TRUE	-1.39406	0.000472797	0.0456728	FALSE	TRUE	-1.3998	0.000840168	0.0247068	FALSE	TRUE	-1.59335	0.000390931	0.0182628	FALSE	TRUE	-1.63476	0.00137643	0.0304337	FALSE	TRUE	-1.70179	0.000284362	0.0201048
PTGER2	FALSE	FALSE	FALSE	FALSE	FALSE	FALSE	FALSE	FALSE	FALSE	FALSE	FALSE	FALSE	FALSE	FALSE	FALSE	FALSE	2.60972	0.000726262	0.0627122	TRUE	FALSE	3.72725	0.00119081	0.0480917	TRUE	FALSE	4.85303	0.000191689	0.0225126	TRUE	FALSE	4.86562	0.000184015	0.0174117	TRUE	FALSE	4.67383	2.95193e-05	0.0176991	TRUE	FALSE	4.7184	0.000593452	0.0201048
PTPN3	FALSE	FALSE	FALSE	FALSE	TRUE	FALSE	FALSE	FALSE	FALSE	FALSE	FALSE	FALSE	TRUE	FALSE	FALSE	FALSE	0.15711	0.0782558	0.207429	TRUE	FALSE	0.155421	0.00115348	0.0480917	FALSE	FALSE	0.223766	0.0257962	0.0669867	TRUE	FALSE	0.215109	0.00790742	0.0331256	FALSE	FALSE	0.364932	0.0329649	0.0754798	TRUE	FALSE	0.335347	0.00346817	0.0255438
PTPRH	FALSE	FALSE	FALSE	FALSE	FALSE	FALSE	FALSE	FALSE	FALSE	FALSE	FALSE	FALSE	FALSE	FALSE	FALSE	FALSE	0.245948	0.0918537	0.22728	TRUE	FALSE	0.7127	0.00154531	0.0491735	TRUE	FALSE	1.15156	0.00136311	0.0261141	TRUE	FALSE	1.33151	0.00121163	0.0207952	TRUE	FALSE	1.58101	0.00176092	0.0314965	TRUE	FALSE	1.64011	0.00311594	0.0249864
PUF60	TRUE	FALSE	FALSE	FALSE	FALSE	FALSE	FALSE	FALSE	FALSE	FALSE	FALSE	FALSE	TRUE	FALSE	FALSE	FALSE	0.005655	0.86965	0.918207	FALSE	TRUE	-0.124222	0.00100274	0.0468179	FALSE	FALSE	-0.0563705	0.104057	0.165239	FALSE	FALSE	-0.00584943	0.787532	0.81992	FALSE	FALSE	-0.0210115	0.915391	0.932082	FALSE	FALSE	-0.0192929	0.542217	0.597556
PWP1	FALSE	FALSE	FALSE	FALSE	FALSE	FALSE	FALSE	FALSE	FALSE	FALSE	FALSE	FALSE	FALSE	FALSE	FALSE	FALSE	-0.297889	0.00551086	0.0902008	FALSE	TRUE	-0.362905	0.000338771	0.0456728	FALSE	TRUE	-0.285965	0.00343179	0.0304477	FALSE	FALSE	-0.276474	0.0491414	0.0892568	FALSE	FALSE	-0.228894	0.103078	0.162506	FALSE	FALSE	-0.29769	0.0912775	0.140939
RAB2A	TRUE	FALSE	FALSE	FALSE	FALSE	FALSE	FALSE	TRUE	TRUE	FALSE	FALSE	FALSE	FALSE	FALSE	FALSE	FALSE	0.464771	0.00855793	0.0975823	TRUE	FALSE	0.462591	0.000513178	0.0456728	FALSE	FALSE	0.494768	0.0216645	0.0610897	TRUE	FALSE	0.619106	0.00403068	0.0267273	TRUE	FALSE	0.580784	0.0129881	0.0473372	TRUE	FALSE	0.587677	0.0119115	0.0394579
RAMP1	FALSE	FALSE	FALSE	FALSE	FALSE	FALSE	FALSE	FALSE	FALSE	FALSE	FALSE	FALSE	FALSE	FALSE	FALSE	FALSE	3.66556	0.000407628	0.0581251	TRUE	FALSE	3.90323	0.000190395	0.0436829	TRUE	FALSE	4.15838	0.000117314	0.0222581	TRUE	FALSE	4.17241	0.000213555	0.0174117	TRUE	FALSE	4.14215	0.000225053	0.0241466	TRUE	FALSE	4.22895	0.00199876	0.0224449
RARB	FALSE	FALSE	FALSE	FALSE	FALSE	FALSE	FALSE	FALSE	FALSE	FALSE	FALSE	FALSE	FALSE	FALSE	FALSE	FALSE	2.19754	4.08154e-05	0.0506921	TRUE	FALSE	2.62505	0.000713561	0.0468179	TRUE	FALSE	3.0084	0.000404639	0.0242152	TRUE	FALSE	3.15767	0.000109744	0.0174117	TRUE	FALSE	3.23752	5.21115e-05	0.0217984	TRUE	FALSE	3.21333	0.000384863	0.0201048
RBM20	FALSE	FALSE	FALSE	FALSE	FALSE	FALSE	FALSE	FALSE	FALSE	FALSE	FALSE	FALSE	FALSE	FALSE	FALSE	FALSE	0.905882	0.00365512	0.0824739	TRUE	FALSE	1.48378	0.000958638	0.0468179	TRUE	FALSE	1.60006	0.000678137	0.0242935	TRUE	FALSE	1.55619	0.000791	0.019626	TRUE	FALSE	1.52692	0.00234374	0.0321325	TRUE	FALSE	1.56896	0.00121589	0.0215541
RBMX2	FALSE	FALSE	FALSE	FALSE	FALSE	FALSE	FALSE	FALSE	FALSE	FALSE	FALSE	FALSE	FALSE	FALSE	FALSE	FALSE	-0.230882	0.0968319	0.233413	FALSE	TRUE	-0.345674	0.00151384	0.0491735	FALSE	TRUE	-0.561783	0.00549146	0.0344655	FALSE	TRUE	-0.664794	0.0132668	0.0412315	FALSE	TRUE	-0.668181	0.000808964	0.0290553	FALSE	TRUE	-0.719826	0.00661491	0.0304719
RET	FALSE	FALSE	FALSE	FALSE	FALSE	FALSE	FALSE	FALSE	FALSE	FALSE	FALSE	FALSE	FALSE	FALSE	FALSE	FALSE	3.20538	0.00053613	0.0581251	TRUE	FALSE	4.10922	3.03751e-05	0.0385497	TRUE	FALSE	4.52365	9.61932e-05	0.0222581	TRUE	FALSE	4.65533	0.000178671	0.0174117	TRUE	FALSE	4.74804	0.000112119	0.0241466	TRUE	FALSE	4.60408	0.000279557	0.0201048
REV3L	FALSE	FALSE	FALSE	FALSE	FALSE	FALSE	FALSE	FALSE	FALSE	TRUE	FALSE	FALSE	FALSE	FALSE	FALSE	FALSE	0.0196042	0.326494	0.475995	TRUE	FALSE	0.619282	0.000201714	0.0436829	TRUE	FALSE	0.773609	0.00063061	0.0242935	TRUE	FALSE	0.600836	0.0152829	0.044099	FALSE	FALSE	0.496427	0.0186249	0.0558339	FALSE	FALSE	0.465047	0.0231736	0.0557773
RFTN1	FALSE	FALSE	FALSE	FALSE	FALSE	FALSE	FALSE	FALSE	FALSE	FALSE	FALSE	FALSE	FALSE	FALSE	FALSE	FALSE	0.241566	0.115392	0.256148	TRUE	FALSE	1.64433	0.00107955	0.0471195	TRUE	FALSE	2.32553	0.00197662	0.0274697	TRUE	FALSE	2.63835	3.76548e-05	0.0174117	TRUE	FALSE	2.73748	7.76542e-05	0.0224347	TRUE	FALSE	2.83395	0.00125773	0.0216482
RGS2	TRUE	FALSE	FALSE	FALSE	FALSE	FALSE	FALSE	FALSE	FALSE	FALSE	FALSE	FALSE	FALSE	FALSE	FALSE	FALSE	0.440269	0.000957005	0.0655331	TRUE	FALSE	1.44983	0.0012158	0.0480917	TRUE	FALSE	1.3326	0.00791263	0.0395081	TRUE	FALSE	1.30938	0.00480345	0.0286016	TRUE	FALSE	1.04511	0.0110471	0.0444536	TRUE	FALSE	0.893544	0.00271385	0.0242358
RHBDL3	TRUE	FALSE	FALSE	FALSE	FALSE	FALSE	FALSE	FALSE	FALSE	FALSE	FALSE	FALSE	FALSE	FALSE	FALSE	FALSE	0.743455	0.0224777	0.126748	TRUE	FALSE	0.771006	0.00120081	0.0480917	TRUE	FALSE	0.390949	0.00391854	0.0313204	FALSE	FALSE	-0.0288303	0.0314565	0.0668818	FALSE	FALSE	-0.256679	0.058861	0.108713	FALSE	FALSE	-0.216767	0.292933	0.355615
RHPN2	TRUE	FALSE	FALSE	FALSE	FALSE	TRUE	FALSE	FALSE	FALSE	FALSE	FALSE	FALSE	FALSE	FALSE	FALSE	FALSE	0.594311	0.00406565	0.0868965	TRUE	FALSE	0.550277	0.00119846	0.0480917	FALSE	FALSE	0.635448	0.0177684	0.0554676	FALSE	FALSE	0.627818	0.0262075	0.0598789	TRUE	FALSE	0.570999	0.00823526	0.0400248	FALSE	FALSE	0.564749	0.0675169	0.113194
RIMS3	TRUE	TRUE	TRUE	TRUE	FALSE	FALSE	FALSE	FALSE	FALSE	FALSE	FALSE	FALSE	FALSE	FALSE	FALSE	FALSE	0.272606	0.115262	0.256009	TRUE	FALSE	1.23116	0.000951235	0.0468179	TRUE	FALSE	1.75978	0.00407339	0.0316968	TRUE	FALSE	2.1614	0.00412189	0.0269124	TRUE	FALSE	2.24372	0.000650424	0.0281813	TRUE	FALSE	2.22504	0.00175074	0.0221713
RIPPLY2	FALSE	FALSE	FALSE	FALSE	FALSE	FALSE	FALSE	FALSE	FALSE	FALSE	FALSE	FALSE	FALSE	FALSE	FALSE	FALSE	-0.54054	0.0243608	0.128958	FALSE	TRUE	-0.843921	0.000738523	0.0468179	FALSE	TRUE	-0.927807	0.00592144	0.0355645	FALSE	TRUE	-0.931831	0.00277359	0.0243028	FALSE	TRUE	-0.763503	0.00524306	0.0353426	FALSE	TRUE	-0.791331	0.0116559	0.039212
RIT1	FALSE	FALSE	FALSE	FALSE	FALSE	FALSE	FALSE	FALSE	FALSE	FALSE	FALSE	FALSE	FALSE	FALSE	FALSE	FALSE	0.891343	0.000852552	0.0655331	TRUE	FALSE	1.37926	0.00045732	0.0456728	TRUE	FALSE	1.35962	0.000543699	0.0242152	TRUE	FALSE	1.40567	0.000597526	0.0192021	TRUE	FALSE	1.32455	0.00196628	0.0317917	TRUE	FALSE	1.15998	0.00230891	0.023157
RND2	TRUE	FALSE	FALSE	FALSE	FALSE	FALSE	FALSE	FALSE	FALSE	FALSE	FALSE	FALSE	FALSE	FALSE	FALSE	FALSE	1.02362	0.0187052	0.118845	TRUE	FALSE	1.56689	0.000163471	0.0436829	TRUE	FALSE	1.95565	0.00139222	0.0261141	TRUE	FALSE	2.20817	0.00321685	0.0250913	TRUE	FALSE	2.33393	0.00027282	0.0244722	TRUE	FALSE	2.14843	0.00207952	0.022704
RNF144A	FALSE	FALSE	FALSE	FALSE	FALSE	FALSE	FALSE	FALSE	FALSE	FALSE	FALSE	FALSE	FALSE	FALSE	FALSE	FALSE	0.850081	0.00215183	0.0733651	TRUE	FALSE	1.1154	0.00134646	0.0490173	TRUE	FALSE	1.47573	0.00133027	0.0261141	TRUE	FALSE	1.55587	0.000754411	0.0194881	TRUE	FALSE	1.51589	0.00480995	0.0349458	TRUE	FALSE	1.43494	0.000383721	0.0201048
RPN1	FALSE	FALSE	FALSE	FALSE	FALSE	FALSE	FALSE	FALSE	FALSE	FALSE	FALSE	FALSE	FALSE	FALSE	FALSE	FALSE	0.233022	0.0299206	0.137562	TRUE	FALSE	0.65101	0.00157962	0.0494044	TRUE	FALSE	0.686376	0.0115714	0.0459491	FALSE	FALSE	0.770251	0.0194062	0.0504278	FALSE	FALSE	0.827251	0.0365199	0.0802226	TRUE	FALSE	0.873232	0.01354	0.0422133
RPS19	FALSE	FALSE	FALSE	FALSE	FALSE	TRUE	FALSE	FALSE	FALSE	FALSE	FALSE	FALSE	FALSE	FALSE	FALSE	FALSE	0.0527507	0.30166	0.451519	TRUE	FALSE	0.113993	0.000486368	0.0456728	FALSE	FALSE	0.111869	0.18051	0.251544	FALSE	FALSE	0.183073	0.0530734	0.0942129	FALSE	FALSE	0.202293	0.0385781	0.0828117	TRUE	FALSE	0.152873	0.0186339	0.0497604
RPS26	FALSE	FALSE	FALSE	FALSE	FALSE	FALSE	FALSE	FALSE	FALSE	FALSE	FALSE	FALSE	FALSE	FALSE	FALSE	FALSE	-0.152802	0.117176	0.258363	FALSE	TRUE	-0.377456	0.000926347	0.0468179	FALSE	TRUE	-0.543394	0.00934301	0.0420931	FALSE	TRUE	-0.754612	0.00840821	0.0339548	FALSE	FALSE	-0.736032	0.0163166	0.0520412	FALSE	TRUE	-0.716747	0.00112575	0.0213386
RPS7	TRUE	FALSE	FALSE	FALSE	FALSE	FALSE	FALSE	FALSE	FALSE	FALSE	FALSE	FALSE	FALSE	FALSE	FALSE	FALSE	-0.625275	0.0631347	0.186735	FALSE	TRUE	-1.48858	0.00026562	0.0436829	FALSE	TRUE	-1.73603	0.00689014	0.037413	FALSE	TRUE	-1.56751	0.00871139	0.0343596	FALSE	TRUE	-1.5713	0.00802972	0.0396681	FALSE	FALSE	-1.75467	0.0238307	0.056608
RRAS	FALSE	FALSE	FALSE	FALSE	FALSE	TRUE	FALSE	FALSE	FALSE	FALSE	FALSE	FALSE	FALSE	FALSE	FALSE	FALSE	1.00233	0.0190255	0.119485	TRUE	FALSE	1.91571	0.000843775	0.0468179	TRUE	FALSE	1.93845	0.00387379	0.0312511	TRUE	FALSE	2.07334	0.0072224	0.0322208	TRUE	FALSE	2.32003	0.00108552	0.0301656	TRUE	FALSE	2.36721	0.00233078	0.023271
RRS1	FALSE	FALSE	FALSE	FALSE	FALSE	FALSE	FALSE	FALSE	FALSE	FALSE	FALSE	FALSE	FALSE	FALSE	FALSE	FALSE	-0.570149	0.025821	0.130893	FALSE	TRUE	-1.1723	0.000878741	0.0468179	FALSE	TRUE	-1.39229	0.0019959	0.0274697	FALSE	TRUE	-1.46529	0.000483258	0.0190384	FALSE	TRUE	-1.56566	0.00133104	0.0302056	FALSE	TRUE	-1.59323	0.000169355	0.0201048
RSL24D1	TRUE	FALSE	FALSE	FALSE	FALSE	FALSE	FALSE	FALSE	FALSE	FALSE	FALSE	FALSE	FALSE	FALSE	FALSE	FALSE	-0.322253	0.0218953	0.125658	FALSE	TRUE	-0.512517	0.000503318	0.0456728	FALSE	TRUE	-0.505271	0.0130023	0.0483319	FALSE	TRUE	-0.457923	0.000421612	0.0183014	FALSE	TRUE	-0.490458	9.00679e-06	0.0145211	FALSE	TRUE	-0.590022	0.000439165	0.0201048
RTBDN	FALSE	FALSE	FALSE	FALSE	FALSE	FALSE	FALSE	FALSE	FALSE	FALSE	FALSE	FALSE	FALSE	FALSE	FALSE	FALSE	0.0983666	0.03333	0.142199	TRUE	FALSE	0.143519	0.000405239	0.0456728	FALSE	FALSE	0.2599	0.0176161	0.0551933	FALSE	FALSE	0.314206	0.0336839	0.0697895	TRUE	FALSE	0.344934	0.00617134	0.0365713	TRUE	FALSE	0.33335	0.0105541	0.037282
SAMD11	FALSE	FALSE	FALSE	FALSE	FALSE	FALSE	FALSE	FALSE	FALSE	FALSE	FALSE	FALSE	FALSE	FALSE	FALSE	FALSE	-1.76142	0.00123078	0.0675198	FALSE	TRUE	-1.79283	0.000939103	0.0468179	FALSE	TRUE	-1.82424	0.00103792	0.0256485	FALSE	TRUE	-1.80877	0.000375402	0.0182628	FALSE	TRUE	-1.87096	0.000770721	0.0290553	FALSE	TRUE	-1.88348	0.00131672	0.0217375
SDAD1	FALSE	FALSE	FALSE	FALSE	FALSE	FALSE	FALSE	FALSE	FALSE	FALSE	FALSE	FALSE	FALSE	FALSE	FALSE	FALSE	-0.487576	0.0156881	0.112543	FALSE	TRUE	-0.649338	0.00109478	0.0472414	FALSE	TRUE	-0.721708	0.00901244	0.0415019	FALSE	TRUE	-0.802359	0.00777568	0.0329844	FALSE	FALSE	-0.697261	0.0196628	0.057128	FALSE	TRUE	-0.69561	0.00883235	0.0342946
SEC11C	FALSE	FALSE	FALSE	FALSE	FALSE	FALSE	FALSE	FALSE	FALSE	FALSE	FALSE	FALSE	FALSE	FALSE	FALSE	FALSE	0.330604	0.093584	0.229025	TRUE	FALSE	1.01838	0.000978598	0.0468179	FALSE	FALSE	0.784234	0.0248529	0.0656235	TRUE	FALSE	0.749986	0.0114237	0.0384684	TRUE	FALSE	0.841855	0.00732778	0.0384132	TRUE	FALSE	0.980626	0.00744674	0.0320005
SEC24D	FALSE	FALSE	FALSE	FALSE	FALSE	FALSE	FALSE	TRUE	FALSE	FALSE	FALSE	FALSE	FALSE	FALSE	FALSE	FALSE	0.173188	0.0929691	0.228252	TRUE	FALSE	0.949513	0.000578816	0.0468179	TRUE	FALSE	1.01096	0.00944828	0.0422187	TRUE	FALSE	0.971683	0.000864393	0.0196335	TRUE	FALSE	1.04253	0.00409337	0.0340194	TRUE	FALSE	1.03536	0.00226805	0.0231282
SECISBP2L	FALSE	FALSE	FALSE	FALSE	FALSE	FALSE	FALSE	FALSE	FALSE	TRUE	FALSE	FALSE	FALSE	FALSE	FALSE	FALSE	0.270442	0.0241531	0.128696	TRUE	FALSE	0.547985	0.00095321	0.0468179	TRUE	FALSE	0.795752	0.00100476	0.0251565	TRUE	FALSE	0.792943	0.006916	0.0317178	TRUE	FALSE	0.860516	0.0106855	0.0439774	TRUE	FALSE	0.924676	0.00248159	0.0233634
SGCE	FALSE	FALSE	FALSE	FALSE	FALSE	FALSE	FALSE	FALSE	FALSE	FALSE	FALSE	FALSE	FALSE	FALSE	FALSE	FALSE	0.459216	0.0284838	0.135147	TRUE	FALSE	0.704104	0.000246867	0.0436829	TRUE	FALSE	0.809559	0.0113677	0.045647	TRUE	FALSE	0.866402	0.0114583	0.0385112	TRUE	FALSE	0.804756	0.0135257	0.0479416	TRUE	FALSE	0.902239	0.00110768	0.0212345
SGIP1	FALSE	FALSE	FALSE	FALSE	FALSE	FALSE	FALSE	FALSE	FALSE	TRUE	FALSE	FALSE	FALSE	FALSE	FALSE	FALSE	0.832552	0.00129112	0.0684111	TRUE	FALSE	2.01905	6.35668e-05	0.0399735	TRUE	FALSE	2.09246	0.000806152	0.0246576	TRUE	FALSE	2.05313	0.00311904	0.0249682	TRUE	FALSE	2.19021	0.00606143	0.0365684	TRUE	FALSE	2.14584	0.00322297	0.0251825
SGSM3	TRUE	FALSE	FALSE	FALSE	FALSE	FALSE	TRUE	TRUE	FALSE	FALSE	FALSE	FALSE	FALSE	FALSE	FALSE	FALSE	0.733104	0.00967386	0.0994627	TRUE	FALSE	0.969313	0.000349635	0.0456728	TRUE	FALSE	1.03262	0.00133014	0.0261141	TRUE	FALSE	1.04854	0.0113319	0.0383722	TRUE	FALSE	1.13646	0.00119684	0.0301656	TRUE	FALSE	1.17794	0.00642919	0.0301653
SHC4	FALSE	FALSE	FALSE	FALSE	FALSE	FALSE	FALSE	FALSE	FALSE	FALSE	FALSE	FALSE	FALSE	FALSE	FALSE	FALSE	0.443469	0.0016905	0.0716542	TRUE	FALSE	0.603411	0.000817433	0.0468179	TRUE	FALSE	0.758957	0.00448647	0.032944	TRUE	FALSE	0.92987	0.00257013	0.0237654	TRUE	FALSE	1.0481	0.000519967	0.0272419	TRUE	FALSE	1.13519	0.00366817	0.025891
SHISA5	FALSE	FALSE	FALSE	FALSE	FALSE	FALSE	FALSE	FALSE	FALSE	FALSE	FALSE	FALSE	FALSE	FALSE	FALSE	FALSE	0.385439	0.0605623	0.183206	TRUE	FALSE	1.15703	0.001396	0.0490173	TRUE	FALSE	1.52682	0.00145782	0.026321	TRUE	FALSE	1.62384	8.79577e-05	0.0174117	TRUE	FALSE	1.71147	0.00541472	0.0355941	TRUE	FALSE	1.59638	0.00122026	0.0215541
SIX5	FALSE	FALSE	FALSE	FALSE	FALSE	FALSE	FALSE	FALSE	FALSE	FALSE	FALSE	FALSE	FALSE	FALSE	FALSE	FALSE	0.907558	0.0112793	0.104044	TRUE	FALSE	1.17241	0.00102355	0.0468179	FALSE	FALSE	0.630079	0.033072	0.0765213	FALSE	FALSE	0.402223	0.0190913	0.0500496	FALSE	FALSE	0.330705	0.0292163	0.070381	FALSE	FALSE	0.312973	0.126015	0.179468
SKIV2L2	FALSE	FALSE	FALSE	FALSE	FALSE	FALSE	FALSE	FALSE	FALSE	FALSE	FALSE	FALSE	FALSE	FALSE	FALSE	FALSE	-0.299639	0.00123445	0.0675198	FALSE	TRUE	-0.619894	0.00123717	0.0483805	FALSE	TRUE	-0.909713	0.0123764	0.0471544	FALSE	TRUE	-1.03524	0.00116972	0.0206061	FALSE	TRUE	-0.996045	0.000802366	0.0290553	FALSE	TRUE	-1.09113	0.00809548	0.0330433
SLC18A3	FALSE	FALSE	FALSE	FALSE	FALSE	FALSE	FALSE	FALSE	FALSE	FALSE	FALSE	FALSE	FALSE	FALSE	FALSE	FALSE	0.42551	0.0633922	0.186971	TRUE	FALSE	0.450756	0.000294834	0.044194	TRUE	FALSE	0.874108	0.00328231	0.0301549	TRUE	FALSE	0.990891	0.00597983	0.0302928	TRUE	FALSE	1.21766	0.0012742	0.0302056	TRUE	FALSE	1.33911	0.00522758	0.0283717
SLC25A15	FALSE	FALSE	FALSE	FALSE	FALSE	FALSE	FALSE	FALSE	FALSE	FALSE	TRUE	TRUE	FALSE	FALSE	FALSE	FALSE	-0.465309	0.00153785	0.0705445	FALSE	TRUE	-0.659628	0.00144227	0.0490173	FALSE	TRUE	-0.712966	0.00188565	0.0274346	FALSE	TRUE	-0.804557	0.00321549	0.0250913	FALSE	TRUE	-0.887811	0.000804006	0.0290553	FALSE	TRUE	-0.982578	0.00044508	0.0201048
SLC29A1	TRUE	FALSE	FALSE	FALSE	TRUE	FALSE	FALSE	FALSE	FALSE	FALSE	FALSE	FALSE	FALSE	FALSE	FALSE	FALSE	-0.386102	0.0275478	0.133656	FALSE	TRUE	-0.686802	0.000120411	0.0436829	FALSE	TRUE	-0.616329	0.000765306	0.0246576	FALSE	TRUE	-0.559542	0.00190136	0.0226804	FALSE	TRUE	-0.607278	0.00300005	0.0326264	FALSE	TRUE	-0.602469	0.00349452	0.025547
SLC30A5	TRUE	FALSE	TRUE	FALSE	FALSE	FALSE	FALSE	TRUE	FALSE	FALSE	FALSE	FALSE	FALSE	FALSE	FALSE	FALSE	-0.271327	0.00538255	0.0896655	FALSE	TRUE	-0.410845	0.0015333	0.0491735	FALSE	TRUE	-0.561837	0.00117466	0.0256841	FALSE	TRUE	-0.634884	0.0106618	0.0373825	FALSE	TRUE	-0.55013	0.000922662	0.02958	FALSE	TRUE	-0.53804	0.000422512	0.0201048
SLC36A4	FALSE	FALSE	FALSE	FALSE	FALSE	FALSE	FALSE	FALSE	FALSE	FALSE	FALSE	FALSE	FALSE	FALSE	FALSE	FALSE	-0.229294	0.0426876	0.157043	FALSE	TRUE	-0.59163	8.85574e-05	0.0399735	FALSE	TRUE	-0.449095	0.000568534	0.0242152	FALSE	TRUE	-0.416191	0.00269197	0.0241472	FALSE	FALSE	-0.539778	0.0390634	0.0833977	FALSE	FALSE	-0.552852	0.0331619	0.0695472
SLC37A4	FALSE	FALSE	FALSE	FALSE	FALSE	FALSE	FALSE	FALSE	FALSE	FALSE	FALSE	FALSE	FALSE	FALSE	FALSE	FALSE	0.215692	0.0492358	0.167274	FALSE	TRUE	-0.400574	0.000359132	0.0456728	FALSE	TRUE	-0.608657	0.00213556	0.0277208	FALSE	TRUE	-0.752023	0.00767013	0.0328199	FALSE	TRUE	-0.916784	0.00820026	0.0399859	FALSE	TRUE	-0.885918	0.00696065	0.0310964
SLC38A7	FALSE	FALSE	FALSE	FALSE	FALSE	FALSE	FALSE	FALSE	FALSE	FALSE	FALSE	FALSE	FALSE	FALSE	FALSE	FALSE	-0.132959	0.110397	0.250301	FALSE	TRUE	-0.15937	0.00157337	0.0494044	FALSE	FALSE	-0.0761767	0.209752	0.282647	FALSE	FALSE	-0.106635	0.279312	0.342203	FALSE	FALSE	0.140958	0.187164	0.254467	FALSE	FALSE	0.182722	0.0427302	0.082258
SLC6A15	FALSE	FALSE	FALSE	FALSE	TRUE	FALSE	FALSE	FALSE	FALSE	FALSE	FALSE	FALSE	FALSE	FALSE	FALSE	FALSE	-0.979831	0.00498084	0.0888366	FALSE	TRUE	-1.04354	0.00103538	0.0468179	FALSE	TRUE	-0.799573	0.00570207	0.0349464	FALSE	TRUE	-0.510186	0.0029684	0.0244336	FALSE	TRUE	-0.437456	0.0131141	0.0474726	FALSE	TRUE	-0.432696	0.0123667	0.0401486
SMAD6	FALSE	FALSE	FALSE	FALSE	FALSE	FALSE	FALSE	FALSE	FALSE	FALSE	FALSE	FALSE	FALSE	FALSE	FALSE	FALSE	-1.68057	0.00448758	0.0880215	FALSE	TRUE	-2.26035	0.000505752	0.0456728	FALSE	TRUE	-3.10153	0.000795509	0.0246576	FALSE	TRUE	-3.27242	0.000514245	0.0191885	FALSE	TRUE	-3.40997	0.000339869	0.025641	FALSE	TRUE	-3.46417	0.000560226	0.0201048
SMAD7	FALSE	FALSE	FALSE	FALSE	FALSE	FALSE	FALSE	FALSE	FALSE	FALSE	FALSE	FALSE	TRUE	FALSE	FALSE	FALSE	-1.06962	0.00311761	0.0802634	FALSE	TRUE	-1.02088	0.00153606	0.0491735	FALSE	TRUE	-1.10542	0.000808662	0.0246576	FALSE	TRUE	-1.11209	0.000965554	0.0199268	FALSE	TRUE	-1.22267	0.000587428	0.0278628	FALSE	TRUE	-1.15315	0.000385017	0.0201048
SNCAIP	FALSE	FALSE	FALSE	FALSE	FALSE	FALSE	FALSE	FALSE	FALSE	FALSE	FALSE	FALSE	FALSE	FALSE	FALSE	FALSE	1.90272	0.00806653	0.0966591	TRUE	FALSE	3.71222	0.00137838	0.0490173	TRUE	FALSE	3.83882	0.00296846	0.029289	TRUE	FALSE	3.85783	0.0012709	0.0208817	TRUE	FALSE	3.83822	0.00373305	0.0335409	TRUE	FALSE	3.64951	0.00401983	0.0262572
SNORA18	FALSE	FALSE	FALSE	FALSE	FALSE	FALSE	FALSE	FALSE	FALSE	FALSE	FALSE	FALSE	FALSE	FALSE	FALSE	FALSE	-0.292434	0.0330336	0.142059	FALSE	TRUE	-0.718925	0.000788469	0.0468179	FALSE	TRUE	-0.93847	0.000226166	0.0230255	FALSE	TRUE	-0.839424	0.00128757	0.0208817	FALSE	TRUE	-0.639587	0.00514814	0.0351809	FALSE	FALSE	-0.633825	0.0252024	0.0586649
SNRPC	FALSE	FALSE	FALSE	FALSE	FALSE	FALSE	FALSE	FALSE	FALSE	FALSE	FALSE	FALSE	FALSE	FALSE	FALSE	FALSE	-0.12085	0.144062	0.288075	FALSE	TRUE	-0.493603	0.000375852	0.0456728	FALSE	FALSE	-0.602112	0.0192549	0.0578068	FALSE	TRUE	-0.796985	0.00128691	0.0208817	FALSE	TRUE	-0.856679	0.00010735	0.0241466	FALSE	TRUE	-0.96973	0.00119793	0.021493
SPATS2L	FALSE	FALSE	FALSE	FALSE	FALSE	FALSE	FALSE	FALSE	FALSE	FALSE	FALSE	FALSE	FALSE	FALSE	FALSE	FALSE	1.4996	0.00648616	0.0930382	TRUE	FALSE	2.5803	0.00107616	0.0471195	TRUE	FALSE	3.3135	0.000759912	0.0246576	TRUE	FALSE	3.46556	0.00013323	0.0174117	TRUE	FALSE	3.36724	0.00012057	0.0241466	TRUE	FALSE	3.30191	0.000754428	0.0201048
SPP1	FALSE	FALSE	FALSE	FALSE	FALSE	FALSE	FALSE	FALSE	FALSE	FALSE	FALSE	FALSE	FALSE	FALSE	FALSE	FALSE	0.537293	0.00880548	0.0981899	TRUE	FALSE	0.605924	0.00116607	0.0480917	TRUE	FALSE	0.617706	0.0109429	0.044826	TRUE	FALSE	0.57798	0.0043023	0.0274115	TRUE	FALSE	0.556319	0.00849532	0.0404532	FALSE	FALSE	0.660018	0.0299729	0.0653495
SPTAN1	FALSE	FALSE	FALSE	FALSE	FALSE	FALSE	TRUE	FALSE	FALSE	TRUE	FALSE	TRUE	FALSE	FALSE	FALSE	FALSE	-0.11152	0.0712103	0.197716	TRUE	FALSE	0.387038	0.00154446	0.0491735	TRUE	FALSE	0.632528	0.00665261	0.0369025	FALSE	FALSE	0.643253	0.0495547	0.0897274	FALSE	FALSE	0.860816	0.0159075	0.0515849	TRUE	FALSE	0.910715	0.00426716	0.0267145
U2SURP	FALSE	FALSE	FALSE	FALSE	FALSE	FALSE	FALSE	FALSE	FALSE	FALSE	FALSE	FALSE	FALSE	FALSE	FALSE	FALSE	0.0223303	0.763022	0.840571	FALSE	TRUE	-0.411546	6.19709e-05	0.0399735	FALSE	FALSE	-0.598921	0.0171099	0.0544692	FALSE	TRUE	-0.675618	0.014588	0.0430981	FALSE	FALSE	-0.615389	0.0268937	0.0673606	FALSE	TRUE	-0.750937	0.00719274	0.0315032
SRP72	FALSE	FALSE	FALSE	FALSE	FALSE	FALSE	FALSE	FALSE	FALSE	FALSE	FALSE	FALSE	FALSE	FALSE	FALSE	FALSE	-0.395154	0.0384221	0.149745	FALSE	TRUE	-0.467215	0.00132164	0.0490173	FALSE	FALSE	-0.573229	0.0167721	0.0541114	FALSE	TRUE	-0.521629	0.00783464	0.0330094	FALSE	TRUE	-0.713547	0.00120295	0.0301656	FALSE	TRUE	-0.671719	0.0128256	0.0408834
SS18L1	FALSE	FALSE	FALSE	FALSE	FALSE	FALSE	FALSE	FALSE	FALSE	FALSE	FALSE	FALSE	FALSE	FALSE	FALSE	FALSE	-0.0827729	0.00356412	0.0822148	TRUE	FALSE	0.234685	0.000838042	0.0468179	TRUE	FALSE	0.515621	0.00264422	0.028655	TRUE	FALSE	0.595373	0.00695708	0.0317658	TRUE	FALSE	0.562487	0.00972814	0.0425653	TRUE	FALSE	0.625218	8.16551e-05	0.0177003
STAT3	FALSE	FALSE	FALSE	FALSE	FALSE	TRUE	FALSE	FALSE	FALSE	FALSE	FALSE	FALSE	FALSE	FALSE	FALSE	FALSE	0.274347	0.0270258	0.132847	TRUE	FALSE	0.665284	0.000824634	0.0468179	TRUE	FALSE	0.80685	0.006348	0.0364866	FALSE	FALSE	0.856754	0.0219386	0.0540478	FALSE	FALSE	0.96455	0.0249228	0.064316	TRUE	FALSE	0.872592	0.00979074	0.0358557
STRA6	FALSE	FALSE	FALSE	FALSE	FALSE	FALSE	FALSE	FALSE	FALSE	FALSE	FALSE	FALSE	FALSE	FALSE	FALSE	FALSE	0.285335	0.0784634	0.207632	TRUE	FALSE	1.10498	0.000797094	0.0468179	TRUE	FALSE	1.20334	0.0112816	0.04555	TRUE	FALSE	0.810098	0.0139333	0.042114	TRUE	FALSE	0.560093	0.00516598	0.0351809	TRUE	FALSE	0.310099	0.0184764	0.0495605
STX5	FALSE	FALSE	FALSE	FALSE	FALSE	FALSE	FALSE	FALSE	FALSE	FALSE	FALSE	FALSE	FALSE	FALSE	FALSE	FALSE	0.380814	0.00947622	0.0982898	TRUE	FALSE	0.982492	0.00132771	0.0490173	TRUE	FALSE	0.793685	0.000573946	0.0242152	TRUE	FALSE	0.72688	0.000684253	0.0193625	TRUE	FALSE	0.827317	0.00607104	0.0365684	TRUE	FALSE	0.768214	0.00206423	0.0226986
TAF1B	FALSE	FALSE	FALSE	FALSE	FALSE	FALSE	FALSE	FALSE	FALSE	FALSE	FALSE	FALSE	FALSE	FALSE	FALSE	FALSE	-0.310035	0.0425452	0.156904	FALSE	TRUE	-0.664707	0.00039546	0.0456728	FALSE	TRUE	-0.663963	0.0125304	0.0473737	FALSE	TRUE	-0.542928	0.00847767	0.0341118	FALSE	TRUE	-0.623867	0.00611132	0.0365684	FALSE	TRUE	-0.670211	0.00281892	0.0244765
TAGLN3	TRUE	FALSE	FALSE	FALSE	TRUE	FALSE	FALSE	FALSE	FALSE	FALSE	FALSE	FALSE	FALSE	FALSE	FALSE	FALSE	0.436033	0.0297737	0.137518	TRUE	FALSE	1.05493	0.000497747	0.0456728	TRUE	FALSE	1.12642	0.00117826	0.0256841	TRUE	FALSE	1.1836	0.00422923	0.0272723	FALSE	FALSE	1.141	0.0194807	0.0569473	TRUE	FALSE	1.1496	0.0047918	0.0275304
TAX1BP1	FALSE	FALSE	FALSE	FALSE	FALSE	FALSE	FALSE	FALSE	FALSE	FALSE	FALSE	FALSE	FALSE	FALSE	FALSE	FALSE	0.248172	0.00701491	0.0945387	TRUE	FALSE	0.504555	0.0010562	0.0468179	TRUE	FALSE	0.729752	0.0042568	0.0323378	TRUE	FALSE	0.901292	0.00136184	0.0211781	TRUE	FALSE	0.86081	0.00198481	0.0317917	TRUE	FALSE	0.897493	0.00028093	0.0201048
TBX3	FALSE	FALSE	FALSE	FALSE	FALSE	FALSE	FALSE	FALSE	FALSE	FALSE	FALSE	FALSE	FALSE	FALSE	FALSE	FALSE	-1.78517	0.0015472	0.0705445	FALSE	TRUE	-1.22778	0.00130315	0.0490173	FALSE	FALSE	-0.877955	0.0204728	0.0594056	FALSE	TRUE	-1.05768	0.0113435	0.0383861	FALSE	TRUE	-1.39757	0.00503714	0.0351809	FALSE	TRUE	-1.66853	0.00576924	0.0292276
TCEAL5	FALSE	FALSE	FALSE	FALSE	FALSE	FALSE	FALSE	FALSE	FALSE	FALSE	FALSE	FALSE	FALSE	FALSE	FALSE	FALSE	0.120391	0.0382884	0.149634	TRUE	FALSE	0.251004	0.000206362	0.0436829	FALSE	FALSE	0.188877	0.0202831	0.059235	FALSE	FALSE	0.10238	0.222311	0.28373	FALSE	FALSE	0.160772	0.0225092	0.06117	FALSE	FALSE	0.229322	0.0400963	0.0787954
TCF7L1	TRUE	FALSE	FALSE	FALSE	FALSE	FALSE	FALSE	TRUE	FALSE	FALSE	FALSE	FALSE	FALSE	FALSE	FALSE	FALSE	0.39584	0.0192281	0.120157	TRUE	FALSE	0.440378	0.00050611	0.0456728	TRUE	FALSE	0.527311	0.003331	0.0303332	TRUE	FALSE	0.408011	0.00353994	0.0255824	TRUE	FALSE	0.434974	0.0052029	0.0352596	TRUE	FALSE	0.38082	0.00735737	0.0317963
TEAD3	FALSE	FALSE	FALSE	FALSE	FALSE	FALSE	FALSE	FALSE	FALSE	FALSE	FALSE	FALSE	FALSE	FALSE	FALSE	FALSE	0.261425	0.082546	0.214548	TRUE	FALSE	0.573752	0.000380503	0.0456728	FALSE	FALSE	0.575224	0.0304659	0.0729747	TRUE	FALSE	0.607146	0.00942173	0.0355465	FALSE	FALSE	0.560093	0.0474357	0.094315	TRUE	FALSE	0.446556	0.0146146	0.0436752
TFB2M	FALSE	FALSE	FALSE	FALSE	FALSE	FALSE	FALSE	FALSE	FALSE	FALSE	FALSE	FALSE	FALSE	FALSE	FALSE	FALSE	-0.778088	0.00052981	0.0581251	FALSE	TRUE	-1.08625	4.50911e-05	0.0385497	FALSE	TRUE	-1.05251	0.00474615	0.0336558	FALSE	TRUE	-0.88068	0.00494121	0.0286364	FALSE	TRUE	-0.935555	0.0131732	0.0475503	FALSE	TRUE	-1.00495	0.000301994	0.0201048
TFDP1	FALSE	FALSE	FALSE	FALSE	FALSE	FALSE	FALSE	FALSE	FALSE	FALSE	FALSE	FALSE	FALSE	FALSE	FALSE	FALSE	0.0080576	0.825157	0.887396	FALSE	TRUE	-0.536986	0.000704733	0.0468179	FALSE	TRUE	-0.704354	0.0047022	0.0335858	FALSE	TRUE	-0.871237	0.000262576	0.0178609	FALSE	TRUE	-0.992476	0.00059384	0.0278628	FALSE	TRUE	-0.93676	0.000274939	0.0201048
THUMPD2	FALSE	FALSE	FALSE	FALSE	FALSE	FALSE	FALSE	FALSE	FALSE	FALSE	FALSE	FALSE	FALSE	FALSE	FALSE	FALSE	-0.276902	0.0301331	0.138028	FALSE	TRUE	-0.576893	0.000827475	0.0468179	FALSE	TRUE	-0.687103	0.000817686	0.0247068	FALSE	TRUE	-0.844916	0.0114045	0.0384493	FALSE	TRUE	-0.796135	0.00892577	0.0411503	FALSE	TRUE	-0.856069	0.00836939	0.0335175
TIGD5	FALSE	FALSE	FALSE	FALSE	FALSE	FALSE	FALSE	FALSE	FALSE	FALSE	FALSE	FALSE	FALSE	FALSE	FALSE	FALSE	-0.336633	0.0509811	0.169125	FALSE	TRUE	-0.400671	9.03237e-05	0.0399735	FALSE	FALSE	-0.266841	0.0465373	0.0951631	FALSE	TRUE	-0.353723	0.00137159	0.0211781	FALSE	FALSE	-0.450829	0.0157739	0.0513587	FALSE	TRUE	-0.471543	0.0098889	0.0360725
TIMP3	FALSE	FALSE	FALSE	FALSE	FALSE	FALSE	FALSE	FALSE	FALSE	FALSE	FALSE	FALSE	FALSE	FALSE	FALSE	FALSE	0.635897	0.0357642	0.145198	TRUE	FALSE	1.67261	0.00119534	0.0480917	FALSE	FALSE	1.10959	0.0236932	0.0640169	TRUE	FALSE	1.07168	0.0050652	0.0286705	TRUE	FALSE	1.28274	0.00718961	0.0381898	TRUE	FALSE	1.47622	0.0125631	0.0404863
TJP1	FALSE	FALSE	FALSE	FALSE	FALSE	FALSE	FALSE	FALSE	FALSE	FALSE	FALSE	FALSE	FALSE	FALSE	FALSE	FALSE	0.416399	0.0331056	0.142059	TRUE	FALSE	0.868029	0.000999056	0.0468179	TRUE	FALSE	0.991144	0.00336669	0.030342	TRUE	FALSE	0.818432	0.0002157	0.0174117	TRUE	FALSE	0.66642	0.00903881	0.0413467	TRUE	FALSE	0.529718	0.0118253	0.039408
TM7SF2	FALSE	FALSE	FALSE	FALSE	FALSE	FALSE	FALSE	FALSE	FALSE	FALSE	FALSE	FALSE	FALSE	FALSE	FALSE	FALSE	1.99246	0.0028302	0.077504	TRUE	FALSE	2.89976	0.00094638	0.0468179	TRUE	FALSE	2.79214	0.00128703	0.0260457	TRUE	FALSE	2.8486	0.000715097	0.0193625	TRUE	FALSE	3.01614	0.0006472	0.0281813	TRUE	FALSE	3.00268	0.000663202	0.0201048
TMC4	TRUE	FALSE	FALSE	FALSE	FALSE	FALSE	FALSE	TRUE	FALSE	FALSE	FALSE	FALSE	FALSE	FALSE	FALSE	FALSE	0.308555	0.0887212	0.22285	TRUE	FALSE	0.365686	0.000669781	0.0468179	TRUE	FALSE	0.658156	0.0106597	0.0443517	TRUE	FALSE	0.658562	0.00642106	0.0311318	FALSE	FALSE	0.57014	0.0354934	0.0787754	TRUE	FALSE	0.617747	0.00913122	0.0347206
TMEM178A	FALSE	FALSE	FALSE	FALSE	FALSE	FALSE	FALSE	TRUE	FALSE	FALSE	FALSE	FALSE	FALSE	FALSE	FALSE	FALSE	0.0760157	0.279483	0.430612	TRUE	FALSE	0.310905	0.00154081	0.0491735	FALSE	FALSE	0.289858	0.0419702	0.0888621	FALSE	FALSE	0.375617	0.0334259	0.0694742	TRUE	FALSE	0.368111	0.00884464	0.0410599	TRUE	FALSE	0.362125	0.0178425	0.04858
TMEM33	FALSE	FALSE	FALSE	FALSE	FALSE	FALSE	FALSE	FALSE	FALSE	FALSE	FALSE	FALSE	FALSE	FALSE	FALSE	FALSE	-0.258705	0.0467392	0.163213	FALSE	TRUE	-0.517808	0.000882831	0.0468179	FALSE	FALSE	-0.540158	0.0337556	0.0775156	FALSE	TRUE	-0.442253	0.00791863	0.0331261	FALSE	FALSE	-0.691573	0.0302361	0.0715813	FALSE	FALSE	-0.502419	0.0787546	0.126247
TMEM45A	FALSE	FALSE	FALSE	FALSE	FALSE	FALSE	FALSE	FALSE	FALSE	FALSE	FALSE	FALSE	FALSE	FALSE	FALSE	FALSE	0.306431	0.0807271	0.211175	TRUE	FALSE	0.343532	0.00148221	0.0490173	FALSE	FALSE	0.0117441	0.838832	0.871498	FALSE	FALSE	-0.131234	0.111124	0.162709	FALSE	FALSE	-0.100929	0.1725	0.238456	FALSE	FALSE	-0.103201	0.282977	0.34511
TMEM50B	FALSE	FALSE	FALSE	FALSE	FALSE	FALSE	FALSE	FALSE	FALSE	FALSE	FALSE	FALSE	FALSE	FALSE	FALSE	FALSE	0.686298	0.00365594	0.0824739	TRUE	FALSE	1.69085	0.000726457	0.0468179	TRUE	FALSE	1.51483	0.00498255	0.0338873	TRUE	FALSE	1.50205	0.00180695	0.0226804	TRUE	FALSE	1.61652	0.00048694	0.0265417	TRUE	FALSE	1.64922	0.00114984	0.021493
TMSB4X	FALSE	FALSE	FALSE	FALSE	FALSE	FALSE	FALSE	FALSE	FALSE	FALSE	FALSE	FALSE	FALSE	FALSE	FALSE	FALSE	1.0203	0.000103067	0.0581251	TRUE	FALSE	1.16802	0.000543214	0.0462102	TRUE	FALSE	1.35348	0.00315082	0.029888	TRUE	FALSE	1.40462	0.00106944	0.0204749	TRUE	FALSE	1.46581	0.00632623	0.0369867	TRUE	FALSE	1.44652	0.00190434	0.0223071
TNS3	FALSE	FALSE	FALSE	FALSE	FALSE	FALSE	FALSE	FALSE	FALSE	TRUE	FALSE	FALSE	FALSE	FALSE	FALSE	FALSE	0.640784	0.00982489	0.099755	TRUE	FALSE	3.2833	7.07278e-05	0.0399735	TRUE	FALSE	3.62947	0.000580697	0.0242152	TRUE	FALSE	3.80072	0.000178423	0.0174117	TRUE	FALSE	3.88109	9.06917e-07	0.0103316	TRUE	FALSE	3.82668	0.00110473	0.0212345
TOE1	FALSE	FALSE	FALSE	FALSE	FALSE	FALSE	FALSE	FALSE	FALSE	FALSE	FALSE	FALSE	FALSE	FALSE	FALSE	FALSE	-0.204665	0.0699904	0.195603	FALSE	TRUE	-0.526147	0.000386994	0.0456728	FALSE	TRUE	-0.635198	0.00133089	0.0261141	FALSE	TRUE	-0.758675	0.0148241	0.0433017	FALSE	FALSE	-0.726733	0.017965	0.054765	FALSE	TRUE	-0.673528	0.00728975	0.0316723
TOP1MT	FALSE	FALSE	FALSE	FALSE	FALSE	FALSE	FALSE	FALSE	FALSE	FALSE	FALSE	FALSE	FALSE	FALSE	FALSE	FALSE	-0.556089	0.00187545	0.0720667	FALSE	TRUE	-0.753632	0.00133002	0.0490173	FALSE	TRUE	-0.747544	0.00650892	0.0366896	FALSE	TRUE	-0.829266	0.00197831	0.0226804	FALSE	TRUE	-0.890315	0.00199471	0.0317917	FALSE	TRUE	-0.974742	0.00230455	0.023157
TOP3A	FALSE	FALSE	FALSE	FALSE	FALSE	FALSE	FALSE	FALSE	FALSE	FALSE	FALSE	FALSE	FALSE	FALSE	FALSE	FALSE	-0.26655	0.114623	0.255085	FALSE	TRUE	-0.689383	0.00100324	0.0468179	FALSE	FALSE	-0.996564	0.0252643	0.066155	FALSE	FALSE	-1.09387	0.0191623	0.050114	FALSE	TRUE	-1.19364	0.0104143	0.04359	FALSE	TRUE	-1.12099	0.0127253	0.0407441
TOX	TRUE	FALSE	FALSE	FALSE	FALSE	FALSE	FALSE	FALSE	FALSE	FALSE	FALSE	FALSE	FALSE	FALSE	FALSE	FALSE	-0.986541	9.63184e-05	0.0581251	FALSE	TRUE	-1.44368	0.000865181	0.0468179	FALSE	TRUE	-1.18146	0.000674727	0.0242935	FALSE	TRUE	-0.922669	0.00188119	0.0226804	FALSE	TRUE	-0.916716	0.000593297	0.0278628	FALSE	TRUE	-0.714935	0.00382106	0.0261481
TP53INP2	TRUE	FALSE	FALSE	FALSE	FALSE	FALSE	FALSE	FALSE	FALSE	FALSE	FALSE	FALSE	FALSE	FALSE	FALSE	FALSE	1.21209	0.0136363	0.108837	TRUE	FALSE	1.40054	0.000738732	0.0468179	TRUE	FALSE	1.638	0.00414572	0.0318248	TRUE	FALSE	1.83567	0.00327715	0.0252071	TRUE	FALSE	2.12629	0.00260648	0.0321325	TRUE	FALSE	2.20167	0.000581255	0.0201048
TPST1	FALSE	FALSE	FALSE	FALSE	FALSE	FALSE	FALSE	FALSE	FALSE	FALSE	FALSE	FALSE	FALSE	FALSE	FALSE	FALSE	2.51538	0.000493366	0.0581251	TRUE	FALSE	3.0002	0.000223092	0.0436829	TRUE	FALSE	3.10158	0.000641271	0.0242935	TRUE	FALSE	2.83005	0.000284918	0.0178609	TRUE	FALSE	2.80049	0.00106488	0.0301656	TRUE	FALSE	2.7626	0.000251407	0.0201048
TRABD	FALSE	FALSE	FALSE	FALSE	FALSE	FALSE	FALSE	FALSE	FALSE	FALSE	FALSE	FALSE	FALSE	FALSE	FALSE	FALSE	-0.173603	0.173843	0.321852	FALSE	TRUE	-0.604631	0.00104885	0.0468179	FALSE	TRUE	-0.682603	0.00493052	0.0338298	FALSE	TRUE	-0.821654	0.0171597	0.0471839	FALSE	TRUE	-0.936219	0.00789868	0.0393626	FALSE	TRUE	-0.860902	0.0064132	0.0301386
TRAF6	FALSE	FALSE	FALSE	FALSE	FALSE	FALSE	FALSE	FALSE	FALSE	FALSE	FALSE	FALSE	FALSE	FALSE	FALSE	FALSE	0.109842	0.0561898	0.177128	TRUE	FALSE	0.210936	0.00158273	0.0494044	FALSE	FALSE	0.229497	0.017417	0.0549101	TRUE	FALSE	0.304339	0.00832088	0.0338904	FALSE	FALSE	0.295804	0.0233237	0.0622755	TRUE	FALSE	0.295847	0.00181281	0.0221713
TRIB3	FALSE	FALSE	FALSE	FALSE	FALSE	FALSE	FALSE	FALSE	FALSE	FALSE	FALSE	FALSE	FALSE	FALSE	FALSE	FALSE	0.510801	0.000543493	0.0581251	TRUE	FALSE	1.06841	0.000859919	0.0468179	FALSE	FALSE	0.65325	0.0158353	0.0526242	TRUE	FALSE	0.638257	0.00455298	0.0281122	FALSE	FALSE	0.68702	0.0467947	0.0935402	TRUE	FALSE	0.778854	0.0186897	0.0497901
TRIM32	FALSE	FALSE	FALSE	FALSE	FALSE	FALSE	FALSE	FALSE	FALSE	TRUE	FALSE	TRUE	FALSE	FALSE	FALSE	FALSE	0.221989	0.117179	0.258363	TRUE	FALSE	0.38793	0.000606533	0.0468179	FALSE	FALSE	0.374208	0.0192774	0.0578068	FALSE	FALSE	0.345851	0.034983	0.0714846	TRUE	FALSE	0.352547	0.00906178	0.0413657	TRUE	FALSE	0.322542	0.0105501	0.037282
TSHZ3	FALSE	FALSE	FALSE	FALSE	FALSE	FALSE	FALSE	FALSE	FALSE	FALSE	FALSE	FALSE	FALSE	FALSE	FALSE	FALSE	1.62495	0.00259585	0.0752725	TRUE	FALSE	2.559	0.00148095	0.0490173	TRUE	FALSE	2.44895	0.00162217	0.0269384	TRUE	FALSE	2.39781	0.00360085	0.0257831	TRUE	FALSE	2.2219	0.00158931	0.0309799	TRUE	FALSE	2.24042	0.001851	0.0222293
TSPAN1	FALSE	FALSE	FALSE	FALSE	FALSE	FALSE	FALSE	FALSE	FALSE	FALSE	FALSE	FALSE	FALSE	FALSE	FALSE	FALSE	4.98189	0.00122824	0.0675198	TRUE	FALSE	5.48127	0.000528493	0.0459587	TRUE	FALSE	5.77702	0.000371791	0.0237023	TRUE	FALSE	5.70502	0.000359611	0.0182628	TRUE	FALSE	5.73753	0.000404845	0.0261076	TRUE	FALSE	5.66941	0.000926139	0.0204431
TSPAN12	TRUE	FALSE	FALSE	FALSE	FALSE	FALSE	FALSE	FALSE	FALSE	FALSE	FALSE	FALSE	FALSE	FALSE	FALSE	FALSE	1.12456	0.00557624	0.090353	TRUE	FALSE	1.38255	0.001563	0.0493232	TRUE	FALSE	1.40501	0.00532812	0.0343138	TRUE	FALSE	1.25065	0.00944517	0.0355465	TRUE	FALSE	1.13113	0.00982505	0.0425748	TRUE	FALSE	0.986642	0.0048653	0.0276927
TUBB4A	FALSE	FALSE	FALSE	FALSE	FALSE	FALSE	FALSE	FALSE	FALSE	FALSE	FALSE	FALSE	FALSE	FALSE	FALSE	FALSE	0.281266	0.0233657	0.127591	TRUE	FALSE	0.682289	3.16574e-05	0.0385497	TRUE	FALSE	1.06936	0.00283646	0.0289794	TRUE	FALSE	1.11344	0.00262752	0.0239731	TRUE	FALSE	1.36901	0.00121247	0.0301656	TRUE	FALSE	1.37033	0.00218209	0.0229905
UXT	FALSE	FALSE	FALSE	FALSE	FALSE	FALSE	FALSE	FALSE	FALSE	FALSE	FALSE	FALSE	FALSE	FALSE	FALSE	FALSE	-0.295967	0.00162234	0.0716344	FALSE	TRUE	-0.490916	0.000198996	0.0436829	FALSE	TRUE	-0.747173	0.00651851	0.036692	FALSE	TRUE	-0.902398	0.000641043	0.019269	FALSE	TRUE	-0.85546	0.00039512	0.0261076	FALSE	TRUE	-0.848414	0.000406299	0.0201048
VPS39	TRUE	FALSE	FALSE	FALSE	FALSE	FALSE	FALSE	TRUE	FALSE	FALSE	FALSE	FALSE	TRUE	FALSE	FALSE	FALSE	0.155139	0.32121	0.470878	TRUE	FALSE	0.417806	0.000711653	0.0468179	FALSE	FALSE	0.547829	0.0192442	0.0578068	TRUE	FALSE	0.647923	0.015688	0.0446796	TRUE	FALSE	0.853683	0.00312142	0.0329818	TRUE	FALSE	0.955143	0.00196044	0.0223071
WBP2	FALSE	FALSE	FALSE	FALSE	FALSE	FALSE	FALSE	FALSE	FALSE	FALSE	FALSE	FALSE	FALSE	FALSE	FALSE	FALSE	0.170134	0.0423542	0.156605	TRUE	FALSE	0.498713	0.00136044	0.0490173	FALSE	FALSE	0	1	1	TRUE	FALSE	0.64181	0.00474589	0.02851	TRUE	FALSE	0.806138	0.00116868	0.0301656	TRUE	FALSE	0.855623	0.00141138	0.0217375
WDR12	FALSE	FALSE	FALSE	FALSE	FALSE	FALSE	FALSE	FALSE	FALSE	FALSE	FALSE	FALSE	FALSE	FALSE	FALSE	FALSE	-0.52404	0.013379	0.108479	FALSE	TRUE	-1.08139	0.000290016	0.0440515	FALSE	TRUE	-1.32143	0.00409803	0.03175	FALSE	TRUE	-1.26275	0.00392608	0.0265517	FALSE	TRUE	-1.26237	0.000782119	0.0290553	FALSE	TRUE	-1.27997	0.00748878	0.0320843
DCAF4	TRUE	FALSE	FALSE	FALSE	TRUE	FALSE	FALSE	TRUE	FALSE	FALSE	FALSE	FALSE	FALSE	FALSE	FALSE	FALSE	-0.86231	0.0135341	0.108719	FALSE	TRUE	-0.916175	0.00118806	0.0480917	FALSE	TRUE	-0.900074	0.0076816	0.0391283	FALSE	TRUE	-0.787845	0.00902753	0.0349208	FALSE	TRUE	-0.708961	0.013915	0.0483346	FALSE	TRUE	-0.724767	0.0103591	0.0369593
DCAF11	FALSE	FALSE	FALSE	FALSE	FALSE	FALSE	FALSE	TRUE	FALSE	FALSE	FALSE	FALSE	FALSE	FALSE	FALSE	FALSE	-0.163489	0.13255	0.275775	FALSE	TRUE	-0.118246	0.000692654	0.0468179	FALSE	FALSE	-0.0554488	0.284491	0.361522	FALSE	FALSE	0.0733116	0.105078	0.155981	FALSE	FALSE	0.178911	0.0579601	0.107538	FALSE	FALSE	0.238651	0.0284228	0.0632655
WDR46	FALSE	FALSE	FALSE	FALSE	FALSE	FALSE	FALSE	FALSE	FALSE	FALSE	FALSE	FALSE	FALSE	FALSE	FALSE	FALSE	-0.566442	0.0316333	0.140167	FALSE	TRUE	-0.975618	0.00142588	0.0490173	FALSE	TRUE	-0.880536	0.00808953	0.039782	FALSE	TRUE	-0.842793	0.0147078	0.0431802	FALSE	TRUE	-0.863547	0.0108788	0.0442296	FALSE	TRUE	-0.835885	0.0179014	0.0486134
WIPI1	FALSE	FALSE	FALSE	FALSE	FALSE	FALSE	FALSE	FALSE	FALSE	FALSE	FALSE	FALSE	FALSE	FALSE	FALSE	FALSE	0.20206	0.0197537	0.120986	TRUE	FALSE	1.28284	0.00148446	0.0490173	TRUE	FALSE	1.22687	0.0035182	0.0305109	TRUE	FALSE	1.44355	0.00220263	0.0231053	TRUE	FALSE	1.68897	1.01974e-05	0.0145211	TRUE	FALSE	1.70369	0.001821	0.0221713
XPO7	FALSE	FALSE	FALSE	FALSE	FALSE	FALSE	FALSE	FALSE	FALSE	TRUE	FALSE	FALSE	TRUE	FALSE	FALSE	FALSE	0.0361663	0.048277	0.165804	FALSE	TRUE	-0.481587	0.000513063	0.0456728	FALSE	TRUE	-0.633544	0.0130128	0.0483319	FALSE	TRUE	-0.76215	0.000523634	0.0191885	FALSE	TRUE	-0.767196	0.00508545	0.0351809	FALSE	TRUE	-0.796484	0.00185268	0.0222293
XRN2	FALSE	FALSE	FALSE	FALSE	FALSE	FALSE	FALSE	FALSE	FALSE	FALSE	FALSE	FALSE	FALSE	FALSE	FALSE	FALSE	-0.0731053	0.0844204	0.217141	FALSE	TRUE	-0.492801	8.8427e-05	0.0399735	FALSE	TRUE	-0.547807	0.00563818	0.0347754	FALSE	TRUE	-0.578207	0.0121852	0.0395487	FALSE	TRUE	-0.679818	0.0107398	0.044052	FALSE	FALSE	-0.730706	0.019968	0.0515
ZDHHC23	FALSE	FALSE	FALSE	FALSE	FALSE	FALSE	FALSE	FALSE	FALSE	FALSE	FALSE	FALSE	FALSE	FALSE	FALSE	FALSE	-0.632322	0.0140029	0.109486	FALSE	TRUE	-0.626435	0.0004055	0.0456728	FALSE	TRUE	-0.524564	0.012704	0.0477221	FALSE	FALSE	-0.41076	0.0419954	0.0803648	FALSE	TRUE	-0.363507	0.0100249	0.0429499	FALSE	FALSE	-0.427456	0.0306192	0.0661383
ZMYND19	FALSE	FALSE	FALSE	FALSE	FALSE	FALSE	FALSE	FALSE	FALSE	FALSE	FALSE	FALSE	FALSE	FALSE	FALSE	FALSE	-0.315869	0.00705462	0.0946931	FALSE	TRUE	-0.792328	0.000862472	0.0468179	FALSE	TRUE	-0.975294	0.00379926	0.0310718	FALSE	TRUE	-0.978651	0.00356159	0.0256711	FALSE	TRUE	-0.863697	0.012697	0.0470127	FALSE	TRUE	-0.821287	0.00631427	0.0299474
ZNF280B	FALSE	FALSE	FALSE	FALSE	FALSE	FALSE	FALSE	FALSE	FALSE	FALSE	FALSE	FALSE	FALSE	FALSE	FALSE	FALSE	0.294966	0.000979767	0.0655331	TRUE	FALSE	0.206403	0.00122588	0.0482433	TRUE	FALSE	0.238628	0.0034297	0.0304477	FALSE	FALSE	0.316924	0.0241829	0.0571085	FALSE	FALSE	0.32067	0.10196	0.161189	FALSE	FALSE	0.374108	0.0472943	0.0882373
ZNF333	FALSE	FALSE	FALSE	FALSE	FALSE	FALSE	FALSE	FALSE	FALSE	FALSE	FALSE	FALSE	FALSE	FALSE	FALSE	FALSE	-0.359236	0.0283005	0.134839	FALSE	TRUE	-0.274943	0.000965431	0.0468179	FALSE	TRUE	-0.23657	0.00117037	0.0256841	FALSE	TRUE	-0.212163	0.0146209	0.0431283	FALSE	FALSE	-0.235537	0.0396644	0.0842074	FALSE	TRUE	-0.25477	0.00428273	0.0267145
ZNF341	FALSE	FALSE	FALSE	FALSE	FALSE	FALSE	FALSE	FALSE	FALSE	FALSE	FALSE	FALSE	FALSE	FALSE	FALSE	FALSE	-0.125346	0.129049	0.272139	FALSE	TRUE	-0.0644908	0.000834946	0.0468179	FALSE	FALSE	-0.119432	0.0390977	0.0848706	FALSE	FALSE	-0.156743	0.1077	0.158968	FALSE	FALSE	-0.131367	0.104894	0.164541	FALSE	FALSE	-0.185621	0.0286392	0.0635607
ZNF524	FALSE	FALSE	FALSE	FALSE	FALSE	FALSE	FALSE	FALSE	FALSE	FALSE	FALSE	FALSE	FALSE	FALSE	FALSE	FALSE	-0.349472	0.0306926	0.13864	FALSE	TRUE	-0.483151	4.70088e-05	0.0385497	FALSE	TRUE	-0.398406	0.00201579	0.0274697	FALSE	TRUE	-0.381624	0.00772517	0.0328992	FALSE	TRUE	-0.385315	0.010187	0.0431515	FALSE	TRUE	-0.330655	0.0139252	0.0427611
ZNF573	FALSE	FALSE	FALSE	FALSE	FALSE	FALSE	FALSE	FALSE	FALSE	FALSE	FALSE	FALSE	FALSE	FALSE	FALSE	FALSE	-0.476662	0.0294253	0.137158	FALSE	TRUE	-0.617285	0.000245182	0.0436829	FALSE	TRUE	-0.607143	0.00691692	0.0374418	FALSE	TRUE	-0.583128	0.0156596	0.0446433	FALSE	FALSE	-0.652966	0.0554987	0.104635	FALSE	FALSE	-0.631627	0.0459965	0.086496
ZNF770	FALSE	FALSE	FALSE	FALSE	FALSE	FALSE	FALSE	FALSE	FALSE	FALSE	FALSE	FALSE	FALSE	FALSE	FALSE	FALSE	-0.24168	0.0418692	0.155467	FALSE	TRUE	-0.434534	0.000912519	0.0468179	FALSE	TRUE	-0.51431	0.000319712	0.0235333	FALSE	TRUE	-0.4857	0.00283034	0.0243206	FALSE	TRUE	-0.563979	0.00290453	0.0324948	FALSE	TRUE	-0.625289	0.0031271	0.0249864
ZNF800	FALSE	FALSE	FALSE	FALSE	FALSE	FALSE	FALSE	FALSE	FALSE	FALSE	FALSE	FALSE	FALSE	FALSE	FALSE	FALSE	-0.265862	0.00959867	0.0990701	FALSE	TRUE	-0.46522	0.00150264	0.0491735	FALSE	FALSE	-0.528697	0.0154962	0.0522633	FALSE	TRUE	-0.582913	0.0092122	0.0352639	FALSE	TRUE	-0.896699	0.00441355	0.0342735	FALSE	TRUE	-0.908061	0.00939061	0.03513
ZZEF1	FALSE	FALSE	FALSE	FALSE	FALSE	FALSE	FALSE	FALSE	FALSE	FALSE	FALSE	FALSE	FALSE	FALSE	FALSE	FALSE	-0.395363	0.0239267	0.128215	FALSE	TRUE	-0.570666	0.00148258	0.0490173	FALSE	TRUE	-0.467588	0.00648846	0.0366896	FALSE	FALSE	-0.553657	0.0233752	0.0558846	FALSE	TRUE	-0.519959	0.00106452	0.0301656	FALSE	TRUE	-0.462004	0.0156989	0.0452521
AAAS	FALSE	FALSE	FALSE	FALSE	FALSE	FALSE	FALSE	FALSE	FALSE	FALSE	FALSE	FALSE	FALSE	FALSE	FALSE	FALSE	0.0492083	0.336783	0.485206	FALSE	FALSE	-0.24307	0.0492816	0.123586	FALSE	TRUE	-0.464741	0.0116312	0.0460004	FALSE	TRUE	-0.559249	0.00551341	0.0293574	FALSE	FALSE	-0.447612	0.0626947	0.113602	FALSE	TRUE	-0.551634	0.00725298	0.0315849
AADACL4	FALSE	FALSE	FALSE	FALSE	FALSE	FALSE	FALSE	FALSE	FALSE	FALSE	FALSE	FALSE	FALSE	FALSE	FALSE	FALSE	0.0790997	0.330686	0.479455	FALSE	FALSE	0.063222	0.250648	0.349496	TRUE	FALSE	0.264232	0.00154749	0.0264369	FALSE	FALSE	0.212524	0.0624903	0.10622	FALSE	FALSE	0.0890038	0.0799895	0.135521	FALSE	FALSE	0.19967	0.188069	0.246574
ABAT	FALSE	FALSE	TRUE	TRUE	FALSE	FALSE	FALSE	FALSE	FALSE	FALSE	TRUE	FALSE	FALSE	FALSE	FALSE	FALSE	0.819939	0.0111561	0.103832	FALSE	FALSE	1.11643	0.00242769	0.0525226	TRUE	FALSE	0.997719	0.00390229	0.0313204	FALSE	FALSE	0.685887	0.0220254	0.0541346	FALSE	FALSE	0.496345	0.0987847	0.157723	FALSE	FALSE	0.493655	0.0426129	0.0821721
ABCB1	FALSE	FALSE	FALSE	FALSE	FALSE	FALSE	FALSE	FALSE	FALSE	FALSE	FALSE	FALSE	FALSE	FALSE	FALSE	FALSE	0.610716	0.0220785	0.125894	FALSE	FALSE	1.46428	0.0068178	0.0597682	TRUE	FALSE	2.69998	0.002318	0.028197	TRUE	FALSE	3.04428	0.00252404	0.0236494	TRUE	FALSE	3.09009	0.00202098	0.031932	TRUE	FALSE	2.97416	0.0012675	0.0216482
ABCB7	FALSE	FALSE	FALSE	FALSE	FALSE	FALSE	FALSE	FALSE	FALSE	FALSE	FALSE	FALSE	FALSE	FALSE	FALSE	FALSE	-0.242351	0.150864	0.295706	FALSE	FALSE	-0.797407	0.0166629	0.0758557	FALSE	TRUE	-0.797068	0.00362739	0.0307682	FALSE	TRUE	-0.900105	0.0144836	0.0429122	FALSE	TRUE	-1.01697	0.00789069	0.0393626	FALSE	TRUE	-1.03416	0.00945933	0.035262
ABCB9	TRUE	FALSE	FALSE	FALSE	TRUE	FALSE	FALSE	FALSE	FALSE	FALSE	FALSE	FALSE	FALSE	FALSE	FALSE	FALSE	0.114934	0.0195032	0.12061	FALSE	FALSE	0.246977	0.0257574	0.091386	TRUE	FALSE	0.251019	0.00767825	0.0391283	TRUE	FALSE	0.26255	0.0144167	0.0427494	FALSE	FALSE	0	1	1	TRUE	FALSE	0.293335	0.0117368	0.0393301
ABCC4	FALSE	FALSE	FALSE	FALSE	FALSE	FALSE	FALSE	FALSE	FALSE	FALSE	FALSE	FALSE	FALSE	FALSE	FALSE	FALSE	-0.420938	0.0339302	0.142509	FALSE	FALSE	-0.467794	0.0455061	0.118737	FALSE	TRUE	-0.314009	0.0075294	0.038746	FALSE	FALSE	-0.263861	0.0816645	0.128871	FALSE	FALSE	-0.31865	0.172227	0.238224	FALSE	TRUE	-0.503868	0.0182704	0.0492433
ABCC5	TRUE	FALSE	FALSE	FALSE	FALSE	FALSE	FALSE	FALSE	FALSE	FALSE	FALSE	FALSE	FALSE	FALSE	FALSE	FALSE	0.286895	0.0230547	0.127591	FALSE	FALSE	0.382426	0.228845	0.327226	TRUE	FALSE	0.826457	0.0139742	0.049826	TRUE	FALSE	0.686444	0.0154554	0.0443973	FALSE	FALSE	0.537101	0.173471	0.239567	FALSE	FALSE	0.690138	0.0210722	0.052834
ABCD1	FALSE	FALSE	FALSE	FALSE	FALSE	FALSE	FALSE	FALSE	FALSE	FALSE	TRUE	TRUE	FALSE	FALSE	FALSE	FALSE	0.0857259	0.314568	0.464131	FALSE	FALSE	0.318814	0.0274664	0.093797	TRUE	FALSE	0.259835	0.00126726	0.0260457	TRUE	FALSE	0.342487	0.00671034	0.0313682	FALSE	FALSE	0.347769	0.0160859	0.0517494	FALSE	FALSE	0.312315	0.0245669	0.0577877
ABHD10	FALSE	FALSE	FALSE	FALSE	FALSE	FALSE	FALSE	FALSE	FALSE	FALSE	FALSE	FALSE	FALSE	FALSE	FALSE	FALSE	0.0140536	0.781974	0.854672	FALSE	FALSE	-0.152733	0.205573	0.302726	FALSE	TRUE	-0.477465	0.00102462	0.0255416	FALSE	TRUE	-0.574907	0.0116245	0.0387552	FALSE	TRUE	-0.532399	0.00962902	0.04251	FALSE	FALSE	-0.573927	0.019091	0.0503086
ABHD3	TRUE	FALSE	FALSE	FALSE	FALSE	FALSE	FALSE	FALSE	FALSE	FALSE	FALSE	FALSE	FALSE	FALSE	FALSE	FALSE	0.461513	0.00869465	0.0979717	FALSE	FALSE	0.450259	0.0178678	0.0780271	TRUE	FALSE	0.474707	0.0131358	0.0485106	TRUE	FALSE	0.58629	0.0132187	0.0411553	TRUE	FALSE	0.549412	0.00125087	0.0301656	TRUE	FALSE	0.671503	0.00220571	0.0229905
ABTB1	TRUE	FALSE	FALSE	FALSE	TRUE	FALSE	FALSE	FALSE	FALSE	FALSE	FALSE	FALSE	FALSE	FALSE	FALSE	FALSE	-0.0283853	0.596979	0.711975	FALSE	FALSE	0.310507	0.021173	0.0832165	TRUE	FALSE	0.690274	0.00371611	0.0308331	TRUE	FALSE	0.806138	0.00617194	0.0306365	TRUE	FALSE	0.816825	0.00507501	0.0351809	TRUE	FALSE	0.799372	0.0035834	0.0257277
ABTB2	FALSE	FALSE	FALSE	FALSE	FALSE	FALSE	FALSE	FALSE	FALSE	FALSE	FALSE	FALSE	FALSE	FALSE	FALSE	FALSE	0.423185	0.0619355	0.184849	FALSE	FALSE	0.596105	0.00318317	0.0542855	TRUE	FALSE	0.411923	0.0100786	0.043196	TRUE	FALSE	0.441692	0.00535051	0.0292664	TRUE	FALSE	0.386356	0.0109914	0.0443798	FALSE	FALSE	0.412388	0.0409515	0.0799109
ACAA2	FALSE	FALSE	FALSE	FALSE	FALSE	TRUE	FALSE	FALSE	FALSE	FALSE	FALSE	FALSE	FALSE	FALSE	FALSE	FALSE	0.0747988	0.202884	0.354167	FALSE	FALSE	-0.0833929	0.19084	0.287305	FALSE	TRUE	-0.347764	0.00931034	0.0420796	FALSE	FALSE	-0.288886	0.0378667	0.0750931	FALSE	FALSE	-0.199524	0.0351837	0.078373	FALSE	FALSE	-0.352331	0.0486481	0.089807
ACAD9	FALSE	FALSE	FALSE	FALSE	FALSE	FALSE	FALSE	FALSE	FALSE	FALSE	FALSE	FALSE	FALSE	FALSE	FALSE	FALSE	-0.0480141	0.243801	0.395583	FALSE	FALSE	-0.326407	0.085479	0.169707	FALSE	TRUE	-0.501252	0.0115112	0.045895	FALSE	TRUE	-0.501887	0.00864932	0.0342904	FALSE	FALSE	-0.489255	0.0195938	0.0570392	FALSE	TRUE	-0.600219	0.00755377	0.0321572
ACADVL	FALSE	FALSE	FALSE	FALSE	FALSE	FALSE	FALSE	FALSE	FALSE	FALSE	FALSE	FALSE	FALSE	FALSE	FALSE	FALSE	0.411045	0.041996	0.155684	FALSE	FALSE	0.716862	0.0612051	0.138894	TRUE	FALSE	1.27402	0.00328578	0.0301624	TRUE	FALSE	1.34214	0.00135632	0.0211781	FALSE	FALSE	1.20732	0.0154223	0.0507409	TRUE	FALSE	1.41252	0.000609398	0.0201048
ACAT1	FALSE	FALSE	FALSE	FALSE	FALSE	FALSE	FALSE	FALSE	FALSE	FALSE	FALSE	FALSE	FALSE	FALSE	FALSE	FALSE	-0.0448497	0.300803	0.45077	FALSE	FALSE	-0.556068	0.0143025	0.0722902	FALSE	TRUE	-0.889126	0.00076595	0.0246576	FALSE	TRUE	-0.980153	0.000192836	0.0174117	FALSE	TRUE	-0.886974	0.00967577	0.04251	FALSE	TRUE	-1.02601	0.00621929	0.0298515
ACHE	TRUE	FALSE	FALSE	FALSE	TRUE	FALSE	FALSE	FALSE	FALSE	FALSE	FALSE	FALSE	FALSE	FALSE	FALSE	FALSE	0.0597385	0.220217	0.371053	FALSE	FALSE	0.143912	0.194684	0.29117	TRUE	FALSE	0.698751	0.0059925	0.0356266	TRUE	FALSE	1.25074	0.000649363	0.0193625	TRUE	FALSE	1.79871	0.00253274	0.0321325	TRUE	FALSE	2.13101	0.000898924	0.0203924
ACIN1	TRUE	FALSE	FALSE	FALSE	FALSE	FALSE	FALSE	FALSE	FALSE	FALSE	FALSE	FALSE	FALSE	FALSE	FALSE	FALSE	0.111501	0.130307	0.273229	FALSE	FALSE	-0.148795	0.283384	0.381784	FALSE	TRUE	-0.293278	0.0115589	0.0459491	FALSE	TRUE	-0.46543	0.00230478	0.0233457	FALSE	FALSE	-0.497561	0.0505991	0.098232	FALSE	TRUE	-0.494634	0.00697718	0.0311462
ACSS2	TRUE	FALSE	FALSE	FALSE	FALSE	FALSE	FALSE	FALSE	FALSE	FALSE	FALSE	FALSE	FALSE	FALSE	FALSE	FALSE	1.28707	0.00887281	0.0981899	FALSE	FALSE	1.34631	0.0157815	0.0746193	TRUE	FALSE	0.884371	0.00355547	0.0305459	TRUE	FALSE	0.822476	0.000793683	0.019626	TRUE	FALSE	0.897702	0.00846371	0.0404532	FALSE	FALSE	0.955843	0.0209777	0.0526963
ACTA2	FALSE	FALSE	FALSE	FALSE	FALSE	FALSE	FALSE	FALSE	FALSE	FALSE	FALSE	FALSE	TRUE	FALSE	FALSE	FALSE	-0.0176781	0.814521	0.879056	FALSE	FALSE	1.80574	0.0195572	0.0805773	TRUE	FALSE	2.063	0.00408491	0.03175	TRUE	FALSE	1.47269	0.00739519	0.0324397	FALSE	FALSE	1.14893	0.0157791	0.0513587	FALSE	FALSE	0.782706	0.050897	0.0924898
ACTB	FALSE	FALSE	FALSE	FALSE	FALSE	FALSE	FALSE	FALSE	FALSE	TRUE	FALSE	TRUE	FALSE	TRUE	FALSE	FALSE	0.264002	0.0552191	0.175783	FALSE	FALSE	0.280601	0.00379652	0.055416	TRUE	FALSE	0.490277	0.00999479	0.0430638	TRUE	FALSE	0.49899	0.0133794	0.0413057	TRUE	FALSE	0.514179	0.0103467	0.0434303	FALSE	FALSE	0.362236	0.0268243	0.061031
ACTL6B	TRUE	FALSE	FALSE	FALSE	TRUE	FALSE	FALSE	FALSE	FALSE	FALSE	FALSE	FALSE	FALSE	FALSE	FALSE	FALSE	0.160566	0.265981	0.417938	FALSE	FALSE	0.394862	0.0285101	0.0955538	TRUE	FALSE	0.666509	0.0124967	0.0473362	TRUE	FALSE	0.672239	0.0036339	0.0258656	FALSE	FALSE	0.653186	0.0163363	0.0520631	TRUE	FALSE	0.677107	0.00383057	0.0261481
ACTR3B	FALSE	FALSE	FALSE	FALSE	FALSE	FALSE	FALSE	FALSE	FALSE	FALSE	FALSE	FALSE	FALSE	FALSE	FALSE	FALSE	-0.13315	0.0438606	0.158925	FALSE	FALSE	-0.202692	0.042008	0.11405	FALSE	TRUE	-0.26444	0.0131397	0.0485106	FALSE	TRUE	-0.225567	0.0118526	0.0390018	FALSE	FALSE	-0.194008	0.0642115	0.115634	FALSE	TRUE	-0.173124	0.00365706	0.025891
ACTR6	FALSE	FALSE	FALSE	FALSE	FALSE	FALSE	FALSE	FALSE	FALSE	FALSE	FALSE	FALSE	FALSE	FALSE	FALSE	FALSE	-0.182231	0.166748	0.31419	FALSE	FALSE	-0.309397	0.0120024	0.0684	FALSE	TRUE	-0.475476	0.00551536	0.0344655	FALSE	FALSE	-0.435833	0.0272005	0.0612751	FALSE	FALSE	-0.539429	0.0198749	0.0574512	FALSE	TRUE	-0.479609	0.0186608	0.0497813
ADAM29	FALSE	FALSE	FALSE	FALSE	FALSE	FALSE	FALSE	FALSE	FALSE	FALSE	FALSE	FALSE	FALSE	FALSE	FALSE	FALSE	0.780928	0.0122498	0.105107	FALSE	FALSE	0.549585	0.0151701	0.0737735	TRUE	FALSE	0.696586	0.00237338	0.0282321	TRUE	FALSE	0.918161	0.0048656	0.0286364	TRUE	FALSE	0.818032	0.00823291	0.0400248	TRUE	FALSE	0.807072	0.00939309	0.03513
ADAMTS6	FALSE	FALSE	FALSE	FALSE	FALSE	FALSE	FALSE	FALSE	FALSE	FALSE	FALSE	FALSE	TRUE	FALSE	FALSE	FALSE	0.228463	0.0368707	0.14671	FALSE	FALSE	0.847916	0.0149783	0.0736748	TRUE	FALSE	0.909224	0.00578411	0.0352367	TRUE	FALSE	0.79629	0.00307796	0.0248183	TRUE	FALSE	0.735362	0.00248684	0.0321325	TRUE	FALSE	0.723937	0.000355107	0.0201048
ADAMTS7	FALSE	FALSE	FALSE	FALSE	FALSE	FALSE	FALSE	TRUE	FALSE	FALSE	FALSE	FALSE	FALSE	FALSE	FALSE	FALSE	0.107036	0.198065	0.349065	FALSE	FALSE	0.405924	0.0086492	0.0628758	TRUE	FALSE	0.521177	0.00317362	0.029888	TRUE	FALSE	0.548163	0.00634886	0.031028	TRUE	FALSE	0.425725	0.00831255	0.0401954	TRUE	FALSE	0.399196	0.00519943	0.0283464
ADARB1	TRUE	FALSE	FALSE	FALSE	TRUE	FALSE	FALSE	FALSE	FALSE	TRUE	FALSE	FALSE	FALSE	FALSE	FALSE	FALSE	-0.2162	0.0118659	0.104607	FALSE	FALSE	0.0778046	0.57602	0.655825	TRUE	FALSE	0.754043	3.41106e-05	0.0161912	TRUE	FALSE	0.798396	0.00196991	0.0226804	FALSE	FALSE	0.483934	0.0477262	0.0946139	TRUE	FALSE	0.336651	0.0146614	0.0437173
ADAT1	FALSE	FALSE	FALSE	FALSE	FALSE	FALSE	FALSE	FALSE	FALSE	FALSE	FALSE	FALSE	FALSE	FALSE	FALSE	FALSE	-0.0503269	0.65031	0.753721	FALSE	FALSE	-0.0166456	0.832124	0.873451	TRUE	FALSE	0.230586	0.00777976	0.03922	FALSE	FALSE	0.043775	0.515603	0.573272	FALSE	FALSE	0.0477984	0.322381	0.395367	FALSE	FALSE	0.0846819	0.63309	0.682517
ADAT2	FALSE	FALSE	FALSE	FALSE	FALSE	FALSE	FALSE	FALSE	FALSE	FALSE	FALSE	FALSE	FALSE	FALSE	FALSE	FALSE	-0.39556	0.0555068	0.176182	FALSE	FALSE	-0.438557	0.0301128	0.0980247	FALSE	TRUE	-0.4813	0.00295375	0.029278	FALSE	TRUE	-0.587642	0.00242018	0.0234984	FALSE	TRUE	-0.571527	0.00518404	0.0351946	FALSE	TRUE	-0.463383	0.0146634	0.0437173
AZIN2	FALSE	FALSE	FALSE	FALSE	FALSE	FALSE	FALSE	FALSE	FALSE	FALSE	FALSE	FALSE	FALSE	FALSE	FALSE	FALSE	0.151627	0.160667	0.307049	FALSE	FALSE	0.346001	0.00234699	0.0525226	TRUE	FALSE	0.358385	0.00743177	0.0386354	TRUE	FALSE	0.506438	0.00844244	0.0340221	TRUE	FALSE	0.613111	0.0036318	0.033387	TRUE	FALSE	0.586483	0.00349746	0.025547
ADCY7	FALSE	FALSE	FALSE	FALSE	FALSE	FALSE	FALSE	FALSE	FALSE	FALSE	FALSE	FALSE	TRUE	FALSE	FALSE	FALSE	-0.0505477	0.392321	0.534333	FALSE	FALSE	0.176179	0.146786	0.23953	TRUE	FALSE	0.183637	0.00238807	0.0282321	TRUE	FALSE	0.275839	0.0111372	0.037953	TRUE	FALSE	0.321312	0.000818712	0.0290553	FALSE	FALSE	0.305841	0.0514025	0.0931558
ADD3	FALSE	FALSE	FALSE	FALSE	FALSE	TRUE	FALSE	FALSE	FALSE	FALSE	FALSE	FALSE	FALSE	FALSE	FALSE	FALSE	1.41714	0.00379795	0.0833646	FALSE	FALSE	1.96686	0.00426042	0.0565897	TRUE	FALSE	2.46357	0.00206409	0.0274697	TRUE	FALSE	2.52204	0.000313554	0.0178609	TRUE	FALSE	2.5394	0.00244926	0.0321325	TRUE	FALSE	2.4657	0.000164463	0.0201048
ADM	TRUE	FALSE	FALSE	FALSE	FALSE	FALSE	FALSE	FALSE	FALSE	FALSE	FALSE	FALSE	FALSE	FALSE	FALSE	FALSE	0.602243	0.0155343	0.112275	FALSE	FALSE	-0.281241	0.140505	0.232515	FALSE	TRUE	-1.29459	0.00108022	0.0256841	FALSE	TRUE	-2.08201	0.00123715	0.0208817	FALSE	TRUE	-2.31825	0.00227238	0.0321325	FALSE	TRUE	-2.48459	0.00229384	0.023157
ADM2	FALSE	FALSE	FALSE	FALSE	FALSE	FALSE	FALSE	FALSE	FALSE	FALSE	FALSE	FALSE	FALSE	FALSE	FALSE	FALSE	-0.00410069	0.947356	0.968699	FALSE	FALSE	0.732153	0.0034699	0.0544504	TRUE	FALSE	0.874308	0.0115912	0.0459757	TRUE	FALSE	0.998158	0.0103029	0.0371309	TRUE	FALSE	1.12062	0.0065488	0.0370928	TRUE	FALSE	1.25366	0.0132765	0.041631
ADNP	TRUE	FALSE	TRUE	TRUE	FALSE	FALSE	FALSE	TRUE	TRUE	TRUE	FALSE	FALSE	FALSE	FALSE	FALSE	FALSE	-0.247693	0.00793015	0.0966591	FALSE	FALSE	-0.329653	0.0800688	0.162798	FALSE	TRUE	-0.483313	0.0120135	0.0466098	FALSE	TRUE	-0.565071	0.00658256	0.0312529	FALSE	FALSE	-0.647252	0.0322584	0.0743155	FALSE	TRUE	-0.632778	0.000154606	0.0200145
ADPGK	FALSE	FALSE	FALSE	FALSE	FALSE	FALSE	FALSE	FALSE	FALSE	FALSE	FALSE	FALSE	FALSE	FALSE	FALSE	FALSE	0.0583417	0.295007	0.444716	FALSE	FALSE	-0.188978	0.13966	0.231544	FALSE	TRUE	-0.2282	0.0132651	0.0486318	FALSE	TRUE	-0.138946	0.0144776	0.0429122	FALSE	FALSE	-0.102933	0.368875	0.441227	FALSE	FALSE	-0.119434	0.160304	0.216574
ADSL	TRUE	TRUE	TRUE	TRUE	FALSE	FALSE	TRUE	FALSE	FALSE	FALSE	TRUE	FALSE	FALSE	FALSE	FALSE	FALSE	-0.254833	0.0191158	0.119916	FALSE	FALSE	-0.86946	0.00851768	0.062698	FALSE	TRUE	-0.774261	0.00111238	0.0256841	FALSE	TRUE	-0.751242	0.00644187	0.0311475	FALSE	FALSE	-0.839783	0.0190876	0.0564047	FALSE	TRUE	-0.877425	0.00437526	0.0268038
AEBP2	FALSE	FALSE	FALSE	FALSE	FALSE	FALSE	FALSE	FALSE	FALSE	FALSE	FALSE	FALSE	FALSE	FALSE	FALSE	FALSE	-0.367027	0.039243	0.151202	FALSE	FALSE	-0.468652	0.0149903	0.0736748	FALSE	TRUE	-0.343442	0.00886557	0.0412584	FALSE	TRUE	-0.359319	0.00971902	0.0359011	FALSE	TRUE	-0.452999	0.00604528	0.0365684	FALSE	FALSE	-0.433381	0.0195763	0.0509161
AFAP1L1	FALSE	FALSE	FALSE	FALSE	FALSE	FALSE	FALSE	FALSE	FALSE	FALSE	FALSE	FALSE	FALSE	FALSE	FALSE	FALSE	0.13772	0.167045	0.314495	FALSE	FALSE	0.530739	0.00415322	0.0564601	TRUE	FALSE	0.675192	0.00440657	0.0326943	TRUE	FALSE	0.737433	0.00536084	0.0292664	FALSE	FALSE	0.63649	0.0184189	0.0555249	FALSE	FALSE	0.573348	0.0194035	0.0506576
AFF1	FALSE	FALSE	FALSE	FALSE	FALSE	FALSE	FALSE	FALSE	FALSE	FALSE	FALSE	FALSE	FALSE	FALSE	FALSE	FALSE	0.0816889	0.0559297	0.176741	FALSE	FALSE	0.160727	0.0314414	0.0996857	TRUE	FALSE	0.206373	0.00229662	0.028197	FALSE	FALSE	0.117356	0.0310574	0.066458	FALSE	FALSE	0.0183631	0.601738	0.660341	FALSE	FALSE	0.102001	0.162117	0.218612
AFG3L1P	FALSE	FALSE	FALSE	FALSE	FALSE	FALSE	FALSE	FALSE	FALSE	FALSE	FALSE	FALSE	FALSE	FALSE	FALSE	FALSE	-0.119833	0.0758568	0.204342	FALSE	FALSE	-0.312256	0.0120563	0.068474	FALSE	TRUE	-0.324814	0.0118084	0.0463226	FALSE	TRUE	-0.403849	0.003615	0.0258357	FALSE	TRUE	-0.454056	0.00784901	0.0393457	FALSE	TRUE	-0.484902	3.2339e-05	0.0151942
AFMID	FALSE	FALSE	FALSE	FALSE	FALSE	FALSE	FALSE	FALSE	FALSE	FALSE	FALSE	FALSE	FALSE	FALSE	FALSE	FALSE	-0.432067	0.00791877	0.0966591	FALSE	FALSE	-0.642881	0.00297105	0.0536391	FALSE	TRUE	-0.698664	0.00458469	0.0332244	FALSE	TRUE	-0.643665	0.00554162	0.0293741	FALSE	FALSE	-0.644128	0.0267671	0.0671653	FALSE	TRUE	-0.601072	0.00502241	0.028088
AGFG1	FALSE	FALSE	FALSE	FALSE	FALSE	FALSE	FALSE	FALSE	FALSE	FALSE	FALSE	FALSE	FALSE	FALSE	FALSE	FALSE	-0.0123707	0.728094	0.813188	FALSE	FALSE	0.1048	0.0182144	0.0785385	TRUE	FALSE	0.235743	0.000786519	0.0246576	TRUE	FALSE	0.34054	0.00120337	0.020771	TRUE	FALSE	0.372551	0.0125133	0.0466907	TRUE	FALSE	0.500858	0.00286508	0.0245406
AGL	FALSE	FALSE	FALSE	FALSE	FALSE	FALSE	FALSE	FALSE	FALSE	FALSE	FALSE	FALSE	FALSE	FALSE	FALSE	FALSE	-0.133647	0.0045602	0.0880215	FALSE	FALSE	-0.205127	0.0327577	0.101468	FALSE	TRUE	-0.101385	0.0114952	0.045895	FALSE	FALSE	-0.102181	0.222087	0.283539	FALSE	FALSE	-0.123593	0.138995	0.202201	FALSE	FALSE	-0.194507	0.10513	0.156289
AGPAT5	FALSE	FALSE	FALSE	FALSE	FALSE	FALSE	FALSE	FALSE	FALSE	FALSE	FALSE	FALSE	FALSE	FALSE	FALSE	FALSE	-0.0553029	0.322785	0.472375	FALSE	FALSE	-0.291756	0.0989451	0.186175	FALSE	TRUE	-0.317349	0.00354729	0.0305448	FALSE	FALSE	-0.363617	0.0321359	0.0677957	FALSE	FALSE	-0.402802	0.0188343	0.0560649	FALSE	FALSE	-0.36674	0.0493011	0.09047
AGTPBP1	FALSE	FALSE	FALSE	FALSE	FALSE	FALSE	FALSE	FALSE	FALSE	TRUE	FALSE	FALSE	FALSE	FALSE	FALSE	FALSE	0.435658	0.00935838	0.0982587	FALSE	FALSE	0.820176	0.0209561	0.0829692	TRUE	FALSE	1.58448	0.00316843	0.029888	TRUE	FALSE	1.75421	0.00262841	0.0239731	TRUE	FALSE	1.7712	0.00598102	0.0365292	TRUE	FALSE	1.70584	0.00270902	0.0242358
AHCY	TRUE	FALSE	FALSE	FALSE	FALSE	FALSE	FALSE	FALSE	FALSE	FALSE	FALSE	FALSE	FALSE	FALSE	FALSE	FALSE	-0.116329	0.0242953	0.128731	FALSE	FALSE	-0.775678	0.0162073	0.0751623	FALSE	TRUE	-1.10704	0.000592868	0.0242152	FALSE	TRUE	-1.32819	0.000514565	0.0191885	FALSE	TRUE	-1.36358	0.00113685	0.0301656	FALSE	TRUE	-1.48313	0.000574346	0.0201048
AHI1	TRUE	TRUE	TRUE	TRUE	TRUE	FALSE	FALSE	FALSE	FALSE	FALSE	FALSE	FALSE	FALSE	FALSE	FALSE	FALSE	0.682254	0.0382732	0.149625	FALSE	FALSE	0.974957	0.00599492	0.0588312	TRUE	FALSE	0.683866	0.004529	0.0330058	TRUE	FALSE	0.608013	0.000335166	0.0181101	TRUE	FALSE	0.787459	0.0114465	0.0450114	TRUE	FALSE	0.912682	0.000847187	0.0202841
AIFM1	TRUE	FALSE	FALSE	FALSE	FALSE	FALSE	FALSE	FALSE	FALSE	FALSE	FALSE	FALSE	FALSE	FALSE	FALSE	FALSE	0.0203324	0.789662	0.860266	FALSE	FALSE	-0.096731	0.215373	0.31355	FALSE	TRUE	-0.455108	0.0131454	0.0485106	FALSE	FALSE	-0.548664	0.0215982	0.0536634	FALSE	FALSE	-0.507082	0.0168607	0.0529158	FALSE	TRUE	-0.592864	0.0130756	0.0413542
AIG1	FALSE	FALSE	FALSE	FALSE	FALSE	FALSE	FALSE	FALSE	FALSE	FALSE	FALSE	FALSE	FALSE	FALSE	FALSE	FALSE	-0.0473056	0.731916	0.815826	FALSE	FALSE	0.458349	0.0367279	0.106981	TRUE	FALSE	0.674898	0.00158453	0.0266239	TRUE	FALSE	0.859991	0.00447213	0.0279593	TRUE	FALSE	0.86253	0.00419876	0.0340194	TRUE	FALSE	0.87655	0.00596536	0.0294698
AK1	FALSE	FALSE	FALSE	FALSE	FALSE	FALSE	FALSE	TRUE	FALSE	FALSE	TRUE	FALSE	FALSE	FALSE	FALSE	FALSE	0.0139313	0.828426	0.88982	FALSE	FALSE	0.22573	0.118544	0.2085	TRUE	FALSE	0.435023	0.000119947	0.0222581	TRUE	FALSE	0.368576	0.0114042	0.0384493	FALSE	FALSE	0.245576	0.114594	0.175275	FALSE	FALSE	0.326254	0.0649148	0.110221
AK3	FALSE	FALSE	FALSE	FALSE	FALSE	FALSE	FALSE	FALSE	FALSE	FALSE	FALSE	FALSE	FALSE	FALSE	FALSE	FALSE	-0.292481	0.0298415	0.137522	FALSE	FALSE	-0.625145	0.00234366	0.0525226	FALSE	TRUE	-0.694869	0.00705441	0.0376764	FALSE	TRUE	-0.66409	0.00943723	0.0355465	FALSE	TRUE	-0.686848	0.00396618	0.0338789	FALSE	TRUE	-0.73601	0.00402432	0.0262572
AK4	FALSE	FALSE	FALSE	FALSE	FALSE	TRUE	FALSE	FALSE	FALSE	FALSE	FALSE	FALSE	FALSE	FALSE	FALSE	FALSE	-0.224075	0.140716	0.28436	FALSE	FALSE	-0.524487	0.00286486	0.0534002	FALSE	TRUE	-0.678525	0.00188413	0.0274346	FALSE	TRUE	-0.677818	0.00192839	0.0226804	FALSE	TRUE	-0.676011	0.0035141	0.0332497	FALSE	TRUE	-0.65888	0.00666309	0.0305211
AKAP8	FALSE	FALSE	FALSE	FALSE	FALSE	FALSE	FALSE	FALSE	FALSE	FALSE	FALSE	FALSE	FALSE	FALSE	FALSE	FALSE	-0.258857	0.049172	0.167274	FALSE	FALSE	-0.306151	0.0579915	0.134351	FALSE	TRUE	-0.403083	0.0132384	0.0486318	FALSE	TRUE	-0.414597	0.0184982	0.0490759	FALSE	FALSE	-0.363895	0.0451852	0.0913375	FALSE	TRUE	-0.263096	0.00241823	0.0233634
AKR1A1	FALSE	FALSE	FALSE	FALSE	FALSE	FALSE	FALSE	FALSE	FALSE	FALSE	FALSE	FALSE	FALSE	FALSE	FALSE	FALSE	0.0696806	0.116194	0.25698	FALSE	FALSE	0.393979	0.0311351	0.0994207	TRUE	FALSE	0.288096	0.0132438	0.0486318	TRUE	FALSE	0.264334	0.00333697	0.0253196	FALSE	FALSE	0.420453	0.0250029	0.0644419	TRUE	FALSE	0.35754	0.0178401	0.04858
AKT1	TRUE	FALSE	FALSE	FALSE	FALSE	FALSE	FALSE	FALSE	FALSE	FALSE	FALSE	FALSE	TRUE	FALSE	FALSE	FALSE	0.2886	0.0262515	0.131626	FALSE	FALSE	0.564334	0.00599305	0.0588312	TRUE	FALSE	0.640162	0.00608235	0.0358459	TRUE	FALSE	0.490709	0.00430479	0.0274121	TRUE	FALSE	0.544343	0.0112585	0.0448153	TRUE	FALSE	0.435963	0.0187062	0.0498016
AKTIP	FALSE	FALSE	FALSE	FALSE	FALSE	FALSE	FALSE	FALSE	FALSE	FALSE	FALSE	FALSE	TRUE	FALSE	FALSE	FALSE	0.203996	0.0963444	0.232434	FALSE	FALSE	0.433336	0.0318159	0.100024	TRUE	FALSE	0.673201	0.00768479	0.0391283	TRUE	FALSE	0.781743	0.00495013	0.0286364	TRUE	FALSE	0.708436	0.00812767	0.0399097	TRUE	FALSE	0.87657	0.0047517	0.0274756
ALCAM	FALSE	FALSE	FALSE	FALSE	FALSE	FALSE	FALSE	FALSE	FALSE	FALSE	FALSE	FALSE	TRUE	FALSE	FALSE	FALSE	-0.903346	0.0233248	0.127591	FALSE	FALSE	-0.103574	0.407901	0.502249	TRUE	FALSE	1.09365	0.00983139	0.0427631	TRUE	FALSE	1.58067	0.00777567	0.0329844	TRUE	FALSE	1.57221	0.0144105	0.0491657	TRUE	FALSE	1.86879	9.01172e-05	0.0177003
ALDH16A1	FALSE	FALSE	FALSE	FALSE	FALSE	FALSE	FALSE	FALSE	FALSE	FALSE	FALSE	FALSE	TRUE	FALSE	FALSE	FALSE	-0.0703476	0.173833	0.321852	FALSE	FALSE	-0.190424	0.0384919	0.109476	FALSE	TRUE	-0.40393	0.00979865	0.04275	FALSE	TRUE	-0.468991	0.0180108	0.0484618	FALSE	TRUE	-0.429471	0.00591039	0.0363292	FALSE	TRUE	-0.488855	0.00143736	0.0217375
ALDH18A1	TRUE	FALSE	FALSE	FALSE	FALSE	FALSE	FALSE	FALSE	FALSE	FALSE	TRUE	FALSE	FALSE	FALSE	FALSE	FALSE	-0.457777	0.0110755	0.103832	FALSE	FALSE	-0.433363	0.0261657	0.0918017	FALSE	TRUE	-0.896881	0.00860411	0.0408186	FALSE	TRUE	-1.03533	0.00536674	0.0292664	FALSE	FALSE	-1.02496	0.0319256	0.0738245	FALSE	TRUE	-1.11682	0.0020969	0.022704
ALDH1A3	TRUE	FALSE	FALSE	FALSE	FALSE	FALSE	FALSE	FALSE	FALSE	FALSE	FALSE	FALSE	FALSE	FALSE	FALSE	FALSE	0.274471	0.0926643	0.228054	FALSE	FALSE	1.80276	0.0115799	0.0678527	TRUE	FALSE	3.36216	0.000209403	0.0230255	TRUE	FALSE	3.92734	0.000183892	0.0174117	TRUE	FALSE	4.04773	2.88366e-05	0.0176991	TRUE	FALSE	4.24523	0.00100773	0.0207776
ALDH2	FALSE	FALSE	FALSE	FALSE	FALSE	FALSE	FALSE	FALSE	FALSE	FALSE	FALSE	FALSE	FALSE	FALSE	FALSE	FALSE	-0.161963	0.0683406	0.194003	FALSE	FALSE	0.203151	0.0688622	0.14875	TRUE	FALSE	0.883635	0.00240742	0.0282321	TRUE	FALSE	1.16744	0.00236329	0.023362	TRUE	FALSE	1.15526	0.00785098	0.0393457	TRUE	FALSE	1.04404	0.0132159	0.0415153
ALDH3A2	FALSE	FALSE	FALSE	FALSE	FALSE	FALSE	FALSE	FALSE	FALSE	FALSE	TRUE	TRUE	FALSE	FALSE	FALSE	FALSE	0.273491	0.0235491	0.127748	FALSE	FALSE	0.420595	0.0341112	0.103077	TRUE	FALSE	0.47093	0.00488908	0.0338298	TRUE	FALSE	0.502979	0.00967798	0.0358775	TRUE	FALSE	0.576156	0.00487796	0.0351324	TRUE	FALSE	0.635317	4.74512e-06	0.00755977
ALG14	FALSE	FALSE	FALSE	FALSE	FALSE	FALSE	FALSE	FALSE	FALSE	FALSE	FALSE	FALSE	FALSE	FALSE	FALSE	FALSE	-0.298818	0.0664105	0.191096	FALSE	FALSE	-0.4182	0.00615447	0.0590473	FALSE	TRUE	-0.420032	0.00316253	0.029888	FALSE	TRUE	-0.504636	0.00563758	0.0295172	FALSE	TRUE	-0.487267	0.00515211	0.0351809	FALSE	TRUE	-0.468134	0.00926401	0.0349188
ALG2	FALSE	FALSE	FALSE	FALSE	FALSE	FALSE	FALSE	FALSE	FALSE	FALSE	TRUE	FALSE	FALSE	FALSE	FALSE	FALSE	-0.00705083	0.804081	0.871393	FALSE	FALSE	0.0631949	0.35211	0.449489	TRUE	FALSE	0.114133	0.0026527	0.028655	FALSE	FALSE	0.0152857	0.22305	0.284418	FALSE	FALSE	0.03201	0.206097	0.273962	FALSE	FALSE	0.0459801	0.0392802	0.077701
ALG3	FALSE	FALSE	FALSE	FALSE	FALSE	FALSE	FALSE	FALSE	FALSE	FALSE	TRUE	TRUE	FALSE	FALSE	FALSE	FALSE	-0.456079	0.0138798	0.109486	FALSE	FALSE	-0.847855	0.0292963	0.0967121	FALSE	TRUE	-0.924421	0.0120511	0.0466549	FALSE	TRUE	-0.978384	0.00658383	0.0312529	FALSE	FALSE	-0.758768	0.0221955	0.060623	FALSE	TRUE	-0.672173	0.00152664	0.0218212
ALG8	FALSE	FALSE	FALSE	FALSE	FALSE	FALSE	FALSE	FALSE	FALSE	FALSE	FALSE	TRUE	FALSE	FALSE	FALSE	FALSE	0.212502	0.0763518	0.205	FALSE	FALSE	-0.270867	0.0251043	0.0905025	FALSE	TRUE	-0.408175	0.0105416	0.0441538	FALSE	TRUE	-0.47191	0.000826051	0.019626	FALSE	FALSE	-0.532269	0.0337924	0.0766252	FALSE	TRUE	-0.493327	0.00668408	0.0305289
ALK	FALSE	FALSE	FALSE	FALSE	FALSE	FALSE	FALSE	FALSE	FALSE	FALSE	FALSE	FALSE	FALSE	FALSE	FALSE	FALSE	1.11022	0.00602174	0.0923244	FALSE	FALSE	1.21334	0.00214751	0.0518467	TRUE	FALSE	1.41796	0.00650372	0.0366896	TRUE	FALSE	1.3291	0.00711181	0.0320355	TRUE	FALSE	1.30003	0.0106562	0.0439361	TRUE	FALSE	1.66447	0.00117474	0.021493
ALKBH6	FALSE	FALSE	FALSE	FALSE	FALSE	FALSE	FALSE	FALSE	FALSE	FALSE	FALSE	FALSE	FALSE	FALSE	FALSE	FALSE	0.409191	0.050083	0.168303	FALSE	FALSE	0.776803	0.00799956	0.0615087	TRUE	FALSE	0.790227	0.0116569	0.0460274	TRUE	FALSE	0.857634	0.0181679	0.0486744	TRUE	FALSE	1.0305	0.00590064	0.0363287	TRUE	FALSE	1.02494	0.0145406	0.0435799
ALKBH7	FALSE	FALSE	FALSE	FALSE	FALSE	FALSE	FALSE	FALSE	FALSE	FALSE	FALSE	FALSE	FALSE	FALSE	FALSE	FALSE	0.138139	0.0223937	0.126671	FALSE	FALSE	0.364741	0.0448467	0.117907	TRUE	FALSE	0.597683	0.0119157	0.0464658	TRUE	FALSE	0.766234	0.0042054	0.0272291	TRUE	FALSE	1.08243	0.00336783	0.0331821	TRUE	FALSE	0.914834	0.00344101	0.0255164
ALS2	FALSE	FALSE	FALSE	FALSE	TRUE	FALSE	FALSE	FALSE	FALSE	TRUE	FALSE	FALSE	FALSE	FALSE	FALSE	FALSE	0.487783	0.0310737	0.139532	FALSE	FALSE	0.793007	0.00517499	0.0572828	TRUE	FALSE	0.942025	0.0120225	0.0466098	TRUE	FALSE	0.934281	0.00534191	0.0292572	FALSE	FALSE	0.824578	0.0372271	0.0811165	TRUE	FALSE	0.936152	0.0122897	0.0400229
AMD1	FALSE	FALSE	FALSE	FALSE	FALSE	FALSE	FALSE	FALSE	FALSE	FALSE	FALSE	FALSE	FALSE	FALSE	FALSE	FALSE	-0.213378	0.0533462	0.173273	FALSE	FALSE	-0.749408	0.00570651	0.0582742	FALSE	TRUE	-0.946147	0.00109781	0.0256841	FALSE	TRUE	-1.04914	0.00131576	0.0209639	FALSE	TRUE	-1.2565	0.0108031	0.0441107	FALSE	TRUE	-1.13343	0.00135642	0.0217375
AMT	TRUE	FALSE	FALSE	FALSE	FALSE	FALSE	FALSE	FALSE	FALSE	FALSE	TRUE	FALSE	FALSE	FALSE	FALSE	FALSE	0.300799	0.0351293	0.144065	FALSE	FALSE	0.813288	0.00420449	0.0565897	TRUE	FALSE	1.14202	0.000307298	0.0235333	TRUE	FALSE	1.37516	0.0027827	0.0243089	TRUE	FALSE	1.52456	0.0026412	0.0321325	TRUE	FALSE	1.43223	0.00180855	0.0221713
AMZ2	FALSE	FALSE	FALSE	FALSE	FALSE	FALSE	FALSE	FALSE	FALSE	FALSE	FALSE	FALSE	FALSE	FALSE	FALSE	FALSE	0.127015	0.07409	0.201584	FALSE	FALSE	0.459579	0.00482694	0.0571141	TRUE	FALSE	0.363617	0.00701669	0.0376661	TRUE	FALSE	0.33232	0.0104515	0.0372043	FALSE	FALSE	0.370807	0.029573	0.0709104	TRUE	FALSE	0.285906	0.0166484	0.0466107
ANGPT2	TRUE	FALSE	FALSE	FALSE	FALSE	FALSE	FALSE	FALSE	FALSE	FALSE	FALSE	FALSE	FALSE	FALSE	FALSE	FALSE	0.497028	0.0064887	0.0930382	FALSE	FALSE	0.897869	0.00202417	0.0507544	TRUE	FALSE	0.62545	0.00434428	0.0324514	TRUE	FALSE	0.376779	0.0063785	0.0311061	FALSE	FALSE	0.406163	0.0205428	0.0584042	FALSE	FALSE	0.415403	0.0372642	0.0751641
ANKDD1A	TRUE	FALSE	FALSE	FALSE	FALSE	FALSE	FALSE	FALSE	FALSE	FALSE	FALSE	FALSE	FALSE	FALSE	FALSE	FALSE	0.165484	0.0836445	0.216054	FALSE	FALSE	0.883375	0.00725134	0.0603063	TRUE	FALSE	0.865184	0.00354068	0.0305109	TRUE	FALSE	0.971406	0.00343382	0.0254867	TRUE	FALSE	1.10185	0.00117583	0.0301656	TRUE	FALSE	1.11423	0.000769182	0.0201048
ANKIB1	FALSE	FALSE	FALSE	FALSE	FALSE	FALSE	FALSE	FALSE	FALSE	FALSE	FALSE	FALSE	FALSE	FALSE	FALSE	FALSE	0.146289	0.00401545	0.0861469	FALSE	FALSE	0.62454	0.0232354	0.0867418	TRUE	FALSE	0.90615	0.00121842	0.0258819	TRUE	FALSE	1.07889	0.00343439	0.0254867	TRUE	FALSE	1.1225	0.000630185	0.0280432	TRUE	FALSE	1.17914	0.00532024	0.0284971
ANKLE1	FALSE	FALSE	FALSE	FALSE	FALSE	FALSE	FALSE	FALSE	FALSE	FALSE	FALSE	FALSE	FALSE	FALSE	FALSE	FALSE	0.0621279	0.479984	0.614518	FALSE	FALSE	-0.561083	0.0352603	0.104797	FALSE	TRUE	-0.820045	0.0065672	0.036723	FALSE	TRUE	-1.00013	0.00501409	0.028656	FALSE	TRUE	-1.14052	0.00336219	0.0331821	FALSE	TRUE	-1.0991	0.00848791	0.0336797
ANKRD46	FALSE	FALSE	FALSE	FALSE	FALSE	FALSE	FALSE	FALSE	FALSE	FALSE	FALSE	FALSE	FALSE	FALSE	FALSE	FALSE	-0.0174412	0.64386	0.748989	FALSE	FALSE	0.201964	0.107038	0.195259	TRUE	FALSE	0.547116	0.00939294	0.0421763	TRUE	FALSE	0.760629	0.00200937	0.0227601	TRUE	FALSE	0.803581	0.00267872	0.0321325	TRUE	FALSE	0.828102	0.00025834	0.0201048
ANKRD50	FALSE	FALSE	FALSE	FALSE	FALSE	FALSE	FALSE	FALSE	FALSE	FALSE	FALSE	FALSE	TRUE	FALSE	FALSE	FALSE	0.398376	0.0135488	0.108719	FALSE	FALSE	0.831737	0.004246	0.0565897	TRUE	FALSE	0.997045	0.00805087	0.039782	TRUE	FALSE	0.864055	0.00223331	0.0231163	TRUE	FALSE	0.794393	0.00692364	0.037885	TRUE	FALSE	0.816352	0.00354785	0.0255945
ANLN	FALSE	FALSE	FALSE	FALSE	FALSE	FALSE	FALSE	FALSE	FALSE	FALSE	FALSE	FALSE	FALSE	FALSE	FALSE	FALSE	0.420227	0.0680321	0.193804	FALSE	FALSE	-0.214481	0.359084	0.456245	FALSE	TRUE	-0.963441	0.0108274	0.0446327	FALSE	TRUE	-1.54743	0.00786759	0.0330364	FALSE	TRUE	-1.82274	0.0088521	0.0410599	FALSE	TRUE	-2.07055	0.00557305	0.0288845
ANP32B	FALSE	FALSE	FALSE	FALSE	FALSE	FALSE	FALSE	FALSE	FALSE	FALSE	FALSE	FALSE	FALSE	FALSE	FALSE	FALSE	-0.241353	0.0274372	0.133208	FALSE	FALSE	-0.531713	0.0810749	0.164109	FALSE	TRUE	-1.0794	0.00155295	0.0264369	FALSE	TRUE	-1.22155	0.00116027	0.0205699	FALSE	TRUE	-1.21669	0.0141161	0.0486938	FALSE	TRUE	-1.38412	0.00179799	0.0221713
ANTXR2	FALSE	FALSE	FALSE	FALSE	FALSE	FALSE	FALSE	FALSE	FALSE	FALSE	FALSE	FALSE	FALSE	FALSE	FALSE	FALSE	-0.19894	0.196869	0.347764	FALSE	FALSE	0.502149	0.0490719	0.123378	TRUE	FALSE	0.850285	0.00253549	0.0284642	TRUE	FALSE	0.853801	0.0134902	0.0414793	TRUE	FALSE	0.929562	0.000291751	0.024956	TRUE	FALSE	1.04365	0.0074529	0.0320028
ANXA6	FALSE	FALSE	FALSE	FALSE	TRUE	FALSE	FALSE	FALSE	FALSE	FALSE	FALSE	FALSE	FALSE	FALSE	FALSE	FALSE	0.349302	0.0492483	0.167274	FALSE	FALSE	0.60751	0.0186934	0.0794311	TRUE	FALSE	0.632082	0.000383599	0.0241434	TRUE	FALSE	0.585317	0.00915611	0.0351555	FALSE	FALSE	0.754866	0.0160862	0.0517494	TRUE	FALSE	0.732302	0.00347708	0.0255438
KDM1A	FALSE	FALSE	FALSE	FALSE	FALSE	FALSE	FALSE	FALSE	FALSE	FALSE	FALSE	FALSE	FALSE	FALSE	FALSE	FALSE	-0.152556	0.0860112	0.219597	FALSE	FALSE	-0.405572	0.0564485	0.132373	FALSE	TRUE	-0.659134	0.00673655	0.0370732	FALSE	TRUE	-0.884859	0.00898229	0.0348048	FALSE	TRUE	-1.03501	0.00433362	0.0341424	FALSE	TRUE	-1.02374	0.0131144	0.0413733
AP3B2	TRUE	FALSE	FALSE	FALSE	TRUE	FALSE	FALSE	TRUE	FALSE	FALSE	FALSE	FALSE	FALSE	FALSE	FALSE	FALSE	0.106409	0.288766	0.439055	FALSE	FALSE	0.434113	0.0319316	0.100155	TRUE	FALSE	0.560593	0.00816461	0.0399705	TRUE	FALSE	0.584776	0.00998117	0.0365102	FALSE	FALSE	0.594922	0.0150315	0.0501286	TRUE	FALSE	0.604986	0.0129883	0.0411692
AP3S1	FALSE	FALSE	FALSE	FALSE	FALSE	FALSE	FALSE	FALSE	FALSE	FALSE	FALSE	FALSE	FALSE	FALSE	FALSE	FALSE	-0.0534938	0.642378	0.748029	FALSE	FALSE	0.271613	0.0736529	0.154664	TRUE	FALSE	0.380003	0.00104569	0.0256841	FALSE	FALSE	0.400214	0.0654093	0.109494	FALSE	FALSE	0.423215	0.0706495	0.12384	FALSE	FALSE	0.371709	0.111228	0.163019
C15orf38-AP3S2	FALSE	FALSE	FALSE	FALSE	FALSE	FALSE	FALSE	FALSE	FALSE	FALSE	FALSE	FALSE	FALSE	FALSE	FALSE	FALSE	0.203606	0.0214198	0.1252	FALSE	FALSE	0.344851	0.0413123	0.113241	TRUE	FALSE	0.540653	0.00971156	0.0426554	TRUE	FALSE	0.653557	0.00457918	0.0281122	FALSE	FALSE	0.754768	0.0241858	0.0633391	TRUE	FALSE	0.688288	0.00261716	0.02389
APBB3	FALSE	FALSE	FALSE	FALSE	TRUE	FALSE	FALSE	FALSE	FALSE	FALSE	FALSE	FALSE	FALSE	FALSE	FALSE	FALSE	0.118484	0.204979	0.356397	FALSE	FALSE	0.941961	0.00583001	0.0586041	TRUE	FALSE	1.32367	0.000682685	0.0243244	TRUE	FALSE	1.50373	0.00163378	0.0222101	TRUE	FALSE	1.70228	0.00383146	0.033623	TRUE	FALSE	1.68851	0.00183806	0.0222284
APC2	FALSE	FALSE	FALSE	FALSE	FALSE	FALSE	FALSE	FALSE	FALSE	TRUE	FALSE	FALSE	FALSE	FALSE	FALSE	FALSE	0.300958	0.0636658	0.187508	FALSE	FALSE	0.673758	0.0202828	0.0818545	TRUE	FALSE	1.02736	0.0047397	0.0336558	TRUE	FALSE	1.23983	0.000494537	0.0191042	TRUE	FALSE	1.36197	0.00437357	0.0342196	TRUE	FALSE	1.39637	0.00122718	0.0215541
APEH	FALSE	FALSE	FALSE	FALSE	FALSE	FALSE	FALSE	FALSE	FALSE	FALSE	FALSE	FALSE	FALSE	FALSE	FALSE	FALSE	0.126403	0.182892	0.331525	FALSE	FALSE	0.375019	0.0228255	0.0859611	TRUE	FALSE	0.682	0.00866232	0.0408289	TRUE	FALSE	0.758793	0.00388077	0.0264446	TRUE	FALSE	0.786238	0.00527711	0.0353706	TRUE	FALSE	0.87202	0.00442235	0.0268038
APEX1	FALSE	FALSE	FALSE	FALSE	FALSE	FALSE	FALSE	FALSE	FALSE	FALSE	FALSE	FALSE	FALSE	FALSE	FALSE	FALSE	-0.0895793	0.177225	0.324975	FALSE	FALSE	-0.331013	0.0388636	0.110144	FALSE	TRUE	-0.535173	0.000929749	0.0247068	FALSE	TRUE	-0.608281	0.00247793	0.0234984	FALSE	TRUE	-0.691976	0.00267855	0.0321325	FALSE	TRUE	-0.674509	0.000686627	0.0201048
APH1B	FALSE	FALSE	FALSE	FALSE	FALSE	FALSE	FALSE	FALSE	FALSE	FALSE	FALSE	FALSE	FALSE	FALSE	FALSE	FALSE	0.381567	0.00837917	0.0974563	FALSE	FALSE	0.278043	0.0493239	0.123603	TRUE	FALSE	0.44948	0.0119096	0.0464637	TRUE	FALSE	0.498543	0.000855071	0.0196335	TRUE	FALSE	0.531129	0.0127052	0.0470127	TRUE	FALSE	0.309447	0.00716417	0.0314627
API5	FALSE	FALSE	FALSE	FALSE	FALSE	FALSE	FALSE	FALSE	FALSE	FALSE	FALSE	FALSE	FALSE	FALSE	FALSE	FALSE	-0.217973	0.02144	0.125216	FALSE	FALSE	-0.466839	0.00437479	0.056757	FALSE	TRUE	-0.655586	0.000521341	0.0242152	FALSE	TRUE	-0.771322	0.0139191	0.042114	FALSE	FALSE	-0.782989	0.0234169	0.0624036	FALSE	TRUE	-0.925671	0.00784036	0.0326333
APLP1	FALSE	FALSE	FALSE	FALSE	FALSE	FALSE	FALSE	FALSE	FALSE	TRUE	FALSE	FALSE	FALSE	FALSE	FALSE	FALSE	0.0102159	0.930672	0.958431	FALSE	FALSE	0.668368	0.0179203	0.0780289	TRUE	FALSE	1.13701	0.00855904	0.0406995	TRUE	FALSE	1.35739	0.00542746	0.0293031	TRUE	FALSE	1.47728	0.00336554	0.0331821	TRUE	FALSE	1.52118	0.00566534	0.0289805
APOA1BP	FALSE	FALSE	FALSE	FALSE	FALSE	FALSE	FALSE	FALSE	FALSE	FALSE	FALSE	FALSE	FALSE	FALSE	FALSE	FALSE	0.532893	0.0146245	0.110767	FALSE	FALSE	0.500487	0.00343418	0.0544504	TRUE	FALSE	0.576032	0.00976758	0.0427433	TRUE	FALSE	0.722998	0.00910299	0.0350816	FALSE	FALSE	0.844967	0.0162943	0.0520412	TRUE	FALSE	0.727012	0.0104129	0.0370469
APOBEC3F	FALSE	FALSE	FALSE	FALSE	FALSE	FALSE	FALSE	FALSE	FALSE	FALSE	FALSE	FALSE	FALSE	FALSE	FALSE	FALSE	0.145597	0.0433569	0.158175	FALSE	FALSE	0.187706	0.0373392	0.107841	TRUE	FALSE	0.229858	0.00558191	0.0346346	TRUE	FALSE	0.270439	0.00531886	0.0291871	FALSE	FALSE	0.360195	0.0154151	0.0507409	TRUE	FALSE	0.410076	0.00566369	0.0289805
APOC1	TRUE	FALSE	FALSE	FALSE	FALSE	FALSE	FALSE	FALSE	FALSE	FALSE	FALSE	FALSE	FALSE	FALSE	FALSE	FALSE	-0.0503591	0.683918	0.779198	FALSE	FALSE	-0.0592478	0.640382	0.711799	FALSE	TRUE	-0.488606	0.00933819	0.0420931	FALSE	FALSE	-0.475128	0.0205943	0.052079	FALSE	TRUE	-0.46408	0.0077215	0.0392045	FALSE	FALSE	-0.447114	0.0302038	0.0656467
APOO	FALSE	FALSE	FALSE	FALSE	FALSE	FALSE	FALSE	FALSE	FALSE	FALSE	FALSE	FALSE	FALSE	FALSE	FALSE	FALSE	0.210551	0.00996594	0.100283	FALSE	FALSE	-0.00899864	0.881043	0.910482	FALSE	TRUE	-0.308008	0.000965631	0.0249723	FALSE	FALSE	-0.105072	0.222381	0.283761	FALSE	FALSE	-0.0403445	0.629568	0.686451	FALSE	FALSE	-0.17103	0.201102	0.259569
APPBP2	FALSE	FALSE	FALSE	FALSE	FALSE	FALSE	FALSE	FALSE	FALSE	FALSE	FALSE	FALSE	FALSE	FALSE	FALSE	FALSE	-0.0567057	0.321048	0.470766	FALSE	FALSE	0.337391	0.0257352	0.091386	TRUE	FALSE	0.537127	0.00809119	0.039782	TRUE	FALSE	0.635493	0.00107459	0.0205053	FALSE	FALSE	0.619165	0.0230373	0.061843	TRUE	FALSE	0.6537	0.00565854	0.0289805
APRT	FALSE	FALSE	FALSE	FALSE	FALSE	FALSE	FALSE	FALSE	FALSE	FALSE	FALSE	FALSE	FALSE	FALSE	FALSE	FALSE	-0.405748	0.0583318	0.180072	FALSE	FALSE	-1.00071	0.0148492	0.0732522	FALSE	TRUE	-0.964124	0.0122654	0.0469933	FALSE	TRUE	-0.925941	0.00938848	0.0355446	FALSE	FALSE	-0.80473	0.0308423	0.0722656	FALSE	TRUE	-0.945326	0.00929732	0.034967
AQR	FALSE	FALSE	FALSE	FALSE	FALSE	FALSE	FALSE	FALSE	FALSE	FALSE	FALSE	FALSE	FALSE	FALSE	FALSE	FALSE	-0.102169	0.237278	0.388707	FALSE	FALSE	-0.376012	0.0429389	0.115354	FALSE	TRUE	-0.444154	0.012888	0.0481086	FALSE	TRUE	-0.488781	0.00667633	0.0313489	FALSE	FALSE	-0.491198	0.0186612	0.0558413	FALSE	TRUE	-0.590373	0.00448024	0.0268552
ARAF	FALSE	FALSE	FALSE	FALSE	FALSE	FALSE	FALSE	FALSE	FALSE	FALSE	FALSE	FALSE	FALSE	FALSE	FALSE	FALSE	0.0604892	0.560164	0.681699	FALSE	FALSE	-0.350569	0.0562671	0.132191	FALSE	TRUE	-0.587873	0.00261542	0.0286481	FALSE	TRUE	-0.694824	0.010824	0.0377202	FALSE	TRUE	-0.635208	0.00227924	0.0321325	FALSE	TRUE	-0.757842	0.00156452	0.0218956
ARAP3	TRUE	FALSE	FALSE	FALSE	FALSE	FALSE	FALSE	FALSE	FALSE	FALSE	FALSE	FALSE	FALSE	FALSE	FALSE	FALSE	-0.0664958	0.493854	0.626502	FALSE	FALSE	0.37354	0.00244742	0.0525226	TRUE	FALSE	0.701189	0.0118516	0.0463772	FALSE	FALSE	0.447675	0.0375041	0.0747066	FALSE	FALSE	0.260335	0.132919	0.195207	FALSE	FALSE	0.253238	0.0701262	0.116387
ARF4	FALSE	FALSE	FALSE	FALSE	FALSE	FALSE	FALSE	FALSE	FALSE	FALSE	FALSE	FALSE	FALSE	FALSE	FALSE	FALSE	0.244244	0.0318095	0.140492	FALSE	FALSE	0.58244	0.0124951	0.0694359	TRUE	FALSE	0.638002	0.000995256	0.0251509	TRUE	FALSE	0.513141	0.00363646	0.0258656	TRUE	FALSE	0.552859	0.0106324	0.0439336	TRUE	FALSE	0.53291	0.00319797	0.0251825
ARG2	FALSE	FALSE	FALSE	FALSE	FALSE	FALSE	FALSE	FALSE	FALSE	FALSE	FALSE	FALSE	FALSE	FALSE	FALSE	FALSE	0.355725	0.0115019	0.10439	FALSE	FALSE	-0.153291	0.0393997	0.11077	FALSE	TRUE	-0.188759	0.00260339	0.0286273	FALSE	FALSE	-0.0626104	0.352597	0.41571	FALSE	FALSE	0.00642229	0.873508	0.897538	FALSE	FALSE	0.0666833	0.0326103	0.0688084
ARHGAP12	FALSE	FALSE	FALSE	FALSE	FALSE	FALSE	FALSE	FALSE	FALSE	FALSE	FALSE	FALSE	FALSE	FALSE	FALSE	FALSE	0.270154	0.0219913	0.125829	FALSE	FALSE	0.418963	0.0103988	0.0653409	TRUE	FALSE	0.481757	0.000717947	0.024492	FALSE	FALSE	0.356517	0.0228337	0.0552512	FALSE	FALSE	0.24128	0.0470593	0.0938715	TRUE	FALSE	0.343834	0.0176881	0.0483567
ARHGAP19	FALSE	FALSE	FALSE	FALSE	FALSE	FALSE	FALSE	FALSE	FALSE	FALSE	FALSE	FALSE	FALSE	FALSE	FALSE	FALSE	-0.0293644	0.380275	0.523706	FALSE	FALSE	-0.362918	0.219856	0.318005	FALSE	TRUE	-1.05328	0.0108506	0.0446681	FALSE	TRUE	-1.33661	0.00743799	0.032465	FALSE	TRUE	-1.46866	0.00350585	0.0332497	FALSE	TRUE	-1.5273	0.000137205	0.0192967
ARHGAP22	FALSE	FALSE	FALSE	FALSE	FALSE	FALSE	FALSE	FALSE	FALSE	FALSE	FALSE	FALSE	FALSE	FALSE	FALSE	FALSE	-0.517103	0.0128879	0.107876	FALSE	FALSE	-0.76741	0.00236958	0.0525226	FALSE	TRUE	-0.647706	0.00823651	0.0400703	FALSE	TRUE	-0.651241	0.013476	0.0414793	FALSE	TRUE	-0.484141	0.00318844	0.0330279	FALSE	FALSE	-0.322159	0.0225317	0.0548347
ARHGAP24	TRUE	FALSE	FALSE	FALSE	FALSE	FALSE	FALSE	FALSE	FALSE	FALSE	FALSE	FALSE	FALSE	FALSE	FALSE	FALSE	0.074101	0.295257	0.445034	FALSE	FALSE	0.219161	0.0427453	0.115092	TRUE	FALSE	0.592997	0.000143454	0.0225126	TRUE	FALSE	0.726107	0.00363043	0.0258648	TRUE	FALSE	0.763163	0.00513411	0.0351809	TRUE	FALSE	0.768336	0.00984033	0.0359759
ARHGAP28	FALSE	FALSE	FALSE	FALSE	FALSE	FALSE	FALSE	FALSE	FALSE	FALSE	FALSE	FALSE	FALSE	FALSE	FALSE	FALSE	0.389228	0.000929328	0.0655331	FALSE	FALSE	-0.227381	0.0145956	0.0726399	FALSE	TRUE	-0.265976	0.000544566	0.0242152	FALSE	TRUE	-0.225635	0.00287063	0.0243206	FALSE	FALSE	-0.227087	0.0652221	0.116974	FALSE	FALSE	-0.156398	0.133821	0.188185
ARHGEF18	FALSE	FALSE	FALSE	FALSE	FALSE	FALSE	FALSE	FALSE	FALSE	FALSE	FALSE	FALSE	FALSE	FALSE	FALSE	FALSE	0.168541	0.139203	0.283026	FALSE	FALSE	0.506705	0.007441	0.0606089	TRUE	FALSE	0.665727	0.0135454	0.0491689	TRUE	FALSE	0.695166	0.00492511	0.0286364	TRUE	FALSE	0.676524	0.00219345	0.0321325	FALSE	FALSE	0.58727	0.0470867	0.0879219
ARHGEF3	TRUE	FALSE	FALSE	FALSE	FALSE	FALSE	FALSE	FALSE	FALSE	FALSE	FALSE	FALSE	FALSE	FALSE	FALSE	FALSE	0.852767	0.0188947	0.119317	FALSE	FALSE	1.76359	0.0111828	0.0676897	TRUE	FALSE	2.52125	0.000398587	0.0242152	TRUE	FALSE	2.4759	4.78738e-07	0.00545378	TRUE	FALSE	2.54283	0.000363698	0.0261076	TRUE	FALSE	2.54379	0.00184755	0.0222293
ARHGEF6	TRUE	TRUE	FALSE	FALSE	FALSE	TRUE	FALSE	FALSE	FALSE	FALSE	TRUE	FALSE	FALSE	FALSE	FALSE	FALSE	0.0949039	0.390362	0.532703	FALSE	FALSE	0.97413	0.00919687	0.0636653	TRUE	FALSE	1.59605	0.00397918	0.0315336	TRUE	FALSE	1.52094	0.00557714	0.0294319	TRUE	FALSE	1.1991	0.012843	0.0472524	TRUE	FALSE	1.04912	0.0162008	0.0460363
ARID3B	FALSE	FALSE	FALSE	FALSE	FALSE	FALSE	FALSE	FALSE	FALSE	FALSE	FALSE	FALSE	FALSE	FALSE	FALSE	FALSE	0.959418	0.0111455	0.103832	FALSE	FALSE	0.617931	0.00335608	0.0544504	TRUE	FALSE	0.640451	0.00770024	0.0391283	TRUE	FALSE	0.478266	0.00800515	0.0333071	FALSE	FALSE	0.349059	0.0603256	0.110466	FALSE	FALSE	0.238851	0.0287705	0.0637405
ARID4A	FALSE	FALSE	FALSE	FALSE	FALSE	FALSE	FALSE	FALSE	FALSE	FALSE	FALSE	FALSE	FALSE	FALSE	FALSE	FALSE	0.104964	0.183471	0.332132	FALSE	FALSE	0.0790977	0.0350325	0.104283	TRUE	FALSE	0.121727	3.0269e-06	0.0111701	FALSE	FALSE	0.0833161	0.0670648	0.111501	FALSE	FALSE	0.0345315	0.162814	0.227887	FALSE	FALSE	0.0521151	0.33918	0.402451
ARL3	FALSE	FALSE	FALSE	FALSE	FALSE	FALSE	FALSE	FALSE	FALSE	FALSE	FALSE	FALSE	FALSE	FALSE	FALSE	FALSE	-0.239579	0.170827	0.318543	FALSE	FALSE	0.145074	0.00716269	0.0601158	TRUE	FALSE	0.368767	0.00562707	0.0347326	TRUE	FALSE	0.575815	0.000126496	0.0174117	TRUE	FALSE	0.657656	0.00773912	0.0392364	TRUE	FALSE	0.803879	0.00140671	0.0217375
CACNB4	FALSE	FALSE	FALSE	FALSE	FALSE	FALSE	FALSE	FALSE	FALSE	FALSE	FALSE	FALSE	FALSE	FALSE	FALSE	FALSE	-0.148542	0.0454931	0.161884	FALSE	FALSE	-0.43168	0.00840187	0.0625992	FALSE	TRUE	-0.601415	0.00183379	0.0274346	FALSE	TRUE	-0.625745	0.00285252	0.0243206	FALSE	TRUE	-0.877456	0.000922564	0.02958	FALSE	TRUE	-0.827617	0.000323235	0.0201048
ARL6IP1	FALSE	FALSE	FALSE	FALSE	FALSE	FALSE	FALSE	FALSE	FALSE	FALSE	FALSE	FALSE	FALSE	FALSE	FALSE	FALSE	0.144181	0.120641	0.262225	FALSE	FALSE	0.353367	0.057829	0.134227	TRUE	FALSE	0.337113	0.00090749	0.0247068	FALSE	FALSE	0.212482	0.0845247	0.132326	FALSE	FALSE	0.108222	0.114712	0.175409	FALSE	FALSE	0.00958062	0.902245	0.921745
ARL6IP5	FALSE	FALSE	FALSE	FALSE	FALSE	FALSE	FALSE	FALSE	FALSE	FALSE	FALSE	FALSE	FALSE	FALSE	FALSE	FALSE	0.644831	0.0133197	0.108479	FALSE	FALSE	1.23215	0.0114423	0.0678383	TRUE	FALSE	1.55674	0.000462297	0.0242152	TRUE	FALSE	1.63114	0.00540275	0.0292982	TRUE	FALSE	1.80171	0.00261835	0.0321325	TRUE	FALSE	1.8636	0.00219662	0.0229905
ARMC5	TRUE	FALSE	FALSE	FALSE	FALSE	FALSE	FALSE	FALSE	FALSE	FALSE	FALSE	FALSE	FALSE	FALSE	FALSE	FALSE	-0.264129	0.0449273	0.160916	FALSE	FALSE	-0.436591	0.00932301	0.0638399	FALSE	TRUE	-0.433798	0.0112041	0.0454146	FALSE	TRUE	-0.352431	0.0128694	0.0405893	FALSE	FALSE	-0.246202	0.0987298	0.15768	FALSE	FALSE	-0.205964	0.0416111	0.0807552
ARMCX2	TRUE	FALSE	FALSE	FALSE	FALSE	FALSE	FALSE	FALSE	FALSE	FALSE	FALSE	FALSE	FALSE	FALSE	FALSE	FALSE	-0.109697	0.140266	0.284022	FALSE	FALSE	0.457955	0.0160525	0.0751623	TRUE	FALSE	0.59862	0.00691639	0.0374418	TRUE	FALSE	0.772534	0.0037261	0.0261056	TRUE	FALSE	0.856836	0.0142787	0.0489065	TRUE	FALSE	0.827127	0.0132918	0.041661
ARMCX3	FALSE	FALSE	FALSE	FALSE	FALSE	FALSE	FALSE	FALSE	FALSE	FALSE	FALSE	FALSE	FALSE	FALSE	FALSE	FALSE	0.125761	0.136209	0.280088	FALSE	FALSE	0.663011	0.00363676	0.0545998	TRUE	FALSE	0.82707	0.00691845	0.0374418	TRUE	FALSE	0.902358	0.0166526	0.0464169	TRUE	FALSE	1.05241	0.0128459	0.0472524	TRUE	FALSE	1.10444	0.00577266	0.0292276
MANF	TRUE	FALSE	FALSE	FALSE	FALSE	FALSE	FALSE	FALSE	FALSE	FALSE	FALSE	FALSE	FALSE	FALSE	FALSE	FALSE	1.03	0.0056312	0.090353	FALSE	FALSE	1.97057	0.00196115	0.0507544	TRUE	FALSE	1.78003	0.000172114	0.0225126	TRUE	FALSE	1.56706	0.00690731	0.0317044	TRUE	FALSE	1.42594	0.00391223	0.0337521	TRUE	FALSE	1.42311	0.00130331	0.0217375
ARNTL	FALSE	FALSE	FALSE	FALSE	FALSE	FALSE	FALSE	FALSE	FALSE	FALSE	FALSE	FALSE	FALSE	FALSE	FALSE	FALSE	-0.719389	0.00325415	0.0809643	FALSE	FALSE	-0.949362	0.00430949	0.0566337	FALSE	TRUE	-0.925561	0.00233862	0.028197	FALSE	TRUE	-0.936559	0.0023861	0.0234039	FALSE	TRUE	-0.935274	0.00818081	0.0399744	FALSE	TRUE	-0.929634	0.00209816	0.022704
ARPC1B	FALSE	FALSE	FALSE	FALSE	FALSE	FALSE	FALSE	FALSE	FALSE	FALSE	FALSE	FALSE	FALSE	FALSE	FALSE	FALSE	0.442857	0.00225402	0.0733651	FALSE	FALSE	0.739718	0.0540267	0.129437	TRUE	FALSE	1.17463	0.0100334	0.0430947	TRUE	FALSE	1.46934	0.00012004	0.0174117	TRUE	FALSE	1.58139	0.010064	0.043004	TRUE	FALSE	1.44027	0.00242006	0.0233634
SRRT	FALSE	FALSE	FALSE	FALSE	FALSE	FALSE	FALSE	FALSE	FALSE	FALSE	FALSE	FALSE	FALSE	FALSE	FALSE	FALSE	0.022256	0.478768	0.613621	FALSE	FALSE	-0.33038	0.0109253	0.0669868	FALSE	TRUE	-0.583982	0.00623235	0.036187	FALSE	TRUE	-0.784763	0.00557881	0.0294319	FALSE	FALSE	-1.03349	0.0226206	0.0612973	FALSE	TRUE	-0.930575	0.00171703	0.0221272
ARSA	FALSE	FALSE	FALSE	FALSE	FALSE	FALSE	FALSE	FALSE	FALSE	FALSE	TRUE	FALSE	FALSE	FALSE	FALSE	FALSE	0.0914464	0.108442	0.247769	FALSE	FALSE	0.175293	0.225507	0.323508	TRUE	FALSE	0.529787	0.00708857	0.0377174	TRUE	FALSE	0.691238	0.000844168	0.019626	TRUE	FALSE	0.783497	0.00502102	0.0351809	TRUE	FALSE	0.776248	0.000705574	0.0201048
ARSJ	FALSE	FALSE	FALSE	FALSE	FALSE	FALSE	FALSE	FALSE	FALSE	FALSE	FALSE	FALSE	FALSE	FALSE	FALSE	FALSE	-1.21803	0.0166393	0.114957	FALSE	FALSE	-1.34182	0.0127483	0.0700574	FALSE	TRUE	-1.43514	0.0106728	0.0443725	FALSE	TRUE	-1.38531	0.00781482	0.0330094	FALSE	TRUE	-1.5196	0.00908673	0.0414083	FALSE	TRUE	-1.46011	0.00810252	0.033044
ASAP2	FALSE	FALSE	FALSE	FALSE	FALSE	FALSE	FALSE	FALSE	FALSE	FALSE	FALSE	FALSE	TRUE	FALSE	FALSE	FALSE	0.349145	0.0634068	0.186971	FALSE	FALSE	0.699658	0.0290255	0.0962081	TRUE	FALSE	0.929834	0.00641122	0.0366575	TRUE	FALSE	1.18528	0.000788773	0.019626	FALSE	FALSE	1.23325	0.0226317	0.0613046	TRUE	FALSE	1.26905	0.00780769	0.0326094
ASB1	TRUE	FALSE	FALSE	FALSE	FALSE	FALSE	FALSE	TRUE	FALSE	FALSE	FALSE	FALSE	FALSE	FALSE	FALSE	FALSE	-0.0249931	0.409019	0.54954	FALSE	FALSE	0.455246	0.0131601	0.070286	TRUE	FALSE	0.849877	0.0021454	0.0277208	TRUE	FALSE	0.951221	0.0101537	0.0368613	TRUE	FALSE	1.04045	0.00924482	0.0416633	TRUE	FALSE	1.13423	0.00118163	0.021493
ASB3	FALSE	FALSE	FALSE	FALSE	FALSE	FALSE	FALSE	FALSE	FALSE	FALSE	FALSE	FALSE	FALSE	FALSE	FALSE	FALSE	-0.19898	0.0568612	0.177969	FALSE	FALSE	-0.168786	0.0868558	0.171537	FALSE	TRUE	-0.438844	0.00709596	0.0377215	FALSE	TRUE	-0.488775	0.0146027	0.0431145	FALSE	FALSE	-0.522401	0.0161611	0.0518197	FALSE	TRUE	-0.523995	0.000107158	0.0185667
ASCC2	FALSE	FALSE	FALSE	FALSE	FALSE	TRUE	FALSE	FALSE	FALSE	FALSE	FALSE	FALSE	FALSE	FALSE	FALSE	FALSE	-0.199192	0.0390586	0.151016	FALSE	FALSE	-0.38306	0.0088812	0.0632852	FALSE	TRUE	-0.495677	0.00129041	0.0260457	FALSE	TRUE	-0.492219	0.00784424	0.0330235	FALSE	FALSE	-0.475647	0.0435705	0.0892564	FALSE	TRUE	-0.516313	0.00150109	0.0218212
ASCL1	FALSE	FALSE	FALSE	FALSE	FALSE	FALSE	FALSE	FALSE	FALSE	FALSE	FALSE	FALSE	FALSE	FALSE	FALSE	FALSE	-2.17507	0.00540404	0.0896655	FALSE	FALSE	0	1	1	FALSE	TRUE	-3.71968	0.000900867	0.0247068	FALSE	TRUE	-3.90252	0.000352986	0.0182628	FALSE	TRUE	-4.02122	0.00033572	0.025641	FALSE	TRUE	-3.84558	0.000119168	0.0192101
ASGR1	FALSE	FALSE	FALSE	FALSE	FALSE	FALSE	FALSE	FALSE	FALSE	FALSE	FALSE	FALSE	FALSE	FALSE	FALSE	FALSE	0.0821091	0.473145	0.609185	FALSE	FALSE	0.425651	0.0540591	0.129487	TRUE	FALSE	0.854606	0.00492347	0.0338298	TRUE	FALSE	1.09212	0.00344864	0.0254867	FALSE	FALSE	0.944769	0.0217155	0.0600768	TRUE	FALSE	1.14474	0.00225279	0.0231057
ASMTL	FALSE	FALSE	FALSE	FALSE	FALSE	FALSE	FALSE	FALSE	FALSE	FALSE	FALSE	FALSE	FALSE	FALSE	FALSE	FALSE	-0.0686209	0.322007	0.471504	FALSE	FALSE	0.424298	0.0323253	0.100946	TRUE	FALSE	0.721117	0.000739971	0.0246576	TRUE	FALSE	1.03993	0.00227692	0.0232426	TRUE	FALSE	1.21368	0.00822711	0.0400248	TRUE	FALSE	1.24017	0.00216388	0.0229146
ASNS	FALSE	FALSE	FALSE	FALSE	TRUE	FALSE	FALSE	FALSE	FALSE	FALSE	FALSE	FALSE	FALSE	FALSE	FALSE	FALSE	-0.578438	0.000881531	0.0655331	FALSE	FALSE	-0.100546	0.482545	0.571133	FALSE	TRUE	-0.752176	0.000667968	0.0242935	FALSE	FALSE	-0.538399	0.0320813	0.0677453	FALSE	FALSE	-0.229221	0.360056	0.432904	FALSE	FALSE	-0.232007	0.135498	0.189981
ASPSCR1	FALSE	FALSE	FALSE	FALSE	FALSE	FALSE	FALSE	FALSE	FALSE	FALSE	FALSE	FALSE	FALSE	FALSE	FALSE	FALSE	-0.390524	0.000347451	0.0581251	FALSE	FALSE	-0.497043	0.0119224	0.0684	FALSE	TRUE	-0.391406	0.00240636	0.0282321	FALSE	FALSE	-0.310944	0.0198171	0.0510185	FALSE	FALSE	-0.206192	0.0207899	0.0586737	FALSE	FALSE	-0.265161	0.0343822	0.0710985
ASRGL1	FALSE	FALSE	FALSE	FALSE	FALSE	FALSE	FALSE	FALSE	FALSE	FALSE	FALSE	FALSE	FALSE	FALSE	FALSE	FALSE	0.463634	0.0102105	0.10141	FALSE	FALSE	0.555256	0.0165978	0.0757325	TRUE	FALSE	0.370026	0.0108459	0.0446681	FALSE	FALSE	0.13209	0.205026	0.264944	FALSE	FALSE	0.0815675	0.522642	0.587817	FALSE	FALSE	0.146655	0.282109	0.344125
ASS1	TRUE	FALSE	TRUE	FALSE	FALSE	FALSE	FALSE	FALSE	FALSE	FALSE	TRUE	FALSE	FALSE	FALSE	FALSE	FALSE	0.715347	0.000726652	0.0627122	FALSE	FALSE	1.15517	0.00659216	0.0593625	TRUE	FALSE	1.37615	0.00451041	0.0329865	TRUE	FALSE	1.73098	0.00426226	0.0273026	TRUE	FALSE	1.83129	0.00183576	0.0317132	TRUE	FALSE	1.66976	0.00543592	0.028776
ASTN1	FALSE	FALSE	FALSE	FALSE	FALSE	FALSE	FALSE	FALSE	FALSE	FALSE	FALSE	FALSE	FALSE	FALSE	FALSE	FALSE	-0.0266152	0.344837	0.492958	FALSE	FALSE	0.237577	0.0115561	0.0678527	TRUE	FALSE	0.702221	0.0053363	0.0343138	TRUE	FALSE	0.989275	0.0101172	0.0368147	TRUE	FALSE	1.34676	0.00479157	0.0349287	TRUE	FALSE	1.47116	0.0120154	0.0396451
ATAD2	FALSE	FALSE	FALSE	FALSE	FALSE	FALSE	FALSE	FALSE	FALSE	FALSE	FALSE	FALSE	FALSE	FALSE	FALSE	FALSE	0.392082	0.0142513	0.110139	FALSE	FALSE	-0.595459	0.161749	0.25567	FALSE	TRUE	-1.28037	0.00148983	0.026321	FALSE	TRUE	-1.58535	0.000445455	0.0184419	FALSE	TRUE	-1.79785	0.00156813	0.0309799	FALSE	TRUE	-1.77129	0.00173476	0.0221713
ATAD3A	FALSE	FALSE	FALSE	FALSE	FALSE	FALSE	FALSE	FALSE	FALSE	FALSE	FALSE	FALSE	FALSE	FALSE	FALSE	FALSE	-0.334013	0.0347526	0.143419	FALSE	FALSE	-0.8189	0.0199473	0.081402	FALSE	TRUE	-1.09001	0.00524584	0.0341414	FALSE	TRUE	-1.19213	0.00449943	0.0280402	FALSE	TRUE	-1.05186	0.00255083	0.0321325	FALSE	TRUE	-1.03892	0.00603644	0.0296392
ATF2	FALSE	FALSE	FALSE	FALSE	FALSE	FALSE	FALSE	FALSE	FALSE	FALSE	FALSE	FALSE	FALSE	FALSE	FALSE	FALSE	0.605929	0.0084778	0.0974563	FALSE	FALSE	0.554237	0.00763993	0.0610587	TRUE	FALSE	0.563743	0.00144944	0.026321	TRUE	FALSE	0.475671	0.0050375	0.0286656	FALSE	FALSE	0.413425	0.0312727	0.0728844	TRUE	FALSE	0.39029	0.00629459	0.0299302
MIR4751	FALSE	FALSE	FALSE	FALSE	FALSE	FALSE	FALSE	FALSE	FALSE	FALSE	FALSE	FALSE	FALSE	FALSE	FALSE	FALSE	0.121557	0.211997	0.363004	FALSE	FALSE	0.00743758	0.936596	0.954442	FALSE	TRUE	-0.399206	0.0116851	0.046061	FALSE	FALSE	-0.196436	0.177069	0.235899	FALSE	FALSE	-0.257744	0.0692033	0.121981	FALSE	FALSE	-0.240021	0.0766233	0.12399
ATL1	FALSE	FALSE	FALSE	FALSE	TRUE	FALSE	FALSE	FALSE	FALSE	FALSE	FALSE	FALSE	FALSE	FALSE	FALSE	FALSE	0.465436	0.0052922	0.0893768	FALSE	FALSE	0.736711	0.0168961	0.0761751	TRUE	FALSE	0.76258	0.00217282	0.0277728	TRUE	FALSE	0.866107	0.00565572	0.0295821	FALSE	FALSE	0.909533	0.019284	0.0566375	TRUE	FALSE	0.909871	0.0156426	0.0451688
ATOH8	FALSE	FALSE	FALSE	FALSE	FALSE	FALSE	FALSE	FALSE	FALSE	FALSE	FALSE	FALSE	FALSE	FALSE	FALSE	FALSE	-0.0421993	0.677379	0.774358	FALSE	FALSE	-0.328487	0.03835	0.109274	FALSE	TRUE	-0.496062	0.00440822	0.0326943	FALSE	TRUE	-0.526752	0.00456772	0.0281122	FALSE	TRUE	-0.512653	0.00414433	0.0340194	FALSE	TRUE	-0.51877	0.00421747	0.0267145
ATP10A	TRUE	FALSE	TRUE	TRUE	FALSE	FALSE	FALSE	FALSE	FALSE	FALSE	FALSE	FALSE	FALSE	FALSE	FALSE	FALSE	-0.0732028	0.0462807	0.162871	FALSE	FALSE	-0.317452	0.0258553	0.091451	FALSE	TRUE	-0.469409	0.00240003	0.0282321	FALSE	TRUE	-0.481725	0.00163908	0.0222147	FALSE	FALSE	-0.390679	0.0194974	0.0569634	FALSE	TRUE	-0.493978	0.00031707	0.0201048
ATP10D	TRUE	FALSE	FALSE	FALSE	FALSE	FALSE	FALSE	TRUE	FALSE	FALSE	FALSE	FALSE	FALSE	FALSE	FALSE	FALSE	0.0369556	0.499282	0.63191	FALSE	FALSE	0.227526	0.117678	0.207667	TRUE	FALSE	0.339971	0.0098865	0.0428757	FALSE	FALSE	0.302606	0.0378366	0.07508	FALSE	FALSE	0.284232	0.0366476	0.080415	TRUE	FALSE	0.401764	0.0101447	0.0364852
ATP11C	FALSE	FALSE	FALSE	FALSE	FALSE	FALSE	FALSE	FALSE	FALSE	FALSE	FALSE	FALSE	FALSE	FALSE	FALSE	FALSE	-0.228163	0.15489	0.300802	FALSE	FALSE	-0.680983	0.022591	0.0855288	FALSE	TRUE	-0.968917	0.00617815	0.0360974	FALSE	TRUE	-0.92311	0.00914173	0.0351358	FALSE	FALSE	-0.906469	0.0164304	0.0522398	FALSE	TRUE	-0.985125	0.0028768	0.0245487
ATP13A2	FALSE	FALSE	FALSE	FALSE	TRUE	FALSE	FALSE	FALSE	FALSE	TRUE	FALSE	FALSE	FALSE	FALSE	FALSE	FALSE	0.0679489	0.205815	0.357048	FALSE	FALSE	0.262394	0.0240239	0.0881703	TRUE	FALSE	0.251866	0.00871341	0.0408827	FALSE	FALSE	0.199767	0.0638772	0.107934	FALSE	FALSE	0.32959	0.0565568	0.105813	TRUE	FALSE	0.32138	0.0151747	0.0443826
ATP2A2	TRUE	FALSE	FALSE	FALSE	FALSE	FALSE	FALSE	FALSE	FALSE	TRUE	TRUE	FALSE	FALSE	FALSE	FALSE	FALSE	0.0094329	0.84146	0.899073	FALSE	FALSE	0.565492	0.00765914	0.0610587	TRUE	FALSE	0.476373	0.00117086	0.0256841	FALSE	FALSE	0.397668	0.037228	0.0743651	TRUE	FALSE	0.507906	0.00608288	0.0365684	TRUE	FALSE	0.481149	0.00612835	0.0297733
ATP2B1	FALSE	FALSE	FALSE	FALSE	FALSE	FALSE	FALSE	FALSE	FALSE	FALSE	FALSE	FALSE	FALSE	FALSE	FALSE	FALSE	-0.0168443	0.71334	0.803067	FALSE	FALSE	0.0635222	0.365601	0.462834	TRUE	FALSE	0.500876	0.0021626	0.0277728	TRUE	FALSE	0.749801	3.33629e-06	0.0100287	TRUE	FALSE	0.848798	0.00320234	0.0330279	TRUE	FALSE	0.953601	0.0065901	0.0304438
ATP2B4	TRUE	FALSE	FALSE	FALSE	FALSE	FALSE	FALSE	TRUE	FALSE	TRUE	FALSE	FALSE	FALSE	FALSE	FALSE	FALSE	0.360786	0.0270439	0.132852	FALSE	FALSE	0.551492	0.00505199	0.0571644	TRUE	FALSE	0.765426	0.00600508	0.0356266	TRUE	FALSE	0.898608	0.00246525	0.0234984	TRUE	FALSE	0.955065	0.000180808	0.0241466	TRUE	FALSE	1.05554	0.00627325	0.0298892
ATP5F1	FALSE	FALSE	FALSE	FALSE	FALSE	FALSE	FALSE	FALSE	FALSE	FALSE	FALSE	FALSE	FALSE	FALSE	FALSE	FALSE	-0.309945	0.0310646	0.139532	FALSE	FALSE	-0.601714	0.00484257	0.0571141	FALSE	TRUE	-0.598182	0.000552458	0.0242152	FALSE	TRUE	-0.647726	0.00875179	0.0344086	FALSE	TRUE	-0.661352	0.00250925	0.0321325	FALSE	TRUE	-0.699147	0.00245262	0.0233634
ATP5H	FALSE	FALSE	FALSE	FALSE	FALSE	FALSE	FALSE	FALSE	FALSE	FALSE	FALSE	FALSE	FALSE	FALSE	FALSE	FALSE	0.0763238	0.0160723	0.113936	FALSE	FALSE	0.142896	0.0572355	0.133366	TRUE	FALSE	0.263954	0.000553456	0.0242152	TRUE	FALSE	0.371562	0.00607897	0.0304403	TRUE	FALSE	0.433659	0.00415511	0.0340194	TRUE	FALSE	0.335644	0.0105761	0.0373128
ATP6AP1	TRUE	FALSE	FALSE	FALSE	FALSE	FALSE	FALSE	FALSE	FALSE	FALSE	FALSE	FALSE	FALSE	FALSE	FALSE	FALSE	0.039964	0.294496	0.444347	FALSE	FALSE	0.416576	0.0143591	0.0723487	TRUE	FALSE	0.682237	0.00673979	0.0370732	TRUE	FALSE	0.952431	0.0002312	0.0174117	TRUE	FALSE	1.13989	0.00654382	0.0370928	TRUE	FALSE	1.39428	0.0049039	0.0277798
ATP6V0A2	FALSE	FALSE	FALSE	FALSE	FALSE	FALSE	FALSE	FALSE	FALSE	FALSE	FALSE	TRUE	FALSE	FALSE	FALSE	FALSE	-0.197842	0.223152	0.373781	FALSE	FALSE	-0.724336	0.00603303	0.0588312	FALSE	TRUE	-1.11994	0.00172538	0.0272261	FALSE	TRUE	-1.18155	0.000474278	0.0190211	FALSE	TRUE	-1.22375	0.0017681	0.0315213	FALSE	TRUE	-1.31698	0.00310134	0.0249856
ATP6V1C1	TRUE	FALSE	FALSE	FALSE	FALSE	FALSE	FALSE	FALSE	FALSE	FALSE	FALSE	FALSE	FALSE	FALSE	FALSE	FALSE	-0.153096	0.086303	0.219891	FALSE	FALSE	-0.338048	0.0196809	0.0808819	FALSE	TRUE	-0.173406	0.00471226	0.0335858	FALSE	FALSE	0.0510206	0.13154	0.185872	FALSE	FALSE	0.0642723	0.50039	0.566871	FALSE	FALSE	0.173096	0.122956	0.176169
ATP6V1D	FALSE	FALSE	FALSE	FALSE	FALSE	FALSE	FALSE	FALSE	FALSE	FALSE	FALSE	FALSE	FALSE	FALSE	FALSE	FALSE	0.0505155	0.321666	0.471247	FALSE	FALSE	0.269593	0.00471629	0.0571141	TRUE	FALSE	0.492523	0.00148355	0.026321	TRUE	FALSE	0.725077	0.00236582	0.023362	TRUE	FALSE	0.793348	0.00235485	0.0321325	TRUE	FALSE	0.797842	0.000149818	0.0200145
ATP6V1E1	FALSE	FALSE	FALSE	FALSE	TRUE	FALSE	FALSE	FALSE	FALSE	FALSE	FALSE	FALSE	FALSE	FALSE	FALSE	FALSE	0.176002	0.0253496	0.130403	FALSE	FALSE	0.323091	0.0165792	0.0757325	TRUE	FALSE	0.495914	0.010359	0.0438498	TRUE	FALSE	0.789166	0.00963108	0.0357618	FALSE	FALSE	0.835555	0.022068	0.0604419	TRUE	FALSE	0.840711	0.0120791	0.0397817
ATP6V1F	FALSE	FALSE	FALSE	FALSE	FALSE	FALSE	FALSE	FALSE	FALSE	FALSE	FALSE	FALSE	FALSE	FALSE	FALSE	FALSE	0.1588	0.116141	0.256958	FALSE	FALSE	0.292058	0.0135736	0.0709834	TRUE	FALSE	0.296636	0.0064949	0.0366896	FALSE	FALSE	0.245358	0.197555	0.257382	FALSE	FALSE	0.385198	0.132937	0.195207	FALSE	FALSE	0.338953	0.14896	0.204245
ATP6V1G2	TRUE	FALSE	FALSE	FALSE	FALSE	FALSE	FALSE	FALSE	FALSE	FALSE	FALSE	FALSE	FALSE	FALSE	FALSE	FALSE	-0.233641	0.031598	0.140167	FALSE	FALSE	0.198514	0.0167162	0.0758557	TRUE	FALSE	0.783358	0.00708205	0.0377174	TRUE	FALSE	1.34067	0.00721833	0.0322208	TRUE	FALSE	1.62252	0.00354525	0.0333505	TRUE	FALSE	1.80015	0.00310567	0.0249857
ATP6V1H	FALSE	FALSE	FALSE	FALSE	FALSE	FALSE	FALSE	FALSE	FALSE	FALSE	FALSE	FALSE	FALSE	FALSE	FALSE	FALSE	-0.138272	0.0101328	0.101257	FALSE	FALSE	0.00160877	0.951422	0.964718	TRUE	FALSE	0.260931	7.41824e-05	0.0222581	TRUE	FALSE	0.446554	0.00207997	0.022938	TRUE	FALSE	0.558987	0.00219208	0.0321325	TRUE	FALSE	0.593816	0.00177631	0.0221713
ATP9A	FALSE	FALSE	FALSE	FALSE	FALSE	FALSE	FALSE	FALSE	FALSE	TRUE	FALSE	FALSE	FALSE	FALSE	FALSE	FALSE	0.33572	0.0317407	0.140315	FALSE	FALSE	0.719909	0.00492541	0.0571141	TRUE	FALSE	1.24898	0.000511066	0.0242152	TRUE	FALSE	1.5092	0.00231725	0.0233457	TRUE	FALSE	1.68465	0.000411352	0.0261076	TRUE	FALSE	1.63358	0.000117653	0.0192101
ATRIP	FALSE	FALSE	FALSE	FALSE	FALSE	FALSE	FALSE	FALSE	FALSE	FALSE	FALSE	FALSE	FALSE	FALSE	FALSE	FALSE	-0.247114	0.0417651	0.155348	FALSE	FALSE	-0.720954	0.0170153	0.0764348	FALSE	TRUE	-0.941868	0.0029092	0.0291969	FALSE	TRUE	-0.95197	0.00147926	0.0215564	FALSE	TRUE	-0.970413	0.00193045	0.0317917	FALSE	TRUE	-0.911433	0.00038347	0.0201048
ATXN1	FALSE	FALSE	FALSE	FALSE	FALSE	FALSE	FALSE	FALSE	FALSE	TRUE	FALSE	FALSE	FALSE	FALSE	FALSE	FALSE	0.312571	0.00759	0.0958878	FALSE	FALSE	0.927171	0.00388466	0.0557842	TRUE	FALSE	1.02205	0.000544423	0.0242152	TRUE	FALSE	1.14815	0.000165396	0.0174117	TRUE	FALSE	1.30993	0.00313473	0.0329818	TRUE	FALSE	1.39653	0.000503087	0.0201048
ATXN7L2	FALSE	FALSE	FALSE	FALSE	FALSE	FALSE	FALSE	FALSE	FALSE	FALSE	FALSE	FALSE	FALSE	FALSE	FALSE	FALSE	-0.623904	0.0152484	0.111999	FALSE	FALSE	-0.748525	0.0022584	0.0523632	FALSE	TRUE	-0.859202	0.00653122	0.036723	FALSE	TRUE	-0.926752	0.0132228	0.0411568	FALSE	TRUE	-1.03606	0.00218727	0.0321325	FALSE	TRUE	-1.09856	0.00146852	0.0217375
AURKB	FALSE	FALSE	FALSE	FALSE	FALSE	FALSE	FALSE	FALSE	FALSE	FALSE	FALSE	FALSE	FALSE	FALSE	FALSE	FALSE	0.837633	0.0531348	0.172804	FALSE	FALSE	-0.252265	0.423205	0.516847	FALSE	TRUE	-1.45631	0.00873188	0.0409044	FALSE	TRUE	-2.40906	0.00470186	0.0284684	FALSE	TRUE	-3.01728	0.00536978	0.0355381	FALSE	TRUE	-3.41245	0.00297258	0.0247066
CSRNP1	FALSE	FALSE	FALSE	FALSE	FALSE	FALSE	FALSE	FALSE	FALSE	FALSE	FALSE	FALSE	FALSE	FALSE	FALSE	FALSE	0.226043	0.0313683	0.139833	FALSE	FALSE	1.03807	0.00870941	0.0630063	TRUE	FALSE	2.13041	0.00249176	0.028418	TRUE	FALSE	2.06702	0.00338848	0.025446	TRUE	FALSE	1.91707	0.00838316	0.0403639	TRUE	FALSE	1.92911	0.00588391	0.0293562
B3GLCT	FALSE	FALSE	FALSE	FALSE	FALSE	FALSE	FALSE	FALSE	FALSE	FALSE	FALSE	FALSE	FALSE	FALSE	FALSE	FALSE	-0.24802	0.0295981	0.137428	FALSE	FALSE	-0.326949	0.00190682	0.0507544	FALSE	TRUE	-0.271118	0.00808956	0.039782	FALSE	FALSE	-0.247629	0.0601652	0.103166	FALSE	FALSE	-0.118366	0.187214	0.254473	FALSE	FALSE	-0.0352484	0.654792	0.702229
B3GNT4	FALSE	FALSE	FALSE	FALSE	FALSE	FALSE	FALSE	FALSE	FALSE	FALSE	FALSE	FALSE	FALSE	FALSE	FALSE	FALSE	0.0829539	0.100182	0.23781	FALSE	FALSE	0.375845	0.0766619	0.158327	TRUE	FALSE	0.919016	8.19877e-05	0.0222581	TRUE	FALSE	1.03702	0.00142539	0.0213378	TRUE	FALSE	1.3778	0.000812848	0.0290553	TRUE	FALSE	1.47107	0.00289372	0.0245536
B4GALNT1	TRUE	FALSE	FALSE	FALSE	FALSE	FALSE	FALSE	FALSE	FALSE	FALSE	FALSE	FALSE	FALSE	FALSE	FALSE	FALSE	0.666321	0.012717	0.107154	FALSE	FALSE	0.88217	0.0181575	0.0784189	TRUE	FALSE	1.1054	0.00170356	0.0271807	TRUE	FALSE	1.17045	0.00198291	0.0227028	TRUE	FALSE	1.37103	0.00221679	0.0321325	TRUE	FALSE	1.29339	0.00112512	0.0213386
BAALC	FALSE	FALSE	FALSE	FALSE	FALSE	FALSE	FALSE	FALSE	FALSE	FALSE	FALSE	FALSE	FALSE	FALSE	FALSE	FALSE	-0.474454	0.0197967	0.121167	FALSE	FALSE	0.802333	0.0386757	0.109846	TRUE	FALSE	1.82812	0.00365083	0.0307682	TRUE	FALSE	2.19774	0.00168845	0.0224183	TRUE	FALSE	2.43231	0.00348642	0.0332497	TRUE	FALSE	2.29792	0.00271533	0.0242358
BACH2	FALSE	FALSE	FALSE	FALSE	FALSE	FALSE	FALSE	FALSE	FALSE	FALSE	FALSE	FALSE	FALSE	FALSE	FALSE	FALSE	0.34178	0.0324528	0.141172	FALSE	FALSE	0.637444	0.0170361	0.0764679	TRUE	FALSE	0.905881	0.00207912	0.0275091	TRUE	FALSE	1.12044	6.60029e-05	0.0174117	TRUE	FALSE	1.27519	0.00606635	0.0365684	TRUE	FALSE	1.18045	0.0110159	0.0381141
ADGRB3	FALSE	FALSE	FALSE	FALSE	FALSE	FALSE	FALSE	TRUE	FALSE	FALSE	FALSE	FALSE	FALSE	FALSE	FALSE	FALSE	0.899573	0.00595878	0.0922818	FALSE	FALSE	1.13133	0.0164107	0.07545	TRUE	FALSE	1.07448	0.000237716	0.0230255	TRUE	FALSE	1.07091	0.00256384	0.0237654	TRUE	FALSE	1.21178	0.00784687	0.0393457	TRUE	FALSE	1.18843	0.0043032	0.0267145
BAMBI	FALSE	FALSE	FALSE	FALSE	FALSE	FALSE	FALSE	FALSE	FALSE	FALSE	FALSE	FALSE	FALSE	FALSE	FALSE	FALSE	-1.56655	0.00520822	0.0890475	FALSE	FALSE	-0.953377	0.0106745	0.0661252	FALSE	TRUE	-1.32228	0.000525404	0.0242152	FALSE	TRUE	-1.89973	0.00216413	0.022986	FALSE	TRUE	-2.57276	0.00414306	0.0340194	FALSE	TRUE	-2.74146	0.00240027	0.0233634
BANF1	FALSE	FALSE	FALSE	FALSE	FALSE	FALSE	FALSE	FALSE	FALSE	FALSE	FALSE	FALSE	FALSE	FALSE	FALSE	FALSE	-0.0201151	0.822761	0.885739	FALSE	FALSE	-0.25311	0.0190694	0.0800439	FALSE	TRUE	-0.44441	0.00777378	0.03922	FALSE	FALSE	-0.436216	0.0236052	0.0561752	FALSE	FALSE	-0.361091	0.106571	0.166295	FALSE	TRUE	-0.50021	0.0122567	0.0400144
BARD1	FALSE	FALSE	FALSE	FALSE	FALSE	FALSE	FALSE	FALSE	FALSE	FALSE	FALSE	FALSE	FALSE	FALSE	FALSE	FALSE	0.237044	0.063056	0.186726	FALSE	FALSE	-0.236342	0.357232	0.454601	FALSE	TRUE	-1.02414	0.00866659	0.0408289	FALSE	TRUE	-1.26715	0.00274148	0.0242476	FALSE	TRUE	-1.49761	0.0025917	0.0321325	FALSE	TRUE	-1.58915	3.79953e-05	0.0151942
BASP1	FALSE	FALSE	FALSE	FALSE	FALSE	FALSE	FALSE	FALSE	FALSE	FALSE	FALSE	FALSE	FALSE	FALSE	FALSE	FALSE	1.48491	0.000277748	0.0581251	FALSE	FALSE	1.7357	0.00274259	0.0534002	TRUE	FALSE	2.29562	0.000446901	0.0242152	TRUE	FALSE	2.52855	0.000295679	0.0178609	TRUE	FALSE	2.57595	0.0016779	0.0309799	TRUE	FALSE	2.55186	0.000443081	0.0201048
PRRC2C	FALSE	FALSE	FALSE	FALSE	FALSE	FALSE	FALSE	FALSE	FALSE	TRUE	FALSE	FALSE	TRUE	FALSE	FALSE	FALSE	-0.164626	0.380838	0.524101	FALSE	FALSE	-0.34283	0.0365233	0.106624	FALSE	TRUE	-0.44489	0.00756764	0.0388161	FALSE	FALSE	-0.475679	0.0680043	0.11275	FALSE	FALSE	-0.566828	0.0532118	0.101437	FALSE	FALSE	-0.596886	0.0412172	0.0802233
BAX	FALSE	FALSE	FALSE	FALSE	FALSE	FALSE	FALSE	FALSE	FALSE	FALSE	FALSE	FALSE	FALSE	TRUE	FALSE	FALSE	0.129073	0.352654	0.499433	FALSE	FALSE	0.533246	0.100644	0.188095	TRUE	FALSE	0.705486	0.0119869	0.0465792	TRUE	FALSE	0.417732	0.0121256	0.0394671	FALSE	FALSE	0.210501	0.259292	0.330483	FALSE	FALSE	0.0098453	0.94769	0.959993
BAZ1A	FALSE	FALSE	FALSE	FALSE	FALSE	FALSE	FALSE	FALSE	FALSE	FALSE	FALSE	FALSE	FALSE	FALSE	FALSE	FALSE	-0.136863	0.0094783	0.0982898	FALSE	FALSE	-0.566963	0.0356886	0.105492	FALSE	TRUE	-0.87997	0.000781341	0.0246576	FALSE	TRUE	-1.0556	0.000959058	0.0198647	FALSE	TRUE	-1.32367	0.00398506	0.0338789	FALSE	TRUE	-1.49287	0.00338104	0.0254563
BBS12	FALSE	FALSE	FALSE	FALSE	FALSE	FALSE	FALSE	FALSE	FALSE	FALSE	FALSE	TRUE	FALSE	FALSE	FALSE	FALSE	-0.0762853	0.290307	0.44037	FALSE	FALSE	0.0956929	0.0983969	0.185647	TRUE	FALSE	0.478725	0.00335365	0.030342	TRUE	FALSE	0.621485	0.00288394	0.0243214	TRUE	FALSE	0.743434	0.00624803	0.0367273	TRUE	FALSE	0.827811	0.00300766	0.0247993
BBS4	FALSE	FALSE	FALSE	FALSE	FALSE	FALSE	FALSE	FALSE	FALSE	FALSE	TRUE	TRUE	FALSE	FALSE	FALSE	FALSE	0.278283	0.0742626	0.201861	FALSE	FALSE	0.433309	0.0122317	0.0688348	TRUE	FALSE	0.650526	0.00480038	0.0336558	TRUE	FALSE	0.800208	0.00772807	0.0328992	TRUE	FALSE	0.857762	0.0121372	0.0462745	TRUE	FALSE	0.910126	0.00208444	0.022704
BBS9	FALSE	FALSE	FALSE	FALSE	FALSE	FALSE	FALSE	FALSE	FALSE	FALSE	FALSE	TRUE	FALSE	FALSE	FALSE	FALSE	0.0918028	0.289536	0.439711	FALSE	FALSE	0.200271	0.00915809	0.0635764	TRUE	FALSE	0.388387	0.012759	0.0477964	TRUE	FALSE	0.482767	0.016459	0.0461483	TRUE	FALSE	0.553545	0.00919569	0.0415431	TRUE	FALSE	0.656295	0.000523625	0.0201048
BCAN	TRUE	FALSE	FALSE	FALSE	FALSE	FALSE	FALSE	FALSE	FALSE	TRUE	FALSE	FALSE	FALSE	TRUE	FALSE	FALSE	0.204581	0.0457504	0.162288	FALSE	FALSE	0.343705	0.0331652	0.101975	TRUE	FALSE	0.435405	0.00204852	0.0274697	TRUE	FALSE	0.428667	0.00276733	0.0243028	TRUE	FALSE	0.344747	0.0112975	0.0448451	TRUE	FALSE	0.421616	0.0059914	0.0295184
BCAP29	FALSE	FALSE	FALSE	FALSE	FALSE	FALSE	FALSE	FALSE	FALSE	FALSE	FALSE	FALSE	FALSE	FALSE	FALSE	FALSE	0.325655	0.00221185	0.0733651	FALSE	FALSE	0.447728	0.0155978	0.0743549	TRUE	FALSE	0.461527	0.00137133	0.0261141	TRUE	FALSE	0.56504	0.00337453	0.025425	TRUE	FALSE	0.66243	0.000353528	0.0258166	TRUE	FALSE	0.711056	0.00519084	0.0283345
BCAP31	TRUE	FALSE	FALSE	FALSE	FALSE	FALSE	FALSE	FALSE	FALSE	FALSE	FALSE	FALSE	FALSE	FALSE	FALSE	FALSE	-0.0633022	0.482949	0.616167	FALSE	FALSE	0.192016	0.206945	0.304275	TRUE	FALSE	0.632806	0.00596169	0.0355752	TRUE	FALSE	0.823427	0.00584462	0.0299919	TRUE	FALSE	0.871231	0.0128554	0.0472561	TRUE	FALSE	0.90417	0.00373864	0.0259944
BCAS4	TRUE	FALSE	FALSE	FALSE	FALSE	FALSE	FALSE	FALSE	FALSE	FALSE	FALSE	FALSE	FALSE	FALSE	FALSE	FALSE	0.404872	0.0292276	0.136459	FALSE	FALSE	0.87466	0.0145054	0.0726041	TRUE	FALSE	1.07446	0.00646651	0.0366896	TRUE	FALSE	1.18627	0.00573264	0.0296981	FALSE	FALSE	1.22933	0.0160998	0.0517521	TRUE	FALSE	1.13347	0.00474093	0.0274295
BCAT1	TRUE	FALSE	FALSE	FALSE	FALSE	FALSE	FALSE	FALSE	FALSE	FALSE	FALSE	FALSE	TRUE	FALSE	FALSE	FALSE	-0.802774	0.0177232	0.116977	FALSE	FALSE	-0.909296	0.00775255	0.0612026	FALSE	TRUE	-1.82779	0.000289206	0.0235333	FALSE	TRUE	-2.10944	0.00271301	0.0241835	FALSE	TRUE	-2.04296	0.0113243	0.0448531	FALSE	TRUE	-1.95654	0.00749947	0.0320939
BCDIN3D	FALSE	FALSE	FALSE	FALSE	FALSE	FALSE	FALSE	FALSE	FALSE	FALSE	FALSE	FALSE	FALSE	FALSE	FALSE	FALSE	0.149887	0.154873	0.300802	FALSE	FALSE	0.280305	0.114045	0.203579	TRUE	FALSE	0.339795	0.00706649	0.0377174	FALSE	FALSE	0.32658	0.0343222	0.0705773	FALSE	FALSE	0.218318	0.14167	0.205044	FALSE	FALSE	0.216688	0.0403994	0.079159
BCL11A	TRUE	FALSE	FALSE	FALSE	FALSE	FALSE	FALSE	TRUE	TRUE	FALSE	FALSE	FALSE	FALSE	FALSE	FALSE	FALSE	0.232951	0.0569108	0.177969	FALSE	FALSE	0.437645	0.0077306	0.061187	TRUE	FALSE	0.395409	0.0103663	0.0438516	FALSE	FALSE	0.250122	0.0361322	0.072827	FALSE	FALSE	-0.12508	0.0224701	0.0610963	FALSE	TRUE	-0.31624	0.0142822	0.0432837
BCL7A	TRUE	FALSE	FALSE	FALSE	FALSE	FALSE	FALSE	FALSE	FALSE	FALSE	FALSE	FALSE	FALSE	FALSE	FALSE	FALSE	-0.0908848	0.298318	0.448139	FALSE	FALSE	-0.238526	0.0346802	0.103856	FALSE	TRUE	-0.443251	0.00669804	0.036987	FALSE	TRUE	-0.464756	0.00548324	0.0293378	FALSE	TRUE	-0.429329	0.00115495	0.0301656	FALSE	TRUE	-0.508173	0.000935778	0.0204431
BCL7C	TRUE	FALSE	FALSE	FALSE	FALSE	FALSE	FALSE	FALSE	FALSE	FALSE	FALSE	FALSE	FALSE	FALSE	FALSE	FALSE	-0.110329	0.213667	0.364524	FALSE	FALSE	-0.167946	0.35129	0.448643	FALSE	TRUE	-0.309181	0.000896874	0.0247068	FALSE	FALSE	-0.257313	0.0698676	0.114849	FALSE	FALSE	-0.181271	0.195666	0.26326	FALSE	FALSE	-0.188123	0.0919583	0.141604
BCL9	FALSE	FALSE	FALSE	FALSE	FALSE	FALSE	FALSE	FALSE	FALSE	FALSE	FALSE	FALSE	FALSE	FALSE	FALSE	FALSE	0.0607138	0.185852	0.334475	FALSE	FALSE	0.119533	0.454303	0.54524	TRUE	FALSE	0.105619	0.00109087	0.0256841	FALSE	FALSE	-0.0105221	0.79238	0.82417	FALSE	FALSE	-0.0530554	0.399303	0.470409	FALSE	FALSE	-0.156327	0.0473992	0.0883605
BCORL1	TRUE	FALSE	FALSE	FALSE	FALSE	FALSE	FALSE	TRUE	FALSE	FALSE	FALSE	FALSE	TRUE	FALSE	FALSE	FALSE	0.352566	0.0543904	0.174538	FALSE	FALSE	0.50747	0.00738353	0.0606089	TRUE	FALSE	0.774604	0.00710871	0.0377541	TRUE	FALSE	0.680259	0.000562853	0.0192021	TRUE	FALSE	0.750598	0.0035037	0.0332497	TRUE	FALSE	0.648546	0.0154106	0.0447622
BEGAIN	FALSE	FALSE	FALSE	FALSE	FALSE	FALSE	FALSE	FALSE	FALSE	FALSE	FALSE	FALSE	FALSE	FALSE	FALSE	FALSE	-0.0320221	0.642101	0.747783	FALSE	FALSE	0.0751444	0.462272	0.552387	TRUE	FALSE	0.390254	0.00828656	0.0401021	FALSE	FALSE	0.340644	0.0713522	0.116671	FALSE	FALSE	0.384444	0.0703819	0.123485	FALSE	FALSE	0.329627	0.0718438	0.118409
BEND3	FALSE	FALSE	FALSE	FALSE	FALSE	FALSE	FALSE	FALSE	FALSE	FALSE	FALSE	FALSE	FALSE	FALSE	FALSE	FALSE	-0.254791	0.0200907	0.121936	FALSE	FALSE	-0.44719	0.0297285	0.0973741	FALSE	TRUE	-0.631784	0.00318889	0.0299096	FALSE	TRUE	-0.63104	0.00351592	0.0255824	FALSE	TRUE	-0.628087	0.0138937	0.0483346	FALSE	TRUE	-0.641785	0.00166192	0.0219983
BEX2	TRUE	FALSE	FALSE	FALSE	FALSE	FALSE	FALSE	FALSE	FALSE	FALSE	FALSE	FALSE	FALSE	FALSE	FALSE	FALSE	-0.691905	0.00338115	0.0816636	FALSE	FALSE	-0.100286	0.331823	0.430147	TRUE	FALSE	0.297611	0.00720936	0.0379349	TRUE	FALSE	0.696807	0.00433669	0.0274922	TRUE	FALSE	0.948343	0.00457817	0.03438	TRUE	FALSE	0.959832	0.00452789	0.0268935
BID	TRUE	FALSE	FALSE	FALSE	FALSE	FALSE	FALSE	FALSE	FALSE	FALSE	FALSE	FALSE	FALSE	FALSE	FALSE	FALSE	-0.406276	0.0114532	0.104296	FALSE	FALSE	-0.865596	0.00913516	0.0634947	FALSE	TRUE	-1.0364	0.00136366	0.0261141	FALSE	TRUE	-1.11309	0.00489767	0.0286364	FALSE	TRUE	-1.21124	0.00442081	0.034275	FALSE	TRUE	-1.12196	0.000728152	0.0201048
NAIP	FALSE	FALSE	FALSE	FALSE	FALSE	FALSE	FALSE	FALSE	FALSE	FALSE	FALSE	FALSE	FALSE	FALSE	FALSE	FALSE	-0.255553	0.0281317	0.134541	FALSE	FALSE	-0.346848	0.0689299	0.14875	FALSE	TRUE	-0.22427	0.00724699	0.0380626	FALSE	TRUE	-0.281932	0.00419592	0.0272048	FALSE	TRUE	-0.511174	0.00539831	0.0355381	FALSE	TRUE	-0.488571	0.0027956	0.0244042
BLM	FALSE	FALSE	FALSE	FALSE	FALSE	FALSE	FALSE	FALSE	FALSE	FALSE	FALSE	FALSE	FALSE	FALSE	FALSE	FALSE	0.0249142	0.774282	0.848966	FALSE	FALSE	-0.547618	0.148634	0.241305	FALSE	TRUE	-1.48249	0.00596351	0.0355752	FALSE	TRUE	-1.79135	0.00216462	0.022986	FALSE	TRUE	-2.00115	0.00426734	0.0340194	FALSE	TRUE	-2.09035	0.00438353	0.0268038
BLOC1S2	FALSE	FALSE	FALSE	FALSE	FALSE	FALSE	FALSE	FALSE	FALSE	FALSE	FALSE	FALSE	FALSE	FALSE	FALSE	FALSE	-0.125525	0.110261	0.250268	FALSE	FALSE	0.250073	0.0156488	0.0744038	TRUE	FALSE	0.423038	0.0091621	0.0418167	TRUE	FALSE	0.427431	0.0185693	0.0492131	TRUE	FALSE	0.492432	0.00455523	0.0343209	TRUE	FALSE	0.411048	0.00701819	0.0312278
BLVRA	FALSE	FALSE	FALSE	FALSE	FALSE	FALSE	FALSE	FALSE	FALSE	FALSE	FALSE	FALSE	FALSE	FALSE	FALSE	FALSE	0.318901	0.00246245	0.0746626	FALSE	FALSE	0.537831	0.00394233	0.0557842	TRUE	FALSE	0.495639	0.00979685	0.04275	TRUE	FALSE	0.600748	0.0131568	0.0410524	TRUE	FALSE	0.753931	0.00165658	0.0309799	FALSE	FALSE	0.679218	0.0294926	0.0647317
BLVRB	TRUE	FALSE	FALSE	FALSE	FALSE	FALSE	FALSE	FALSE	FALSE	FALSE	FALSE	FALSE	FALSE	FALSE	FALSE	FALSE	0.225821	0.127603	0.270147	FALSE	FALSE	0.647477	0.00991856	0.0645898	TRUE	FALSE	0.84651	0.00929578	0.0420562	TRUE	FALSE	1.20624	0.0141913	0.0425216	TRUE	FALSE	1.16617	0.0148698	0.0499469	TRUE	FALSE	1.20284	0.0115849	0.039069
BMP2	FALSE	FALSE	FALSE	FALSE	FALSE	FALSE	FALSE	FALSE	FALSE	FALSE	FALSE	FALSE	FALSE	FALSE	FALSE	FALSE	-0.228533	0.0411591	0.154379	FALSE	FALSE	-0.282078	0.0118887	0.0683315	FALSE	TRUE	-0.244673	0.0119546	0.0465022	FALSE	FALSE	-0.240468	0.0211232	0.0528822	FALSE	FALSE	-0.231321	0.0325964	0.0749045	FALSE	TRUE	-0.317684	0.000863732	0.0203806
BMP7	FALSE	FALSE	FALSE	FALSE	FALSE	FALSE	FALSE	FALSE	FALSE	FALSE	FALSE	FALSE	FALSE	FALSE	FALSE	FALSE	0.177163	0.477285	0.612162	FALSE	FALSE	0.935354	0.0061652	0.0590473	TRUE	FALSE	1.38804	0.0050353	0.0339418	TRUE	FALSE	1.46875	0.00318056	0.0250913	TRUE	FALSE	1.50718	0.0108536	0.0442096	TRUE	FALSE	1.43148	0.0029267	0.0245536
BMPR2	FALSE	FALSE	FALSE	FALSE	FALSE	FALSE	FALSE	FALSE	FALSE	TRUE	FALSE	FALSE	FALSE	FALSE	FALSE	FALSE	-0.119998	0.194917	0.34548	FALSE	FALSE	0.688498	0.00398658	0.0557842	TRUE	FALSE	1.21509	0.000158413	0.0225126	TRUE	FALSE	1.23875	0.00457853	0.0281122	TRUE	FALSE	1.06818	0.00533937	0.0354671	TRUE	FALSE	1.01751	0.0178426	0.04858
BNC2	FALSE	FALSE	FALSE	FALSE	FALSE	FALSE	FALSE	FALSE	FALSE	FALSE	FALSE	FALSE	FALSE	FALSE	FALSE	FALSE	0.233784	0.0347696	0.143419	FALSE	FALSE	0.315027	0.0463092	0.119755	TRUE	FALSE	0.227417	0.0130118	0.0483319	FALSE	FALSE	0.125406	0.170186	0.228601	FALSE	FALSE	0.0212085	0.889614	0.910589	FALSE	FALSE	0.000161207	0.999046	1
BOLA2B	FALSE	FALSE	FALSE	FALSE	FALSE	FALSE	FALSE	FALSE	FALSE	FALSE	FALSE	FALSE	FALSE	FALSE	FALSE	FALSE	-0.219872	0.0473488	0.164043	FALSE	FALSE	-0.648196	0.00889392	0.0632852	FALSE	TRUE	-0.607091	0.000718076	0.024492	FALSE	FALSE	-0.569122	0.0247661	0.057969	FALSE	FALSE	-0.539163	0.0522951	0.100412	FALSE	TRUE	-0.550695	0.00530739	0.0284971
BOLA3	FALSE	FALSE	FALSE	FALSE	FALSE	FALSE	FALSE	FALSE	FALSE	FALSE	FALSE	FALSE	FALSE	FALSE	FALSE	FALSE	-0.0894809	0.332303	0.480736	FALSE	FALSE	-0.360612	0.0144995	0.0726041	FALSE	TRUE	-0.562302	0.00533594	0.0343138	FALSE	TRUE	-0.52642	0.00893261	0.0347423	FALSE	TRUE	-0.455308	0.00516706	0.0351809	FALSE	FALSE	-0.448009	0.0211029	0.0528671
BOP1	FALSE	FALSE	FALSE	FALSE	FALSE	FALSE	FALSE	FALSE	FALSE	FALSE	FALSE	FALSE	FALSE	FALSE	FALSE	FALSE	-0.75182	0.0020528	0.0732078	FALSE	FALSE	-0.95599	0.00316882	0.0542855	FALSE	TRUE	-0.679408	0.00314312	0.029888	FALSE	TRUE	-0.652426	0.00853389	0.0341858	FALSE	TRUE	-0.760364	0.0109541	0.0443187	FALSE	TRUE	-0.862892	0.00949136	0.0352875
BRAF	TRUE	TRUE	FALSE	FALSE	FALSE	FALSE	FALSE	FALSE	FALSE	FALSE	TRUE	FALSE	FALSE	FALSE	FALSE	FALSE	-0.0783617	0.244156	0.395764	FALSE	FALSE	-0.12969	0.322664	0.4211	FALSE	TRUE	-0.150363	0.00159685	0.026705	FALSE	FALSE	-0.172687	0.025086	0.0583939	FALSE	FALSE	-0.0768483	0.178774	0.245344	FALSE	FALSE	-0.0984635	0.0634716	0.108244
BRCA1	FALSE	FALSE	FALSE	FALSE	FALSE	FALSE	FALSE	FALSE	FALSE	FALSE	FALSE	FALSE	FALSE	FALSE	FALSE	FALSE	-0.0298882	0.802683	0.870376	FALSE	FALSE	-0.616743	0.0713946	0.151763	FALSE	TRUE	-1.2234	0.00526494	0.0341523	FALSE	TRUE	-1.32114	0.00411873	0.0269124	FALSE	TRUE	-1.36086	0.00971069	0.0425653	FALSE	TRUE	-1.43433	0.00587972	0.0293562
BRIX1	FALSE	FALSE	FALSE	FALSE	FALSE	FALSE	FALSE	FALSE	FALSE	FALSE	FALSE	FALSE	FALSE	FALSE	FALSE	FALSE	-0.323066	0.00613974	0.0923244	FALSE	FALSE	-0.715943	0.00180743	0.0507544	FALSE	TRUE	-1.19322	0.00158426	0.0266239	FALSE	TRUE	-1.21573	0.00371562	0.0261056	FALSE	TRUE	-1.36882	0.0037526	0.0336167	FALSE	TRUE	-1.41505	0.000681061	0.0201048
MPC2	TRUE	FALSE	FALSE	FALSE	FALSE	FALSE	FALSE	FALSE	FALSE	FALSE	FALSE	FALSE	FALSE	FALSE	FALSE	FALSE	0.357804	0.00750772	0.0958878	FALSE	FALSE	0.460313	0.00982997	0.0645163	TRUE	FALSE	0.449026	0.00137935	0.0261141	TRUE	FALSE	0.498034	0.0188793	0.0497345	TRUE	FALSE	0.636667	0.00691968	0.037885	TRUE	FALSE	0.610341	0.00917746	0.0347874
BRPF1	TRUE	FALSE	FALSE	FALSE	FALSE	FALSE	FALSE	FALSE	FALSE	FALSE	FALSE	FALSE	FALSE	FALSE	FALSE	FALSE	-0.329281	0.0249905	0.130181	FALSE	FALSE	-0.457201	0.0094288	0.0640506	FALSE	TRUE	-0.568317	0.0109639	0.0448478	FALSE	TRUE	-0.717721	0.00904322	0.034934	FALSE	TRUE	-0.751236	0.00769776	0.0391603	FALSE	TRUE	-0.74195	0.00697727	0.0311462
BRSK1	TRUE	FALSE	FALSE	FALSE	FALSE	FALSE	FALSE	FALSE	FALSE	TRUE	FALSE	FALSE	TRUE	FALSE	FALSE	FALSE	0.414318	0.0239329	0.128215	FALSE	FALSE	0.870451	0.00320236	0.0543685	TRUE	FALSE	1.19253	0.00130307	0.0261141	TRUE	FALSE	1.19071	0.00398418	0.0266384	TRUE	FALSE	1.21767	0.000275925	0.0245573	TRUE	FALSE	1.35965	0.0105175	0.0371885
CELF6	FALSE	FALSE	FALSE	FALSE	FALSE	FALSE	FALSE	FALSE	FALSE	FALSE	FALSE	FALSE	FALSE	FALSE	FALSE	FALSE	-0.0989433	0.0499256	0.168021	FALSE	FALSE	0.387758	0.0243215	0.0889186	TRUE	FALSE	0.695414	0.0080068	0.0396832	TRUE	FALSE	0.969754	0.0057377	0.0297108	TRUE	FALSE	1.24127	0.00245164	0.0321325	TRUE	FALSE	1.26414	0.00285484	0.0245026
LRRN4CL	FALSE	FALSE	FALSE	FALSE	TRUE	FALSE	FALSE	FALSE	FALSE	FALSE	FALSE	FALSE	FALSE	FALSE	FALSE	FALSE	0.617848	0.00917545	0.0981947	FALSE	FALSE	0	1	1	TRUE	FALSE	1.44081	0.00432727	0.0324514	TRUE	FALSE	1.80022	0.00234023	0.023362	TRUE	FALSE	1.94444	0.00341563	0.0332287	TRUE	FALSE	2.0981	0.0019556	0.0223071
BST2	TRUE	FALSE	FALSE	FALSE	FALSE	TRUE	FALSE	FALSE	FALSE	FALSE	FALSE	FALSE	FALSE	FALSE	FALSE	FALSE	0.13594	0.309928	0.459906	FALSE	FALSE	0.45889	0.0359761	0.105893	TRUE	FALSE	0.462646	0.00447265	0.032944	FALSE	FALSE	0.366097	0.0470664	0.0868363	FALSE	FALSE	0.246028	0.0973482	0.156042	FALSE	FALSE	0.247393	0.0874393	0.136416
BTAF1	FALSE	FALSE	TRUE	FALSE	FALSE	FALSE	FALSE	FALSE	FALSE	FALSE	FALSE	FALSE	FALSE	FALSE	FALSE	FALSE	0.0294522	0.656186	0.758141	FALSE	FALSE	-0.360537	0.060045	0.137232	FALSE	TRUE	-0.470034	0.00717923	0.0378638	FALSE	TRUE	-0.497532	0.0060494	0.0303369	FALSE	FALSE	-0.673992	0.0259071	0.065779	FALSE	TRUE	-0.587598	0.00688668	0.0309
BTBD10	FALSE	FALSE	FALSE	FALSE	FALSE	FALSE	FALSE	FALSE	FALSE	FALSE	FALSE	FALSE	FALSE	FALSE	FALSE	FALSE	0.182184	0.0156205	0.112482	FALSE	FALSE	0.676517	0.0152726	0.0738167	TRUE	FALSE	1.03943	0.00195761	0.0274697	TRUE	FALSE	1.13088	0.000642752	0.019269	TRUE	FALSE	1.04193	0.00195814	0.0317917	TRUE	FALSE	1.06162	0.00193674	0.0223071
BTBD6	FALSE	FALSE	FALSE	FALSE	FALSE	FALSE	FALSE	FALSE	FALSE	FALSE	FALSE	FALSE	FALSE	FALSE	FALSE	FALSE	-0.300849	0.0698648	0.195601	FALSE	FALSE	-0.49969	0.0345219	0.10361	FALSE	TRUE	-0.680815	0.00617023	0.0360974	FALSE	TRUE	-0.761326	0.00826534	0.0338457	FALSE	TRUE	-0.618368	0.00842489	0.04044	FALSE	FALSE	-0.530273	0.0312266	0.0669679
BTBD7	FALSE	FALSE	FALSE	FALSE	FALSE	FALSE	FALSE	FALSE	FALSE	FALSE	FALSE	FALSE	FALSE	FALSE	FALSE	FALSE	-0.311739	0.0176371	0.11668	FALSE	FALSE	-0.424726	0.0159696	0.0750208	FALSE	TRUE	-0.562965	0.00151867	0.0263754	FALSE	TRUE	-0.635278	0.00146859	0.0215124	FALSE	TRUE	-0.677283	0.00263259	0.0321325	FALSE	TRUE	-0.692613	0.00103922	0.0208483
BTG2	FALSE	FALSE	FALSE	FALSE	FALSE	FALSE	FALSE	FALSE	FALSE	FALSE	FALSE	FALSE	FALSE	TRUE	FALSE	FALSE	0.84849	0.000238814	0.0581251	FALSE	FALSE	0.958065	0.00894465	0.0633428	TRUE	FALSE	0.820939	0.00789573	0.0394771	FALSE	FALSE	0.569308	0.019845	0.0510672	FALSE	FALSE	0.45506	0.0245092	0.0638338	FALSE	FALSE	0.498774	0.0856189	0.13409
BTN2A1	TRUE	FALSE	FALSE	FALSE	FALSE	FALSE	FALSE	FALSE	FALSE	FALSE	FALSE	FALSE	FALSE	FALSE	FALSE	FALSE	0.160441	0.158739	0.304694	FALSE	FALSE	0.529739	0.0302493	0.0980534	TRUE	FALSE	0.857313	0.0060026	0.0356266	TRUE	FALSE	0.860407	0.00176253	0.0226804	TRUE	FALSE	0.822955	0.00166938	0.0309799	TRUE	FALSE	0.875104	0.00440134	0.0268038
BUB1B	FALSE	FALSE	FALSE	FALSE	FALSE	FALSE	FALSE	FALSE	FALSE	FALSE	FALSE	FALSE	FALSE	FALSE	FALSE	FALSE	0.164102	0.281811	0.432738	FALSE	FALSE	-0.557025	0.0826681	0.16622	FALSE	TRUE	-1.1832	0.00820017	0.0399853	FALSE	TRUE	-1.58131	0.00645383	0.031161	FALSE	TRUE	-1.61863	0.00967588	0.04251	FALSE	TRUE	-1.74553	0.00648089	0.0302523
BUB3	FALSE	FALSE	FALSE	FALSE	FALSE	FALSE	FALSE	FALSE	FALSE	FALSE	FALSE	FALSE	FALSE	FALSE	FALSE	FALSE	0.00574205	0.934041	0.960916	FALSE	FALSE	-0.505166	0.0193794	0.0804528	FALSE	TRUE	-0.669857	0.0108751	0.0447091	FALSE	FALSE	-0.556214	0.0227947	0.0552504	FALSE	FALSE	-0.299614	0.0580956	0.107719	FALSE	FALSE	-0.31896	0.0590498	0.102576
BUD13	FALSE	FALSE	FALSE	FALSE	FALSE	FALSE	FALSE	FALSE	FALSE	FALSE	FALSE	FALSE	FALSE	FALSE	FALSE	FALSE	0.00388631	0.862992	0.913851	FALSE	FALSE	-0.240642	0.139133	0.230882	FALSE	TRUE	-0.428736	0.00753357	0.038746	FALSE	TRUE	-0.656517	0.00942956	0.0355465	FALSE	FALSE	-0.53632	0.0358071	0.0791451	FALSE	TRUE	-0.600156	0.01006	0.0363359
BYSL	FALSE	FALSE	FALSE	FALSE	FALSE	FALSE	FALSE	FALSE	FALSE	FALSE	FALSE	FALSE	FALSE	FALSE	FALSE	FALSE	-0.333513	0.000152213	0.0581251	FALSE	FALSE	-1.00931	0.0087034	0.0630063	FALSE	TRUE	-0.956102	0.000612177	0.0242811	FALSE	TRUE	-0.984931	0.00312735	0.0249682	FALSE	TRUE	-1.06223	0.000477625	0.0265417	FALSE	TRUE	-1.08972	0.00212212	0.0228236
BZW2	FALSE	FALSE	FALSE	FALSE	FALSE	FALSE	FALSE	FALSE	FALSE	FALSE	FALSE	FALSE	FALSE	FALSE	FALSE	FALSE	-0.475137	0.00981172	0.099755	FALSE	FALSE	-0.778869	0.00631918	0.0592008	FALSE	TRUE	-0.94131	0.00611429	0.0359261	FALSE	TRUE	-1.19815	0.00238053	0.0234039	FALSE	TRUE	-1.30216	0.00372693	0.0335409	FALSE	TRUE	-1.49434	0.00547068	0.0288262
ANAPC16	FALSE	FALSE	FALSE	FALSE	FALSE	FALSE	FALSE	FALSE	FALSE	FALSE	FALSE	FALSE	FALSE	FALSE	FALSE	FALSE	-0.303998	0.0514703	0.170104	FALSE	FALSE	-0.0893775	0.326696	0.425388	FALSE	TRUE	-0.350268	0.0100021	0.043079	FALSE	FALSE	-0.251273	0.0698853	0.114849	FALSE	FALSE	-0.23321	0.0846917	0.14151	FALSE	FALSE	-0.382113	0.0510552	0.0926934
MCMBP	FALSE	FALSE	FALSE	FALSE	FALSE	FALSE	FALSE	FALSE	FALSE	FALSE	FALSE	FALSE	FALSE	FALSE	FALSE	FALSE	-0.120301	0.052506	0.171981	FALSE	FALSE	-0.506937	0.0139028	0.0717319	FALSE	TRUE	-0.63027	0.00120992	0.0258819	FALSE	TRUE	-0.784375	0.000671663	0.0193625	FALSE	TRUE	-0.77738	0.000228909	0.0241466	FALSE	TRUE	-0.771217	0.00244213	0.0233634
WBP1L	FALSE	FALSE	FALSE	FALSE	FALSE	FALSE	FALSE	FALSE	FALSE	FALSE	FALSE	FALSE	FALSE	FALSE	FALSE	FALSE	0.233771	0.00966188	0.0994292	FALSE	FALSE	0.929294	0.00417336	0.0565897	TRUE	FALSE	1.1899	0.0023832	0.0282321	TRUE	FALSE	1.20289	0.00275956	0.0243028	TRUE	FALSE	1.07194	0.000127721	0.0241466	TRUE	FALSE	1.02824	0.00595912	0.0294518
C10orf35	FALSE	FALSE	FALSE	FALSE	TRUE	FALSE	FALSE	FALSE	FALSE	FALSE	FALSE	FALSE	FALSE	FALSE	FALSE	FALSE	0.710158	0.000247788	0.0581251	FALSE	FALSE	1.30128	0.00229208	0.0524827	TRUE	FALSE	1.74543	1.2227e-05	0.0123654	TRUE	FALSE	1.91501	0.00485551	0.0286179	TRUE	FALSE	1.88942	0.00807067	0.0398168	TRUE	FALSE	1.86384	0.00680358	0.0307809
JAKMIP3	FALSE	FALSE	FALSE	FALSE	FALSE	FALSE	FALSE	FALSE	FALSE	FALSE	FALSE	FALSE	FALSE	FALSE	FALSE	FALSE	0.160232	0.109175	0.248894	FALSE	FALSE	0.502162	0.0040849	0.055999	TRUE	FALSE	0.898878	0.00186097	0.0274346	TRUE	FALSE	0.825466	0.00419821	0.0272048	TRUE	FALSE	0.876992	0.00963129	0.04251	TRUE	FALSE	0.871896	0.00162328	0.0219983
TMEM254	FALSE	FALSE	FALSE	FALSE	FALSE	FALSE	FALSE	FALSE	FALSE	FALSE	FALSE	FALSE	FALSE	FALSE	FALSE	FALSE	-0.335674	0.0158236	0.113032	FALSE	FALSE	-0.18908	0.285941	0.384087	FALSE	TRUE	-0.673192	0.00640934	0.0366575	FALSE	TRUE	-0.664685	4.54633e-05	0.0174117	FALSE	FALSE	-0.475104	0.0845279	0.141318	FALSE	TRUE	-0.53289	0.0116193	0.0391388
FAM213A	FALSE	FALSE	FALSE	FALSE	FALSE	FALSE	FALSE	FALSE	FALSE	FALSE	FALSE	FALSE	FALSE	FALSE	FALSE	FALSE	0.46314	0.0114564	0.104296	FALSE	FALSE	0.5755	0.00456949	0.0567728	TRUE	FALSE	0.913026	0.000258054	0.0232457	TRUE	FALSE	0.994801	0.0103751	0.0371872	TRUE	FALSE	0.948708	0.00245441	0.0321325	TRUE	FALSE	0.996732	0.00235479	0.0233471
SLF2	FALSE	FALSE	FALSE	FALSE	FALSE	FALSE	FALSE	FALSE	FALSE	FALSE	FALSE	FALSE	FALSE	FALSE	FALSE	FALSE	0.109037	0.363466	0.508923	FALSE	FALSE	-0.0439167	0.58995	0.668861	FALSE	TRUE	-0.129074	0.00530371	0.034271	FALSE	FALSE	-0.0972114	0.250913	0.313731	FALSE	FALSE	-0.227726	0.035957	0.0794069	FALSE	FALSE	-0.167405	0.129489	0.183429
C11orf49	FALSE	FALSE	FALSE	FALSE	FALSE	FALSE	FALSE	FALSE	FALSE	FALSE	FALSE	FALSE	FALSE	FALSE	FALSE	FALSE	0.0807933	0.0175266	0.116425	FALSE	FALSE	0.223962	0.100585	0.188093	TRUE	FALSE	0.422728	0.000171503	0.0225126	TRUE	FALSE	0.428247	0.00429166	0.0273743	TRUE	FALSE	0.569806	0.0122752	0.0464966	FALSE	FALSE	0.54269	0.0210796	0.0528358
C11orf53	FALSE	FALSE	FALSE	FALSE	FALSE	FALSE	FALSE	FALSE	FALSE	FALSE	FALSE	FALSE	FALSE	FALSE	FALSE	FALSE	0.815913	0.00326355	0.0809987	FALSE	FALSE	2.26522	0.00638821	0.0592592	TRUE	FALSE	2.40727	0.000978052	0.0250038	TRUE	FALSE	2.2943	0.000655209	0.0193625	TRUE	FALSE	2.37414	0.00141987	0.0304744	TRUE	FALSE	2.09365	0.000851598	0.0202984
AAMDC	FALSE	FALSE	FALSE	FALSE	FALSE	FALSE	FALSE	FALSE	FALSE	FALSE	FALSE	FALSE	FALSE	FALSE	FALSE	FALSE	0.752525	0.00688661	0.0941804	FALSE	FALSE	0.973078	0.00926724	0.0638286	TRUE	FALSE	0.936976	0.00389459	0.0313204	TRUE	FALSE	0.99838	0.0157558	0.0447719	FALSE	FALSE	0.998657	0.0166892	0.0527389	FALSE	FALSE	0.884873	0.0320685	0.0679674
SMCO4	FALSE	FALSE	FALSE	FALSE	FALSE	FALSE	FALSE	FALSE	FALSE	FALSE	FALSE	FALSE	FALSE	FALSE	FALSE	FALSE	0.0565775	0.149439	0.294077	FALSE	FALSE	0.0634168	0.741891	0.799434	FALSE	TRUE	-0.472106	0.0048535	0.0337627	FALSE	TRUE	-0.640087	0.0146698	0.0431802	FALSE	TRUE	-0.58649	0.00577595	0.0361609	FALSE	TRUE	-0.84183	0.00915522	0.0347654
DDIAS	FALSE	FALSE	FALSE	FALSE	FALSE	FALSE	FALSE	FALSE	FALSE	FALSE	FALSE	FALSE	FALSE	FALSE	FALSE	FALSE	-0.0787925	0.330646	0.479455	FALSE	FALSE	-0.701662	0.0407696	0.112457	FALSE	TRUE	-1.59676	0.00311854	0.0297292	FALSE	TRUE	-2.08781	0.000881852	0.0196335	FALSE	TRUE	-2.46993	0.00140881	0.0304353	FALSE	TRUE	-2.62984	0.00163005	0.0219983
METTL25	FALSE	FALSE	FALSE	FALSE	FALSE	FALSE	FALSE	FALSE	FALSE	FALSE	FALSE	FALSE	FALSE	FALSE	FALSE	FALSE	-0.354515	0.012087	0.105059	FALSE	FALSE	-0.597362	0.0228588	0.0859997	FALSE	TRUE	-0.621892	0.0101962	0.043479	FALSE	FALSE	-0.617407	0.0298539	0.0649559	FALSE	TRUE	-0.77621	0.0112196	0.0448153	FALSE	TRUE	-0.75737	0.00910644	0.0346413
NAA25	TRUE	FALSE	FALSE	FALSE	FALSE	FALSE	FALSE	FALSE	FALSE	FALSE	FALSE	FALSE	FALSE	FALSE	FALSE	FALSE	-0.444628	0.0550306	0.175597	FALSE	FALSE	-0.662931	0.021121	0.0831634	FALSE	TRUE	-0.73715	0.00931392	0.0420796	FALSE	TRUE	-0.749327	0.0186774	0.0493558	FALSE	FALSE	-0.732222	0.0240337	0.063123	FALSE	TRUE	-0.703542	0.0185515	0.04968
LLPH	FALSE	FALSE	FALSE	FALSE	FALSE	FALSE	FALSE	FALSE	FALSE	FALSE	FALSE	FALSE	FALSE	FALSE	FALSE	FALSE	-0.512733	0.0177119	0.116977	FALSE	FALSE	-0.578724	0.0656366	0.144643	FALSE	TRUE	-0.617278	0.0109088	0.0447508	FALSE	FALSE	-0.59857	0.0311191	0.0665119	FALSE	TRUE	-0.758407	0.00796489	0.0395192	FALSE	TRUE	-0.754703	0.0114346	0.0389309
FAM222A	FALSE	FALSE	FALSE	FALSE	FALSE	FALSE	FALSE	FALSE	FALSE	FALSE	FALSE	FALSE	FALSE	FALSE	FALSE	FALSE	0.199288	0.286233	0.436856	FALSE	FALSE	-0.847359	0.00392346	0.0557842	FALSE	TRUE	-1.18968	0.00366501	0.0307682	FALSE	TRUE	-1.2343	0.00384085	0.0263902	FALSE	TRUE	-1.39146	0.00167171	0.0309799	FALSE	TRUE	-1.24043	0.00117691	0.021493
PARPBP	FALSE	FALSE	FALSE	FALSE	FALSE	FALSE	FALSE	FALSE	FALSE	FALSE	FALSE	FALSE	FALSE	FALSE	FALSE	FALSE	0.216977	0.210639	0.361821	FALSE	FALSE	-0.391397	0.074415	0.155718	FALSE	TRUE	-0.925884	0.0105344	0.0441538	FALSE	TRUE	-1.32769	0.00867658	0.0343223	FALSE	TRUE	-1.55586	0.00768135	0.0391603	FALSE	TRUE	-1.58615	0.0062718	0.0298892
C12orf60	FALSE	FALSE	FALSE	FALSE	FALSE	FALSE	FALSE	FALSE	FALSE	FALSE	FALSE	FALSE	FALSE	FALSE	FALSE	FALSE	-0.0356629	0.613775	0.725149	FALSE	FALSE	-0.175905	0.0479492	0.122037	FALSE	TRUE	-0.136487	0.000643095	0.0242935	FALSE	FALSE	-0.0186411	0.532311	0.588575	FALSE	FALSE	0.0508822	0.205406	0.273235	FALSE	FALSE	-0.0137225	0.641765	0.690172
CCDC184	TRUE	FALSE	FALSE	FALSE	TRUE	FALSE	FALSE	FALSE	FALSE	FALSE	FALSE	FALSE	FALSE	FALSE	FALSE	FALSE	0.282318	0.0218238	0.125564	FALSE	FALSE	1.15357	0.00936419	0.0638399	TRUE	FALSE	1.91466	0.000506792	0.0242152	TRUE	FALSE	2.13339	0.000504352	0.0191885	TRUE	FALSE	2.25507	0.00184924	0.0317188	TRUE	FALSE	2.39037	0.000195471	0.0201048
C12orf76	TRUE	FALSE	FALSE	FALSE	FALSE	FALSE	FALSE	FALSE	FALSE	FALSE	FALSE	FALSE	FALSE	FALSE	FALSE	FALSE	-0.366687	0.0242484	0.128731	FALSE	FALSE	-0.15272	0.24747	0.346038	TRUE	FALSE	0.133279	0.0130842	0.0484731	TRUE	FALSE	0.436892	0.014758	0.0432192	TRUE	FALSE	0.49983	0.0139093	0.0483346	FALSE	FALSE	0.620756	0.024503	0.0576908
SKA3	FALSE	FALSE	FALSE	FALSE	FALSE	FALSE	FALSE	FALSE	FALSE	FALSE	FALSE	FALSE	FALSE	FALSE	FALSE	FALSE	0.021724	0.814356	0.879017	FALSE	FALSE	-0.513861	0.0497637	0.123996	FALSE	TRUE	-1.06588	0.00233146	0.028197	FALSE	TRUE	-1.47942	0.00334054	0.0253196	FALSE	TRUE	-1.69701	0.00280133	0.0323537	FALSE	TRUE	-1.76645	0.00137147	0.0217375
SERTM1	FALSE	FALSE	FALSE	FALSE	FALSE	FALSE	FALSE	FALSE	FALSE	FALSE	FALSE	FALSE	FALSE	FALSE	FALSE	FALSE	0.111434	0.113694	0.254311	FALSE	FALSE	0.593979	0.0703328	0.15032	TRUE	FALSE	0.901069	0.00502913	0.0339418	TRUE	FALSE	0.620531	0.000615506	0.0192021	FALSE	FALSE	0.410802	0.0821355	0.138428	TRUE	FALSE	0.389669	0.000598889	0.0201048
NRDE2	FALSE	FALSE	FALSE	FALSE	FALSE	FALSE	FALSE	FALSE	FALSE	FALSE	FALSE	FALSE	FALSE	FALSE	FALSE	FALSE	-0.473948	0.00493332	0.0888366	FALSE	FALSE	-0.839821	0.00286372	0.0534002	FALSE	TRUE	-0.839517	0.00188428	0.0274346	FALSE	TRUE	-0.798397	0.00190913	0.0226804	FALSE	TRUE	-0.829877	0.000194812	0.0241466	FALSE	TRUE	-0.780509	0.000371518	0.0201048
MIS18BP1	TRUE	FALSE	FALSE	FALSE	FALSE	FALSE	FALSE	FALSE	FALSE	FALSE	FALSE	FALSE	FALSE	FALSE	FALSE	FALSE	-0.016858	0.895216	0.934595	FALSE	FALSE	-0.728254	0.0379634	0.108821	FALSE	TRUE	-1.26579	0.00498221	0.0338873	FALSE	TRUE	-1.56316	0.00194043	0.0226804	FALSE	TRUE	-1.85379	0.00725756	0.038281	FALSE	TRUE	-1.92231	0.00643912	0.0301693
PCNXL4	TRUE	FALSE	FALSE	FALSE	FALSE	FALSE	FALSE	FALSE	FALSE	FALSE	FALSE	FALSE	FALSE	FALSE	FALSE	FALSE	0.449933	0.035131	0.144065	FALSE	FALSE	1.24699	0.00537568	0.0577192	TRUE	FALSE	2.02498	0.00881646	0.0412033	TRUE	FALSE	2.02544	0.00734698	0.0324228	TRUE	FALSE	1.78946	0.0132609	0.0475907	FALSE	FALSE	1.72669	0.0235262	0.0563048
C14orf142	FALSE	FALSE	FALSE	FALSE	FALSE	FALSE	FALSE	FALSE	FALSE	FALSE	FALSE	FALSE	FALSE	FALSE	FALSE	FALSE	-0.515811	0.00560702	0.090353	FALSE	FALSE	-0.536102	0.00290015	0.0534002	FALSE	TRUE	-0.572115	0.00939611	0.0421763	FALSE	FALSE	-0.570495	0.0219399	0.0540478	FALSE	TRUE	-0.711688	0.00626195	0.0367873	FALSE	TRUE	-0.577641	0.00856381	0.0338233
EFCAB11	FALSE	FALSE	FALSE	FALSE	FALSE	FALSE	FALSE	FALSE	FALSE	FALSE	FALSE	FALSE	FALSE	FALSE	FALSE	FALSE	-0.0532844	0.194709	0.345233	FALSE	FALSE	-0.113635	0.488306	0.576514	FALSE	TRUE	-0.671751	0.00334897	0.030342	FALSE	TRUE	-0.79105	0.000546728	0.0191885	FALSE	TRUE	-0.786771	0.00462369	0.0344978	FALSE	TRUE	-0.80666	0.000605845	0.0201048
SPTSSA	FALSE	FALSE	FALSE	FALSE	FALSE	FALSE	FALSE	FALSE	FALSE	FALSE	FALSE	FALSE	FALSE	FALSE	FALSE	FALSE	0.10723	0.178896	0.32669	FALSE	FALSE	0.397456	0.0292317	0.0965925	TRUE	FALSE	0.493549	0.00883407	0.0412112	TRUE	FALSE	0.582453	0.011493	0.0385524	FALSE	FALSE	0.699202	0.0211554	0.0593188	TRUE	FALSE	0.700291	0.00994433	0.0361736
L3HYPDH	FALSE	FALSE	FALSE	FALSE	FALSE	FALSE	FALSE	FALSE	FALSE	FALSE	FALSE	FALSE	FALSE	FALSE	FALSE	FALSE	-0.0523339	0.428822	0.566787	FALSE	FALSE	-0.162227	0.125728	0.215931	FALSE	TRUE	-0.316211	0.000909514	0.0247068	FALSE	FALSE	-0.319318	0.0347738	0.0711463	FALSE	TRUE	-0.335656	0.00659261	0.0372002	FALSE	FALSE	-0.289709	0.0330891	0.0694585
C14orf159	FALSE	FALSE	FALSE	FALSE	FALSE	FALSE	FALSE	FALSE	FALSE	FALSE	FALSE	FALSE	FALSE	FALSE	FALSE	FALSE	-0.746857	0.0119731	0.104841	FALSE	FALSE	-0.596737	0.00962229	0.0644395	FALSE	TRUE	-0.590238	0.0114149	0.0457236	FALSE	FALSE	-0.22201	0.0899097	0.138431	FALSE	FALSE	0.0690439	0.608567	0.666487	FALSE	FALSE	-0.00389669	0.961402	0.971182
DHRS4-AS1	FALSE	FALSE	FALSE	FALSE	FALSE	FALSE	FALSE	FALSE	FALSE	FALSE	FALSE	FALSE	FALSE	FALSE	FALSE	FALSE	0.14318	0.0715642	0.198251	FALSE	FALSE	0.595365	0.0115979	0.0678527	TRUE	FALSE	0.846187	5.91756e-05	0.0204281	TRUE	FALSE	1.03096	0.00549545	0.0293503	TRUE	FALSE	1.17074	0.00233131	0.0321325	TRUE	FALSE	1.14191	0.000816659	0.0201048
ZFP36L1	TRUE	FALSE	FALSE	FALSE	FALSE	TRUE	FALSE	FALSE	FALSE	FALSE	FALSE	FALSE	FALSE	FALSE	FALSE	FALSE	0.0620153	0.357093	0.503341	FALSE	FALSE	0.337708	0.028648	0.0957062	TRUE	FALSE	0.209901	0.00239454	0.0282321	FALSE	FALSE	0.102399	0.203093	0.263122	FALSE	FALSE	0.0405307	0.429348	0.499493	FALSE	FALSE	-0.10725	0.0558967	0.0988263
C14orf2	FALSE	FALSE	FALSE	FALSE	FALSE	FALSE	FALSE	FALSE	FALSE	FALSE	FALSE	FALSE	FALSE	FALSE	FALSE	FALSE	-0.276718	0.123598	0.264975	FALSE	FALSE	-0.416786	0.0214825	0.08384	FALSE	TRUE	-0.855899	0.0124006	0.0471995	FALSE	TRUE	-0.916809	0.0038257	0.0263447	FALSE	FALSE	-0.805448	0.0219147	0.0602162	FALSE	TRUE	-0.921933	0.00684552	0.0308468
C14orf37	FALSE	FALSE	FALSE	FALSE	FALSE	FALSE	FALSE	FALSE	FALSE	FALSE	FALSE	FALSE	FALSE	FALSE	FALSE	FALSE	0.0473309	0.443283	0.581248	FALSE	FALSE	0.359614	0.0263245	0.091962	TRUE	FALSE	0.404934	0.00508201	0.0339992	TRUE	FALSE	0.366101	0.0106036	0.037368	FALSE	FALSE	0.305928	0.0167596	0.0527857	FALSE	FALSE	0.327314	0.0304162	0.0659499
C14orf80	FALSE	FALSE	FALSE	FALSE	FALSE	FALSE	FALSE	FALSE	FALSE	FALSE	FALSE	FALSE	FALSE	FALSE	FALSE	FALSE	0.206288	0.0163292	0.114419	FALSE	FALSE	-0.352956	0.015626	0.0743883	FALSE	TRUE	-0.785367	0.00433833	0.0324514	FALSE	TRUE	-1.02168	0.00366806	0.0259289	FALSE	TRUE	-1.12831	0.00310436	0.0329818	FALSE	TRUE	-1.24408	0.00122084	0.0215541
KNSTRN	FALSE	FALSE	FALSE	FALSE	FALSE	FALSE	FALSE	FALSE	FALSE	FALSE	FALSE	FALSE	FALSE	FALSE	FALSE	FALSE	0.39796	0.141729	0.285311	FALSE	FALSE	-0.477674	0.0195958	0.080678	FALSE	TRUE	-0.761685	0.0110963	0.045114	FALSE	TRUE	-1.07358	0.00852955	0.0341858	FALSE	TRUE	-1.32022	0.00333157	0.0331821	FALSE	TRUE	-1.35681	0.00616115	0.0297733
TICRR	FALSE	FALSE	FALSE	FALSE	FALSE	FALSE	FALSE	FALSE	FALSE	FALSE	FALSE	FALSE	FALSE	FALSE	FALSE	FALSE	0.256082	0.171006	0.318682	FALSE	FALSE	-0.623579	0.0630993	0.141425	FALSE	TRUE	-1.07199	0.0121771	0.0469445	FALSE	TRUE	-1.31482	0.010151	0.0368613	FALSE	TRUE	-1.29199	0.00859385	0.0406678	FALSE	TRUE	-1.33819	0.00831403	0.0334223
C15orf52	FALSE	FALSE	FALSE	FALSE	FALSE	FALSE	FALSE	FALSE	FALSE	FALSE	FALSE	FALSE	FALSE	FALSE	FALSE	FALSE	0.228525	0.0378184	0.148818	FALSE	FALSE	0.15336	0.115553	0.205268	TRUE	FALSE	0.22689	0.0116455	0.0460004	FALSE	FALSE	0.18049	0.190115	0.249572	FALSE	FALSE	0.169858	0.366361	0.438817	FALSE	FALSE	0.4164	0.127573	0.181369
SNRNP25	FALSE	FALSE	FALSE	FALSE	FALSE	FALSE	FALSE	FALSE	FALSE	FALSE	FALSE	FALSE	FALSE	FALSE	FALSE	FALSE	0.294561	0.0757087	0.204039	FALSE	FALSE	-0.0470585	0.750316	0.805997	FALSE	TRUE	-0.371337	0.0102992	0.0436329	FALSE	TRUE	-0.407807	0.00962376	0.0357618	FALSE	FALSE	-0.346196	0.0590492	0.10892	FALSE	FALSE	-0.390771	0.022744	0.0551497
ENKD1	FALSE	FALSE	FALSE	FALSE	FALSE	FALSE	FALSE	FALSE	FALSE	FALSE	FALSE	FALSE	FALSE	FALSE	FALSE	FALSE	-0.133101	0.0422355	0.156267	FALSE	FALSE	-0.286992	0.00349221	0.0544504	FALSE	TRUE	-0.306144	0.00409285	0.03175	FALSE	TRUE	-0.229191	0.00812917	0.0334977	FALSE	FALSE	-0.0899479	0.0395403	0.0840379	FALSE	FALSE	-0.166291	0.0941838	0.143968
USB1	FALSE	FALSE	FALSE	FALSE	FALSE	FALSE	FALSE	FALSE	FALSE	FALSE	FALSE	FALSE	FALSE	FALSE	FALSE	FALSE	0.206224	0.016884	0.114957	FALSE	FALSE	0.712006	0.00337551	0.0544504	TRUE	FALSE	1.09207	0.0038266	0.031186	TRUE	FALSE	1.14631	0.00749516	0.03254	TRUE	FALSE	1.28726	0.000625842	0.0279592	TRUE	FALSE	1.1478	0.00147997	0.0217375
MIR6768	FALSE	FALSE	FALSE	FALSE	FALSE	FALSE	FALSE	FALSE	FALSE	FALSE	FALSE	FALSE	FALSE	FALSE	FALSE	FALSE	0.0512195	0.335684	0.484248	FALSE	FALSE	-0.604124	0.0789081	0.161212	FALSE	TRUE	-1.23352	0.004134	0.0318248	FALSE	TRUE	-1.31341	0.00196968	0.0226804	FALSE	TRUE	-1.39504	0.001537	0.0309584	FALSE	TRUE	-1.34175	0.00594822	0.029449
METTL22	TRUE	TRUE	FALSE	FALSE	FALSE	FALSE	FALSE	FALSE	FALSE	FALSE	FALSE	FALSE	FALSE	FALSE	FALSE	FALSE	0.053971	0.295518	0.445285	FALSE	FALSE	-0.02432	0.0888809	0.173987	FALSE	TRUE	-0.11298	0.00129177	0.0260457	FALSE	FALSE	-0.114812	0.163665	0.221339	FALSE	FALSE	-0.0783002	0.206196	0.27403	FALSE	FALSE	-0.0829619	0.153419	0.209186
VPS9D1	FALSE	FALSE	FALSE	FALSE	FALSE	FALSE	FALSE	FALSE	FALSE	FALSE	FALSE	FALSE	FALSE	FALSE	FALSE	FALSE	0.27919	0.0838309	0.216231	FALSE	FALSE	0.594782	0.0167041	0.0758557	TRUE	FALSE	1.02411	0.00392884	0.0313427	TRUE	FALSE	1.16384	0.00186527	0.0226804	TRUE	FALSE	1.25515	0.0120727	0.0461673	TRUE	FALSE	1.40155	0.00275717	0.0242358
C16orf72	FALSE	FALSE	FALSE	FALSE	FALSE	FALSE	FALSE	FALSE	FALSE	FALSE	FALSE	FALSE	FALSE	FALSE	FALSE	FALSE	0.291013	0.037495	0.148262	FALSE	FALSE	0.392541	0.0372451	0.107841	TRUE	FALSE	0.705534	0.00434416	0.0324514	TRUE	FALSE	0.659879	0.0125891	0.0401348	TRUE	FALSE	0.690286	0.00746315	0.038822	TRUE	FALSE	0.718746	0.000566254	0.0201048
RMI2	FALSE	FALSE	FALSE	FALSE	FALSE	FALSE	FALSE	FALSE	FALSE	FALSE	FALSE	FALSE	FALSE	FALSE	FALSE	FALSE	0.0610999	0.0767793	0.205563	FALSE	FALSE	-0.461236	0.106132	0.194382	FALSE	TRUE	-1.58687	0.00189146	0.0274411	FALSE	TRUE	-1.95283	0.000866888	0.0196335	FALSE	TRUE	-2.11828	0.00126818	0.0301656	FALSE	TRUE	-2.17499	0.000235661	0.0201048
C17orf100	FALSE	FALSE	FALSE	FALSE	FALSE	FALSE	FALSE	FALSE	FALSE	FALSE	FALSE	FALSE	FALSE	FALSE	FALSE	FALSE	-0.0364994	0.657958	0.759418	FALSE	FALSE	0.502254	0.0119837	0.0684	TRUE	FALSE	0.765596	0.00786357	0.0393766	TRUE	FALSE	0.983951	0.0112991	0.0383092	TRUE	FALSE	1.07211	0.000415773	0.0261101	TRUE	FALSE	1.03796	0.00245803	0.0233634
OGFOD3	FALSE	FALSE	FALSE	FALSE	FALSE	FALSE	FALSE	FALSE	FALSE	FALSE	FALSE	FALSE	FALSE	FALSE	FALSE	FALSE	-0.15626	0.113725	0.254329	FALSE	FALSE	-0.548901	0.0616803	0.139581	FALSE	TRUE	-0.672918	0.00580492	0.0353257	FALSE	TRUE	-0.659327	0.000293656	0.0178609	FALSE	FALSE	-0.414997	0.103996	0.163612	FALSE	TRUE	-0.458505	0.00162242	0.0219983
TEN1-CDK3	FALSE	FALSE	FALSE	FALSE	FALSE	FALSE	FALSE	FALSE	FALSE	FALSE	FALSE	FALSE	FALSE	FALSE	FALSE	FALSE	-0.267446	0.0412387	0.154384	FALSE	FALSE	-0.355714	0.0794995	0.162072	FALSE	TRUE	-0.448691	0.00840396	0.0403617	FALSE	FALSE	-0.537733	0.0274862	0.0616502	FALSE	FALSE	-0.511823	0.0266068	0.0669966	FALSE	TRUE	-0.638697	0.00874045	0.0341226
LYRM9	FALSE	FALSE	FALSE	FALSE	FALSE	FALSE	FALSE	FALSE	FALSE	FALSE	FALSE	FALSE	FALSE	FALSE	FALSE	FALSE	0.299893	0.00224847	0.0733651	FALSE	FALSE	0.392238	0.022766	0.0857925	TRUE	FALSE	0.551729	0.010568	0.0442281	TRUE	FALSE	0.489918	0.00351044	0.0255824	TRUE	FALSE	0.630715	0.00528137	0.0353706	TRUE	FALSE	0.577238	0.0148176	0.0439933
HID1	FALSE	FALSE	FALSE	FALSE	FALSE	FALSE	FALSE	FALSE	FALSE	FALSE	FALSE	FALSE	FALSE	FALSE	FALSE	FALSE	0.0396878	0.704724	0.795819	FALSE	FALSE	1.07554	0.010158	0.0649652	TRUE	FALSE	1.20701	0.00395324	0.0314842	TRUE	FALSE	1.23686	0.00382082	0.0263438	TRUE	FALSE	1.41885	0.00506284	0.0351809	TRUE	FALSE	1.4678	0.00076852	0.0201048
C17orf62	FALSE	FALSE	FALSE	FALSE	FALSE	FALSE	FALSE	FALSE	FALSE	FALSE	FALSE	FALSE	FALSE	FALSE	FALSE	FALSE	0.248858	0.0506205	0.168567	FALSE	FALSE	0.380858	0.0370548	0.107564	TRUE	FALSE	0.579759	0.00791646	0.0395081	TRUE	FALSE	0.647935	0.00858833	0.0342001	TRUE	FALSE	0.648853	0.00772771	0.0392045	TRUE	FALSE	0.629406	0.0156361	0.045164
FAM222B	FALSE	FALSE	FALSE	FALSE	FALSE	FALSE	FALSE	FALSE	FALSE	FALSE	FALSE	FALSE	FALSE	FALSE	FALSE	FALSE	0.159532	0.137726	0.281632	FALSE	FALSE	0.31013	0.0556179	0.131538	TRUE	FALSE	0.393484	0.0068645	0.037327	TRUE	FALSE	0.348684	0.00200595	0.0227601	FALSE	FALSE	0.191307	0.0789369	0.134076	TRUE	FALSE	0.371882	0.00582871	0.0293404
COPRS	FALSE	FALSE	FALSE	FALSE	FALSE	FALSE	FALSE	FALSE	FALSE	FALSE	FALSE	FALSE	FALSE	FALSE	FALSE	FALSE	-0.439456	0.0261929	0.131626	FALSE	FALSE	-0.566059	0.008772	0.0631354	FALSE	TRUE	-0.610384	0.000228234	0.0230255	FALSE	TRUE	-0.429135	0.0157913	0.0448279	FALSE	TRUE	-0.476369	0.0033716	0.0331821	FALSE	FALSE	-0.402145	0.0398669	0.0784529
MIR22HG	FALSE	FALSE	FALSE	FALSE	FALSE	FALSE	FALSE	FALSE	FALSE	FALSE	FALSE	FALSE	FALSE	FALSE	FALSE	FALSE	0.123533	0.18175	0.330539	FALSE	FALSE	1.09742	0.0256021	0.0911154	TRUE	FALSE	1.23065	0.000515675	0.0242152	TRUE	FALSE	1.20067	0.00540836	0.0292982	TRUE	FALSE	1.19179	0.000236619	0.0241466	FALSE	FALSE	1.26274	0.0257475	0.0594559
C17orf97	TRUE	FALSE	FALSE	FALSE	FALSE	FALSE	FALSE	FALSE	FALSE	FALSE	FALSE	FALSE	TRUE	FALSE	FALSE	FALSE	0.491821	0.0315613	0.140167	FALSE	FALSE	0.682323	0.00198319	0.0507544	TRUE	FALSE	0.544324	0.00391353	0.0313204	FALSE	FALSE	0.480632	0.0244155	0.0574079	TRUE	FALSE	0.605347	0.0145167	0.0493506	FALSE	FALSE	0.598736	0.0283141	0.0631346
C17orf98	FALSE	FALSE	FALSE	FALSE	FALSE	FALSE	FALSE	FALSE	FALSE	FALSE	FALSE	FALSE	FALSE	FALSE	FALSE	FALSE	-0.257497	0.033506	0.142327	FALSE	FALSE	-0.215736	0.109991	0.198711	FALSE	TRUE	-0.446962	0.0135076	0.0491673	FALSE	FALSE	-0.341566	0.0206697	0.0521643	FALSE	FALSE	-0.336515	0.0220746	0.0604419	FALSE	TRUE	-0.493624	0.00668158	0.0305289
TPGS2	FALSE	FALSE	FALSE	FALSE	FALSE	FALSE	FALSE	FALSE	FALSE	FALSE	FALSE	FALSE	FALSE	FALSE	FALSE	FALSE	0.272177	0.0336482	0.142327	FALSE	FALSE	0.375157	0.00702869	0.0600231	TRUE	FALSE	0.421818	0.0135629	0.0491909	FALSE	FALSE	0.367464	0.0285175	0.0631308	FALSE	FALSE	0.397821	0.0191244	0.0564196	TRUE	FALSE	0.311193	7.79271e-05	0.0177003
C18orf32	TRUE	FALSE	FALSE	FALSE	FALSE	FALSE	FALSE	FALSE	FALSE	FALSE	FALSE	FALSE	FALSE	FALSE	FALSE	FALSE	-0.0527173	0.807229	0.874141	FALSE	FALSE	0.740508	0.0421258	0.114153	TRUE	FALSE	1.30845	0.00749902	0.0387431	TRUE	FALSE	1.76661	0.0092236	0.0352746	TRUE	FALSE	1.5125	0.000254085	0.0241466	TRUE	FALSE	1.59987	0.00893153	0.0344325
C18orf54	TRUE	FALSE	FALSE	FALSE	FALSE	FALSE	FALSE	FALSE	FALSE	FALSE	FALSE	FALSE	FALSE	FALSE	FALSE	FALSE	0.27359	0.0343191	0.143	FALSE	FALSE	-0.0837818	0.637433	0.7092	FALSE	TRUE	-0.596581	0.00429985	0.0324514	FALSE	TRUE	-0.832756	0.00962428	0.0357618	FALSE	TRUE	-1.04575	0.00637301	0.0369867	FALSE	TRUE	-1.14889	0.00482673	0.0276473
TIMM21	FALSE	FALSE	FALSE	FALSE	FALSE	FALSE	FALSE	FALSE	FALSE	FALSE	FALSE	FALSE	FALSE	FALSE	FALSE	FALSE	-0.0961628	0.221867	0.372624	FALSE	FALSE	-0.492881	0.0439261	0.116897	FALSE	TRUE	-0.741452	0.0122022	0.0469933	FALSE	TRUE	-0.591501	0.0181605	0.0486744	FALSE	TRUE	-0.622282	0.0144537	0.0492394	FALSE	TRUE	-0.580433	0.012933	0.0410475
C18orf8	FALSE	FALSE	FALSE	FALSE	FALSE	FALSE	FALSE	FALSE	FALSE	FALSE	FALSE	FALSE	FALSE	FALSE	FALSE	FALSE	0.0637325	0.38737	0.529826	FALSE	FALSE	0.163567	0.0312268	0.0995568	TRUE	FALSE	0.369972	0.00225423	0.0281199	TRUE	FALSE	0.276249	0.00294068	0.0243836	TRUE	FALSE	0.300978	0.00767062	0.0391603	FALSE	FALSE	0.339893	0.0329504	0.0692514
MYDGF	FALSE	FALSE	FALSE	FALSE	FALSE	FALSE	FALSE	FALSE	FALSE	FALSE	FALSE	FALSE	FALSE	FALSE	FALSE	FALSE	0.229598	0.0187176	0.118858	FALSE	FALSE	1.00181	0.0199854	0.0814271	TRUE	FALSE	0.837246	0.0106998	0.0443889	FALSE	FALSE	0.614776	0.0220032	0.0540915	FALSE	FALSE	0.778795	0.0531239	0.101337	FALSE	FALSE	0.782029	0.0328354	0.0691409
URI1	FALSE	FALSE	FALSE	FALSE	FALSE	FALSE	FALSE	FALSE	FALSE	FALSE	FALSE	FALSE	FALSE	FALSE	FALSE	FALSE	-0.288606	0.0093888	0.0982898	FALSE	FALSE	-0.507876	0.00975825	0.0644395	FALSE	TRUE	-0.636801	0.0064012	0.0366575	FALSE	TRUE	-0.587363	0.0029946	0.0244705	FALSE	TRUE	-0.652697	0.00905186	0.0413467	FALSE	TRUE	-0.608883	0.00556289	0.0288646
R3HDM4	FALSE	FALSE	FALSE	FALSE	FALSE	FALSE	FALSE	FALSE	FALSE	FALSE	FALSE	FALSE	FALSE	FALSE	FALSE	FALSE	0.061576	0.135369	0.278942	FALSE	FALSE	0.442625	0.00505653	0.0571644	TRUE	FALSE	0.924996	0.00140477	0.0261493	TRUE	FALSE	1.0529	0.00197322	0.0226804	TRUE	FALSE	1.182	0.00586075	0.0362785	TRUE	FALSE	1.1309	0.00147846	0.0217375
MIR7-3HG	FALSE	FALSE	FALSE	FALSE	FALSE	FALSE	FALSE	FALSE	FALSE	FALSE	FALSE	FALSE	FALSE	FALSE	FALSE	FALSE	-0.0754555	0.178161	0.326095	FALSE	FALSE	0.38542	0.216726	0.314956	TRUE	FALSE	1.51139	0.00135619	0.0261141	TRUE	FALSE	1.30389	0.00563467	0.0295172	TRUE	FALSE	1.23863	0.00132781	0.0302056	TRUE	FALSE	0.998061	0.00599592	0.0295184
TMEM59L	FALSE	FALSE	FALSE	FALSE	TRUE	FALSE	FALSE	FALSE	FALSE	FALSE	FALSE	FALSE	FALSE	FALSE	FALSE	FALSE	-0.0983308	0.534442	0.661491	FALSE	FALSE	0.415505	0.0549674	0.130728	TRUE	FALSE	1.32855	0.0117871	0.0462712	TRUE	FALSE	2.00122	0.00650353	0.0311908	TRUE	FALSE	2.49577	0.00340657	0.0332257	TRUE	FALSE	2.56995	0.00203661	0.0225253
C19orf48	FALSE	FALSE	FALSE	FALSE	FALSE	FALSE	FALSE	FALSE	FALSE	FALSE	FALSE	FALSE	FALSE	FALSE	FALSE	FALSE	-0.0780994	0.21143	0.362641	FALSE	FALSE	-0.901228	0.0401226	0.111571	FALSE	TRUE	-1.82518	0.00139639	0.0261141	FALSE	TRUE	-1.99288	0.000298747	0.0178609	FALSE	TRUE	-2.01423	0.00171733	0.0312771	FALSE	TRUE	-2.08616	3.8615e-05	0.0151942
C19orf60	FALSE	FALSE	FALSE	FALSE	FALSE	FALSE	FALSE	FALSE	FALSE	FALSE	FALSE	FALSE	FALSE	FALSE	FALSE	FALSE	0.200587	0.0183501	0.117983	FALSE	FALSE	0.34814	0.0306243	0.0985514	TRUE	FALSE	0.598869	0.000923958	0.0247068	TRUE	FALSE	0.71092	0.000932774	0.0198536	TRUE	FALSE	0.846629	0.00198964	0.0317917	TRUE	FALSE	0.756042	0.000207088	0.0201048
C19orf66	TRUE	FALSE	FALSE	FALSE	FALSE	FALSE	FALSE	FALSE	FALSE	FALSE	FALSE	FALSE	FALSE	FALSE	FALSE	FALSE	0.143139	0.205922	0.357095	FALSE	FALSE	0.470754	0.0724977	0.153158	TRUE	FALSE	0.91714	0.0015161	0.0263754	TRUE	FALSE	1.17634	0.0057606	0.0297753	TRUE	FALSE	1.26674	0.013977	0.0484557	TRUE	FALSE	1.36353	0.0123939	0.0401978
C19orf70	FALSE	FALSE	FALSE	FALSE	FALSE	FALSE	FALSE	FALSE	FALSE	FALSE	FALSE	FALSE	FALSE	FALSE	FALSE	FALSE	-0.537151	0.0482311	0.165696	FALSE	FALSE	-0.758199	0.0288375	0.0960857	FALSE	TRUE	-0.824664	0.0122963	0.0470754	FALSE	FALSE	-0.705323	0.0295891	0.0645745	FALSE	FALSE	-0.530546	0.0513605	0.099186	FALSE	FALSE	-0.555774	0.0554991	0.0982816
C1orf109	FALSE	FALSE	FALSE	FALSE	FALSE	FALSE	FALSE	FALSE	FALSE	FALSE	FALSE	FALSE	FALSE	FALSE	FALSE	FALSE	-0.159495	0.245241	0.396564	FALSE	FALSE	-0.4147	0.0266968	0.0924125	FALSE	TRUE	-0.692102	0.0095018	0.0422899	FALSE	TRUE	-0.717666	0.00597167	0.0302928	FALSE	TRUE	-0.80364	0.0034319	0.0332497	FALSE	FALSE	-0.617766	0.0239656	0.0568309
C1orf112	FALSE	FALSE	FALSE	FALSE	FALSE	FALSE	FALSE	FALSE	FALSE	FALSE	FALSE	FALSE	FALSE	FALSE	FALSE	FALSE	0.352018	0.0497151	0.167759	FALSE	FALSE	-0.405285	0.222635	0.321087	FALSE	TRUE	-1.30114	0.0048759	0.0338204	FALSE	TRUE	-1.71254	0.000735017	0.0193625	FALSE	TRUE	-1.81158	0.00230597	0.0321325	FALSE	TRUE	-1.94583	0.000943715	0.0204431
C1orf115	FALSE	FALSE	FALSE	FALSE	FALSE	FALSE	FALSE	FALSE	FALSE	FALSE	FALSE	FALSE	FALSE	FALSE	FALSE	FALSE	0.684295	0.00447331	0.0880215	FALSE	FALSE	1.04312	0.00259287	0.053149	TRUE	FALSE	1.11991	0.00504447	0.0339418	TRUE	FALSE	1.17102	0.00386189	0.0264446	TRUE	FALSE	1.28017	0.00664161	0.037411	TRUE	FALSE	1.16361	0.000816213	0.0201048
C1orf123	FALSE	FALSE	FALSE	FALSE	FALSE	FALSE	FALSE	FALSE	FALSE	FALSE	FALSE	FALSE	FALSE	FALSE	FALSE	FALSE	-0.0673801	0.32606	0.475666	FALSE	FALSE	-0.0486375	0.46121	0.551496	FALSE	TRUE	-0.188197	0.00561126	0.0347259	FALSE	FALSE	-0.189687	0.209098	0.269432	FALSE	FALSE	-0.265015	0.150321	0.214325	FALSE	FALSE	-0.338983	0.0749523	0.122154
AUNIP	FALSE	FALSE	FALSE	FALSE	FALSE	FALSE	FALSE	FALSE	FALSE	FALSE	FALSE	FALSE	FALSE	FALSE	FALSE	FALSE	-0.0817408	0.570356	0.690708	FALSE	FALSE	-0.570935	0.124324	0.214594	FALSE	TRUE	-1.30937	0.00830112	0.0401045	FALSE	TRUE	-1.53119	0.00353836	0.0255824	FALSE	TRUE	-1.80936	0.00613681	0.0365684	FALSE	TRUE	-1.87745	0.00416683	0.0266079
ERICH3	TRUE	FALSE	FALSE	FALSE	FALSE	FALSE	FALSE	FALSE	FALSE	FALSE	FALSE	FALSE	FALSE	FALSE	FALSE	FALSE	-0.615877	0.0375348	0.148368	FALSE	FALSE	-1.15688	0.00463011	0.0570119	FALSE	TRUE	-1.15109	0.00495493	0.0338298	FALSE	TRUE	-1.22042	0.00276707	0.0243028	FALSE	TRUE	-1.12581	0.00469927	0.0346622	FALSE	TRUE	-1.1658	0.00545381	0.0288172
TSACC	FALSE	FALSE	FALSE	FALSE	FALSE	FALSE	FALSE	FALSE	FALSE	FALSE	FALSE	FALSE	FALSE	FALSE	FALSE	FALSE	0.0299749	0.600907	0.715659	FALSE	FALSE	0.808796	0.00302619	0.0539331	TRUE	FALSE	1.53924	0.00266974	0.028655	TRUE	FALSE	2.25472	0.000215568	0.0174117	TRUE	FALSE	2.62205	0.000590718	0.0278628	TRUE	FALSE	2.38505	0.00315871	0.0251451
LURAP1	FALSE	FALSE	FALSE	FALSE	FALSE	FALSE	FALSE	FALSE	FALSE	FALSE	FALSE	FALSE	FALSE	TRUE	FALSE	FALSE	0.211881	0.000197367	0.0581251	FALSE	FALSE	0.252762	0.0429411	0.115354	TRUE	FALSE	0.43344	0.0130483	0.0483876	TRUE	FALSE	0.48431	0.00689384	0.03168	TRUE	FALSE	0.533373	0.00636425	0.0369867	TRUE	FALSE	0.508441	0.000869863	0.0203806
C1orf21	TRUE	FALSE	FALSE	FALSE	FALSE	FALSE	FALSE	FALSE	FALSE	FALSE	FALSE	FALSE	FALSE	FALSE	FALSE	FALSE	-0.778672	0.00785895	0.0966591	FALSE	FALSE	-0.0816899	0.498298	0.58552	TRUE	FALSE	0.505384	0.00466875	0.0335139	TRUE	FALSE	0.604604	0.00476903	0.0286016	FALSE	FALSE	0.496052	0.115559	0.176184	FALSE	FALSE	0.499789	0.0235782	0.0563818
STMN1	FALSE	FALSE	FALSE	FALSE	FALSE	FALSE	FALSE	FALSE	FALSE	FALSE	FALSE	FALSE	FALSE	FALSE	FALSE	FALSE	0.169945	0.134671	0.278637	FALSE	FALSE	-0.0954669	0.479827	0.568559	FALSE	TRUE	-0.432323	2.56977e-05	0.0139404	FALSE	TRUE	-0.692347	0.0129469	0.0407547	FALSE	TRUE	-0.814603	0.0101992	0.0431595	FALSE	TRUE	-0.889175	0.0164293	0.0462672
C1orf216	FALSE	FALSE	FALSE	FALSE	FALSE	FALSE	FALSE	FALSE	FALSE	FALSE	FALSE	FALSE	FALSE	FALSE	FALSE	FALSE	-0.0489591	0.548396	0.672189	FALSE	FALSE	0.157235	0.124556	0.214796	TRUE	FALSE	0.647685	0.00795432	0.039615	TRUE	FALSE	0.871063	0.00395012	0.0265871	TRUE	FALSE	1.05542	0.00256481	0.0321325	TRUE	FALSE	1.03445	0.00227906	0.0231282
COA6	FALSE	FALSE	FALSE	FALSE	FALSE	FALSE	FALSE	FALSE	FALSE	FALSE	FALSE	FALSE	FALSE	FALSE	FALSE	FALSE	-0.23108	0.0598898	0.182339	FALSE	FALSE	-0.384777	0.0309336	0.0991547	FALSE	TRUE	-0.517846	1.41809e-05	0.0123654	FALSE	TRUE	-0.64884	0.00489192	0.0286364	FALSE	TRUE	-0.628905	7.62948e-06	0.0145211	FALSE	TRUE	-0.523732	0.00340597	0.0254563
TMEM206	FALSE	FALSE	FALSE	FALSE	FALSE	FALSE	FALSE	FALSE	FALSE	FALSE	FALSE	FALSE	FALSE	FALSE	FALSE	FALSE	0.451389	0.00988797	0.0999298	FALSE	FALSE	0.739272	0.0179476	0.0780677	TRUE	FALSE	1.01756	2.99065e-05	0.0154861	TRUE	FALSE	1.08851	0.000723244	0.0193625	TRUE	FALSE	1.02568	0.0053303	0.035459	TRUE	FALSE	0.975337	0.00372809	0.0259944
CHTOP	FALSE	FALSE	FALSE	FALSE	FALSE	FALSE	FALSE	FALSE	FALSE	FALSE	FALSE	FALSE	FALSE	FALSE	FALSE	FALSE	-0.190395	0.0327409	0.141866	FALSE	FALSE	-0.274498	0.028752	0.0959129	FALSE	TRUE	-0.522076	0.000311626	0.0235333	FALSE	TRUE	-0.676903	0.00276244	0.0243028	FALSE	TRUE	-0.75676	0.00237499	0.0321325	FALSE	TRUE	-0.825397	0.00158684	0.0219919
GLMP	FALSE	FALSE	FALSE	FALSE	FALSE	FALSE	FALSE	FALSE	FALSE	FALSE	FALSE	FALSE	FALSE	FALSE	FALSE	FALSE	-0.288487	0.0558817	0.176713	FALSE	FALSE	-0.346271	0.0190236	0.0800255	FALSE	TRUE	-0.251544	0.00976306	0.0427433	FALSE	FALSE	-0.127114	0.0898588	0.138371	FALSE	FALSE	-0.036887	0.399267	0.470409	FALSE	FALSE	-0.0218325	0.847573	0.874201
C1QTNF4	FALSE	FALSE	FALSE	FALSE	FALSE	FALSE	FALSE	FALSE	FALSE	FALSE	FALSE	FALSE	FALSE	FALSE	FALSE	FALSE	0.543027	0.0194471	0.1206	FALSE	FALSE	0.819143	0.00360236	0.0545998	TRUE	FALSE	1.14396	0.00352779	0.0305109	TRUE	FALSE	1.32975	0.00264885	0.0239731	TRUE	FALSE	1.6231	0.00308476	0.0329818	TRUE	FALSE	1.726	0.00511156	0.0282525
MFRP	TRUE	FALSE	FALSE	FALSE	FALSE	FALSE	FALSE	TRUE	FALSE	FALSE	FALSE	FALSE	FALSE	FALSE	FALSE	FALSE	0.377094	0.0186282	0.118593	FALSE	FALSE	0.512687	0.00434346	0.056757	TRUE	FALSE	0.333249	0.00954588	0.042406	TRUE	FALSE	0.233552	0.00445333	0.0279209	FALSE	FALSE	0.124625	0.167524	0.23302	TRUE	FALSE	0.352687	0.00512486	0.0282587
TOX2	TRUE	FALSE	FALSE	FALSE	TRUE	FALSE	FALSE	FALSE	FALSE	FALSE	FALSE	FALSE	FALSE	FALSE	FALSE	FALSE	1.31728	0.00867968	0.0979424	FALSE	FALSE	1.7227	0.00199374	0.0507544	TRUE	FALSE	2.07612	0.0012507	0.0260457	TRUE	FALSE	2.24436	0.000352091	0.0182628	TRUE	FALSE	2.28281	0.00426588	0.0340194	TRUE	FALSE	2.3448	0.00153652	0.02188
C20orf194	FALSE	FALSE	FALSE	FALSE	FALSE	FALSE	FALSE	FALSE	FALSE	FALSE	FALSE	FALSE	FALSE	FALSE	FALSE	FALSE	0.874274	0.00481483	0.0885288	FALSE	FALSE	1.10778	0.00247968	0.0525454	TRUE	FALSE	1.00768	0.00434387	0.0324514	TRUE	FALSE	0.840146	0.0111374	0.037953	TRUE	FALSE	0.879784	0.0011403	0.0301656	FALSE	FALSE	0.700177	0.0247981	0.0580797
C20orf195	FALSE	FALSE	FALSE	FALSE	FALSE	FALSE	FALSE	FALSE	FALSE	FALSE	FALSE	FALSE	FALSE	FALSE	FALSE	FALSE	0.20063	0.0618883	0.184809	FALSE	FALSE	0.678552	0.00227522	0.0523632	TRUE	FALSE	1.06126	0.00010511	0.0222581	TRUE	FALSE	1.31304	6.30923e-05	0.0174117	TRUE	FALSE	1.45706	0.000643011	0.0281813	TRUE	FALSE	1.50466	0.000742654	0.0201048
LKAAEAR1	FALSE	FALSE	FALSE	FALSE	FALSE	FALSE	FALSE	FALSE	FALSE	FALSE	FALSE	FALSE	FALSE	FALSE	FALSE	FALSE	-0.395211	0.0329412	0.142059	FALSE	FALSE	-0.483145	0.00352688	0.0544504	FALSE	TRUE	-0.684214	0.00707515	0.0377174	FALSE	TRUE	-0.631068	0.0155978	0.0445232	FALSE	TRUE	-0.694338	0.00540149	0.0355381	FALSE	TRUE	-0.709016	0.00829429	0.0333816
APMAP	FALSE	FALSE	FALSE	FALSE	FALSE	FALSE	FALSE	FALSE	FALSE	FALSE	FALSE	FALSE	FALSE	FALSE	FALSE	FALSE	0.0171446	0.665331	0.765292	FALSE	FALSE	0.175075	0.103919	0.191538	TRUE	FALSE	0.211371	0.0112235	0.0454297	FALSE	FALSE	0.303577	0.0311027	0.0664893	FALSE	FALSE	0.402777	0.0431171	0.0885825	TRUE	FALSE	0.431406	0.0123841	0.0401935
MGME1	FALSE	FALSE	FALSE	FALSE	FALSE	FALSE	FALSE	FALSE	FALSE	FALSE	FALSE	FALSE	TRUE	FALSE	FALSE	FALSE	0.247178	0.0391331	0.151171	FALSE	FALSE	-0.134294	0.173802	0.268795	FALSE	TRUE	-0.741614	0.00174718	0.0272261	FALSE	TRUE	-1.10748	0.0011523	0.0205699	FALSE	TRUE	-1.27215	0.00297382	0.0325934	FALSE	TRUE	-1.40079	0.00185652	0.0222293
PDXK	FALSE	FALSE	FALSE	FALSE	FALSE	FALSE	FALSE	FALSE	FALSE	FALSE	FALSE	FALSE	FALSE	FALSE	FALSE	FALSE	-0.0473299	0.499894	0.632438	FALSE	FALSE	0.450436	0.0306396	0.098573	TRUE	FALSE	0.436094	0.0119562	0.0465022	FALSE	FALSE	0.384931	0.0585736	0.101148	FALSE	FALSE	0.496916	0.0711835	0.124432	TRUE	FALSE	0.531069	0.0153131	0.0446269
MIR99AHG	TRUE	FALSE	FALSE	FALSE	FALSE	FALSE	FALSE	FALSE	FALSE	FALSE	FALSE	FALSE	FALSE	FALSE	FALSE	FALSE	0.381139	0.000861571	0.0655331	FALSE	FALSE	0.811573	0.00871093	0.0630063	TRUE	FALSE	0.451522	0.00592741	0.0355645	FALSE	FALSE	0.386382	0.0201659	0.0515206	TRUE	FALSE	0.363264	0.00611205	0.0365684	TRUE	FALSE	0.348325	0.00566102	0.0289805
MIS18A	FALSE	FALSE	FALSE	FALSE	FALSE	FALSE	FALSE	FALSE	FALSE	FALSE	FALSE	FALSE	FALSE	FALSE	FALSE	FALSE	-0.0688095	0.222871	0.37354	FALSE	FALSE	-0.485377	0.09364	0.179769	FALSE	TRUE	-1.02207	0.00437578	0.0325384	FALSE	TRUE	-1.23748	0.00477852	0.0286016	FALSE	TRUE	-1.33908	0.00356422	0.0333867	FALSE	TRUE	-1.35105	0.00346121	0.0255376
FAM207A	FALSE	FALSE	FALSE	FALSE	FALSE	FALSE	FALSE	FALSE	FALSE	FALSE	FALSE	FALSE	FALSE	FALSE	FALSE	FALSE	-0.0730977	0.231824	0.383022	FALSE	FALSE	-0.378633	0.0213472	0.0835784	FALSE	TRUE	-0.490156	0.00773667	0.0391542	FALSE	TRUE	-0.532135	0.00377047	0.026239	FALSE	TRUE	-0.490028	0.00181118	0.0317132	FALSE	TRUE	-0.552355	0.00218747	0.0229905
LRRC75B	FALSE	FALSE	FALSE	FALSE	FALSE	FALSE	FALSE	FALSE	FALSE	FALSE	FALSE	FALSE	FALSE	FALSE	FALSE	FALSE	-0.0210587	0.653109	0.755582	FALSE	FALSE	0.606243	0.0950888	0.181479	TRUE	FALSE	0.743293	0.00909891	0.0416786	TRUE	FALSE	0.855076	0.0104334	0.0371872	TRUE	FALSE	0.974675	0.0147026	0.0497128	TRUE	FALSE	0.944361	0.000884734	0.0203806
C2CD2	FALSE	FALSE	FALSE	FALSE	FALSE	FALSE	FALSE	FALSE	FALSE	FALSE	FALSE	FALSE	FALSE	FALSE	FALSE	FALSE	-0.364985	0.0402509	0.152744	FALSE	FALSE	-0.343521	0.0408128	0.112516	FALSE	TRUE	-0.395759	0.00905472	0.0416222	FALSE	TRUE	-0.316631	0.0184114	0.0489653	FALSE	FALSE	0.0807278	0.592643	0.652219	FALSE	FALSE	-0.0609659	0.17317	0.23057
ATRAID	FALSE	FALSE	FALSE	FALSE	FALSE	FALSE	FALSE	FALSE	FALSE	FALSE	FALSE	FALSE	FALSE	FALSE	FALSE	FALSE	0.0715242	0.132247	0.275568	FALSE	FALSE	0.322982	0.00598955	0.0588312	TRUE	FALSE	0.34877	0.00512495	0.0339992	TRUE	FALSE	0.395786	0.0069368	0.0317621	TRUE	FALSE	0.442485	0.0088104	0.0410163	TRUE	FALSE	0.465863	0.00151779	0.0218212
CNOT11	FALSE	FALSE	FALSE	FALSE	FALSE	FALSE	FALSE	FALSE	FALSE	FALSE	FALSE	FALSE	FALSE	FALSE	FALSE	FALSE	0.0804512	0.067449	0.192866	FALSE	FALSE	-0.00403955	0.948789	0.963077	FALSE	TRUE	-0.268625	0.0119883	0.0465792	FALSE	TRUE	-0.283843	0.0068589	0.0315982	FALSE	TRUE	-0.343049	0.0124429	0.046659	FALSE	TRUE	-0.308264	0.000136848	0.0192967
CNRIP1	FALSE	FALSE	FALSE	FALSE	FALSE	FALSE	FALSE	FALSE	FALSE	FALSE	FALSE	FALSE	FALSE	FALSE	FALSE	FALSE	-0.303859	0.00298353	0.0787385	FALSE	FALSE	-0.663256	0.0291916	0.0965313	FALSE	TRUE	-1.15172	0.0030629	0.0295449	FALSE	TRUE	-1.33705	0.000895003	0.0196335	FALSE	TRUE	-1.25306	0.0058877	0.0363287	FALSE	TRUE	-1.18656	0.000382927	0.0201048
C2orf44	FALSE	FALSE	FALSE	FALSE	FALSE	FALSE	FALSE	FALSE	FALSE	FALSE	FALSE	FALSE	FALSE	FALSE	FALSE	FALSE	-0.0889386	0.118513	0.259824	FALSE	FALSE	-0.226576	0.0381054	0.109011	FALSE	TRUE	-0.422233	0.000339636	0.0237023	FALSE	TRUE	-0.492054	0.000577659	0.0192021	FALSE	FALSE	-0.515598	0.0155824	0.0510688	FALSE	TRUE	-0.560939	0.0124075	0.0402122
C2orf47	FALSE	FALSE	FALSE	FALSE	FALSE	FALSE	FALSE	FALSE	FALSE	FALSE	FALSE	FALSE	FALSE	FALSE	FALSE	FALSE	-0.183915	0.131124	0.27464	FALSE	FALSE	-0.291801	0.0566965	0.132653	FALSE	TRUE	-0.467504	0.0117404	0.0462189	FALSE	TRUE	-0.459679	0.00205721	0.0229147	FALSE	TRUE	-0.619443	0.00273689	0.0322497	FALSE	TRUE	-0.509176	0.0113828	0.0388244
PRADC1	FALSE	FALSE	FALSE	FALSE	FALSE	FALSE	FALSE	FALSE	FALSE	FALSE	FALSE	FALSE	FALSE	FALSE	FALSE	FALSE	-0.0956616	0.394972	0.53676	FALSE	FALSE	-0.191462	0.0350204	0.104283	FALSE	TRUE	-0.37244	0.011628	0.0460004	FALSE	TRUE	-0.459299	0.00063827	0.019269	FALSE	FALSE	-0.377275	0.057162	0.10652	FALSE	FALSE	-0.397388	0.0505748	0.0920365
CCDC173	FALSE	FALSE	FALSE	FALSE	FALSE	FALSE	FALSE	FALSE	FALSE	FALSE	FALSE	FALSE	FALSE	FALSE	FALSE	FALSE	0.111328	0.211141	0.36241	FALSE	FALSE	0.18872	0.0492215	0.123571	TRUE	FALSE	0.197339	0.0102304	0.0435354	TRUE	FALSE	0.409567	0.0157146	0.0447106	TRUE	FALSE	0.413874	0.00992122	0.0427219	FALSE	FALSE	0.414619	0.0333463	0.0698183
PTRHD1	FALSE	FALSE	FALSE	FALSE	FALSE	FALSE	FALSE	FALSE	FALSE	FALSE	FALSE	FALSE	FALSE	FALSE	FALSE	FALSE	-0.366249	0.0569653	0.177989	FALSE	FALSE	-0.717045	0.00529224	0.0574226	FALSE	TRUE	-0.986393	0.00491636	0.0338298	FALSE	TRUE	-1.10244	0.00326886	0.0251881	FALSE	TRUE	-1.09194	0.0057176	0.0360997	FALSE	TRUE	-1.15308	0.00740453	0.0319133
C3orf18	TRUE	FALSE	FALSE	FALSE	FALSE	FALSE	FALSE	FALSE	FALSE	FALSE	FALSE	FALSE	FALSE	FALSE	FALSE	FALSE	0.142552	0.167105	0.314495	FALSE	FALSE	0.401545	0.00591182	0.0586651	TRUE	FALSE	0.560494	0.00135889	0.0261141	TRUE	FALSE	0.573217	0.000289009	0.0178609	TRUE	FALSE	0.696066	0.000868204	0.0293016	TRUE	FALSE	0.716525	0.00761469	0.032266
CMSS1	FALSE	FALSE	FALSE	FALSE	FALSE	FALSE	FALSE	FALSE	FALSE	FALSE	FALSE	FALSE	FALSE	FALSE	FALSE	FALSE	-0.298092	0.046029	0.162716	FALSE	FALSE	-0.900601	0.030238	0.0980534	FALSE	TRUE	-1.3237	0.00376622	0.0310454	FALSE	TRUE	-1.16197	0.00345103	0.0254867	FALSE	TRUE	-0.991624	0.00216167	0.0321325	FALSE	TRUE	-1.07231	0.00415084	0.0265654
SSUH2	FALSE	FALSE	FALSE	FALSE	FALSE	FALSE	FALSE	FALSE	FALSE	FALSE	FALSE	FALSE	FALSE	FALSE	FALSE	FALSE	-0.00681607	0.921157	0.952598	FALSE	FALSE	-0.339915	0.00811798	0.0616629	FALSE	TRUE	-0.490275	0.00620603	0.036126	FALSE	TRUE	-0.533348	0.0057252	0.0296981	FALSE	TRUE	-0.623678	0.000746021	0.0290553	FALSE	TRUE	-0.60327	0.00613735	0.0297733
FAM212A	FALSE	FALSE	FALSE	FALSE	FALSE	FALSE	FALSE	FALSE	FALSE	FALSE	FALSE	FALSE	FALSE	FALSE	FALSE	FALSE	0.635894	0.0244861	0.129321	FALSE	FALSE	1.60051	0.00625499	0.0591573	TRUE	FALSE	1.66729	0.00316541	0.029888	TRUE	FALSE	1.38755	0.00863127	0.0342657	FALSE	FALSE	0.982108	0.0290133	0.0700846	FALSE	FALSE	0.66451	0.064391	0.1095
MB21D2	FALSE	FALSE	FALSE	FALSE	FALSE	FALSE	FALSE	FALSE	FALSE	FALSE	FALSE	FALSE	FALSE	FALSE	FALSE	FALSE	-0.50686	0.0318937	0.14051	FALSE	FALSE	-0.0896954	0.350112	0.44749	TRUE	FALSE	0.643077	0.00845993	0.0404811	TRUE	FALSE	1.04745	0.000951552	0.0198536	TRUE	FALSE	1.33842	0.000291389	0.024956	TRUE	FALSE	1.41233	0.00036076	0.0201048
NOA1	FALSE	FALSE	FALSE	FALSE	FALSE	FALSE	FALSE	FALSE	FALSE	FALSE	FALSE	FALSE	FALSE	FALSE	FALSE	FALSE	-0.0840482	0.248712	0.400517	FALSE	FALSE	-0.446278	0.0237109	0.0875394	FALSE	TRUE	-0.690845	0.00426106	0.0323378	FALSE	TRUE	-0.744533	0.00830485	0.0338857	FALSE	FALSE	-0.72542	0.0159628	0.0516907	FALSE	TRUE	-0.741043	0.00331234	0.0253931
NDNF	FALSE	FALSE	FALSE	FALSE	FALSE	FALSE	FALSE	FALSE	FALSE	FALSE	FALSE	FALSE	FALSE	FALSE	FALSE	FALSE	0.431954	0.0116692	0.10457	FALSE	FALSE	0.43171	0.0205617	0.0823046	TRUE	FALSE	0.300556	0.00641313	0.0366575	TRUE	FALSE	0.237665	0.0118447	0.0390018	FALSE	FALSE	0.135316	0.050049	0.097563	FALSE	FALSE	0.0493563	0.164269	0.221018
SMIM14	FALSE	FALSE	FALSE	FALSE	FALSE	FALSE	FALSE	FALSE	FALSE	FALSE	FALSE	FALSE	FALSE	FALSE	FALSE	FALSE	0.406096	0.0430246	0.157511	FALSE	FALSE	1.20495	0.00443966	0.0567728	TRUE	FALSE	1.41704	0.00257251	0.0285071	TRUE	FALSE	1.51068	0.000538244	0.0191885	TRUE	FALSE	1.47905	0.00643913	0.0370223	TRUE	FALSE	1.54466	0.00386176	0.0261708
C4orf46	FALSE	FALSE	FALSE	FALSE	FALSE	FALSE	FALSE	FALSE	FALSE	FALSE	FALSE	FALSE	FALSE	FALSE	FALSE	FALSE	-0.235829	0.0668961	0.19196	FALSE	FALSE	-0.505315	0.0246915	0.0898103	FALSE	TRUE	-0.743642	0.00506353	0.0339555	FALSE	TRUE	-0.894878	0.00777705	0.0329844	FALSE	FALSE	-0.968154	0.0218423	0.0601468	FALSE	FALSE	-0.992276	0.026978	0.0612096
MGARP	FALSE	FALSE	FALSE	FALSE	FALSE	FALSE	FALSE	FALSE	FALSE	FALSE	FALSE	FALSE	FALSE	FALSE	FALSE	FALSE	0.359326	0.0109485	0.103681	FALSE	FALSE	0.617771	0.0301646	0.0980247	TRUE	FALSE	0.732923	0.00574318	0.0350811	TRUE	FALSE	0.746284	0.00238404	0.0234039	TRUE	FALSE	0.657336	0.00449623	0.0342845	TRUE	FALSE	0.730502	0.00213673	0.02284
LINC01587	FALSE	FALSE	FALSE	FALSE	FALSE	FALSE	FALSE	FALSE	FALSE	FALSE	FALSE	FALSE	FALSE	FALSE	FALSE	FALSE	0.0645349	0.0233342	0.127591	FALSE	FALSE	0.431375	0.0327277	0.101451	TRUE	FALSE	0.985524	0.00167294	0.0271807	TRUE	FALSE	1.39107	0.00351523	0.0255824	TRUE	FALSE	1.50287	0.0121831	0.0463581	TRUE	FALSE	1.30635	0.00451887	0.026872
C5orf30	FALSE	FALSE	FALSE	FALSE	FALSE	FALSE	FALSE	FALSE	FALSE	FALSE	FALSE	FALSE	FALSE	FALSE	FALSE	FALSE	-0.330871	0.0172746	0.115835	FALSE	FALSE	-0.446535	0.0115325	0.0678527	FALSE	TRUE	-0.691056	0.00699246	0.0376115	FALSE	TRUE	-0.700444	0.0165994	0.0463466	FALSE	TRUE	-0.771065	0.00562194	0.0358961	FALSE	TRUE	-0.799173	0.00566294	0.0289805
CYSTM1	FALSE	FALSE	FALSE	FALSE	FALSE	FALSE	FALSE	FALSE	FALSE	FALSE	FALSE	FALSE	FALSE	FALSE	FALSE	FALSE	0.797253	0.000642192	0.0604616	FALSE	FALSE	1.14946	0.00505683	0.0571644	TRUE	FALSE	1.22933	0.00365355	0.0307682	TRUE	FALSE	1.37564	0.00463992	0.0283015	TRUE	FALSE	1.69301	0.00486462	0.0351211	TRUE	FALSE	1.62098	0.00487755	0.0277271
NADK2	TRUE	FALSE	FALSE	FALSE	FALSE	FALSE	FALSE	FALSE	FALSE	FALSE	FALSE	FALSE	FALSE	FALSE	FALSE	FALSE	-0.217449	0.0496399	0.167704	FALSE	FALSE	-0.238432	0.0354348	0.104993	FALSE	TRUE	-0.168573	0.0110155	0.0449778	FALSE	FALSE	-0.106837	0.197864	0.257666	FALSE	FALSE	0.0365907	0.34359	0.41665	FALSE	FALSE	0.0674687	0.230599	0.290403
SETD9	FALSE	FALSE	FALSE	FALSE	FALSE	FALSE	FALSE	FALSE	FALSE	FALSE	FALSE	FALSE	FALSE	FALSE	FALSE	FALSE	-0.499627	0.0234643	0.127714	FALSE	FALSE	-0.590668	0.0327098	0.101451	FALSE	TRUE	-0.708991	0.0119183	0.0464658	FALSE	TRUE	-0.672055	0.0075082	0.032544	FALSE	TRUE	-0.714616	0.00299269	0.0325934	FALSE	TRUE	-0.8744	0.00819224	0.0331718
FAM13B	FALSE	FALSE	FALSE	FALSE	FALSE	FALSE	FALSE	FALSE	FALSE	FALSE	FALSE	FALSE	FALSE	FALSE	FALSE	FALSE	0.384305	0.000881137	0.0655331	FALSE	FALSE	1.01736	0.00301201	0.0539331	TRUE	FALSE	1.29209	0.0069864	0.0376115	TRUE	FALSE	1.37458	0.00102504	0.0201332	TRUE	FALSE	1.16086	0.00653474	0.0370928	TRUE	FALSE	1.08825	0.000390108	0.0201048
ZBED8	FALSE	FALSE	FALSE	FALSE	FALSE	FALSE	FALSE	FALSE	FALSE	FALSE	FALSE	FALSE	FALSE	FALSE	FALSE	FALSE	0.233812	0.0683917	0.194086	FALSE	FALSE	0.184689	0.01213	0.0685104	TRUE	FALSE	0.410289	0.00258627	0.0285493	FALSE	FALSE	0.54424	0.0260218	0.0596883	FALSE	FALSE	0.409818	0.103937	0.163566	FALSE	FALSE	0.403232	0.0535226	0.0959143
GFOD1	TRUE	FALSE	FALSE	FALSE	FALSE	FALSE	FALSE	FALSE	FALSE	FALSE	FALSE	FALSE	TRUE	FALSE	FALSE	FALSE	-0.2322	0.108999	0.248542	FALSE	FALSE	-0.030401	0.784853	0.834364	TRUE	FALSE	0.463767	0.00253917	0.0284642	TRUE	FALSE	0.900793	0.000129069	0.0174117	FALSE	FALSE	1.14206	0.0159389	0.0516574	TRUE	FALSE	1.21431	0.0129472	0.0410735
ABRACL	FALSE	FALSE	FALSE	FALSE	FALSE	FALSE	FALSE	FALSE	FALSE	FALSE	FALSE	FALSE	FALSE	FALSE	FALSE	FALSE	-0.160996	0.153585	0.299186	FALSE	FALSE	0.174718	0.233082	0.331868	TRUE	FALSE	0.605214	0.0055244	0.0344655	TRUE	FALSE	0.499231	0.00369545	0.0260124	FALSE	FALSE	0.322095	0.0651557	0.116927	TRUE	FALSE	0.398594	0.000501876	0.0201048
ATAT1	FALSE	FALSE	FALSE	FALSE	FALSE	FALSE	FALSE	FALSE	FALSE	FALSE	TRUE	FALSE	FALSE	FALSE	FALSE	FALSE	-0.142101	0.00362546	0.0824739	FALSE	FALSE	-0.0404183	0.396411	0.491501	TRUE	FALSE	0.436376	0.00049495	0.0242152	TRUE	FALSE	0.686874	0.0018817	0.0226804	TRUE	FALSE	0.908484	0.006211	0.0365985	TRUE	FALSE	0.883457	0.00589809	0.0293591
CENPW	FALSE	FALSE	FALSE	FALSE	FALSE	FALSE	FALSE	FALSE	FALSE	FALSE	FALSE	FALSE	FALSE	FALSE	FALSE	FALSE	0.364232	0.0812324	0.212053	FALSE	FALSE	-0.413332	0.102385	0.189684	FALSE	TRUE	-1.50851	0.00643279	0.0366896	FALSE	TRUE	-2.24841	0.00173591	0.0226388	FALSE	TRUE	-2.67658	0.00672282	0.0375565	FALSE	TRUE	-2.96391	0.00350657	0.025547
ARMT1	FALSE	FALSE	FALSE	FALSE	FALSE	FALSE	FALSE	FALSE	FALSE	FALSE	FALSE	FALSE	FALSE	FALSE	FALSE	FALSE	0.257537	0.066195	0.19067	FALSE	FALSE	0.142779	0.100872	0.188352	TRUE	FALSE	0.147885	0.00152861	0.0264247	FALSE	FALSE	0.0798703	0.0570628	0.0993367	FALSE	FALSE	0.0865609	0.250938	0.321996	FALSE	FALSE	0.0431474	0.0597157	0.103465
SAPCD1	FALSE	FALSE	FALSE	FALSE	FALSE	FALSE	FALSE	FALSE	FALSE	FALSE	FALSE	FALSE	FALSE	FALSE	FALSE	FALSE	-0.0228049	0.377344	0.520866	FALSE	FALSE	-0.338572	0.0201872	0.0817229	FALSE	TRUE	-0.605088	0.0120177	0.0466098	FALSE	TRUE	-0.644244	0.000137069	0.0174117	FALSE	TRUE	-0.596572	0.00278688	0.0322666	FALSE	TRUE	-0.590792	0.00781227	0.0326094
C6orf47	FALSE	FALSE	FALSE	FALSE	FALSE	FALSE	FALSE	FALSE	FALSE	FALSE	FALSE	FALSE	FALSE	FALSE	FALSE	FALSE	0.497822	0.0180752	0.117396	FALSE	FALSE	0.979144	0.00397199	0.0557842	TRUE	FALSE	1.11445	0.00146567	0.026321	TRUE	FALSE	1.12528	0.00471395	0.0284888	TRUE	FALSE	1.16139	0.00508019	0.0351809	TRUE	FALSE	1.11321	0.000750508	0.0201048
C6orf48	FALSE	FALSE	FALSE	FALSE	FALSE	FALSE	FALSE	FALSE	FALSE	FALSE	FALSE	FALSE	FALSE	FALSE	FALSE	FALSE	-0.236686	0.0260375	0.13148	FALSE	FALSE	0.256709	0.0263536	0.0919758	TRUE	FALSE	0.137575	0.00360149	0.0307682	FALSE	FALSE	0.108879	0.072543	0.117941	FALSE	FALSE	0.158655	0.339566	0.412931	FALSE	FALSE	0.127964	0.0374514	0.075366
KIF25-AS1	FALSE	FALSE	FALSE	FALSE	FALSE	FALSE	FALSE	FALSE	FALSE	FALSE	FALSE	FALSE	FALSE	FALSE	FALSE	FALSE	0.310558	0.000735854	0.0630289	FALSE	FALSE	0.480912	0.00670565	0.059727	TRUE	FALSE	0.431053	0.00928218	0.042028	TRUE	FALSE	0.531891	0.0056284	0.0295128	TRUE	FALSE	0.469983	0.00532428	0.035459	FALSE	FALSE	0.465971	0.0283061	0.0631346
C6orf62	FALSE	FALSE	FALSE	FALSE	FALSE	FALSE	FALSE	FALSE	FALSE	FALSE	FALSE	FALSE	FALSE	FALSE	FALSE	FALSE	-0.0525248	0.598472	0.713382	FALSE	FALSE	0.241282	0.0296425	0.0972601	TRUE	FALSE	0.465035	0.00539397	0.0343202	TRUE	FALSE	0.419208	0.0180243	0.0484618	FALSE	FALSE	0.314765	0.126916	0.18859	FALSE	FALSE	0.290324	0.142196	0.197212
NDUFAF4	FALSE	FALSE	FALSE	FALSE	FALSE	FALSE	FALSE	FALSE	FALSE	FALSE	FALSE	FALSE	FALSE	FALSE	FALSE	FALSE	-0.284506	0.0271964	0.132971	FALSE	FALSE	-0.597733	0.00464923	0.0570119	FALSE	TRUE	-0.448831	0.000761627	0.0246576	FALSE	TRUE	-0.542362	0.0114638	0.0385112	FALSE	TRUE	-0.574805	0.0105153	0.0437351	FALSE	TRUE	-0.725716	0.0101462	0.0364852
LINC01006	FALSE	FALSE	FALSE	FALSE	FALSE	FALSE	FALSE	FALSE	FALSE	FALSE	FALSE	FALSE	FALSE	FALSE	FALSE	FALSE	0.0107565	0.882247	0.92638	FALSE	FALSE	0.355036	0.0095029	0.0643204	TRUE	FALSE	0.50259	0.00136356	0.0261141	TRUE	FALSE	0.526882	0.00161254	0.0221359	TRUE	FALSE	0.5501	0.00348716	0.0332497	TRUE	FALSE	0.480541	0.0104275	0.0370639
TMEM243	FALSE	FALSE	FALSE	FALSE	FALSE	FALSE	FALSE	FALSE	FALSE	FALSE	FALSE	FALSE	FALSE	FALSE	FALSE	FALSE	-0.37473	0.0166639	0.114957	FALSE	FALSE	-0.402097	0.033254	0.10211	FALSE	TRUE	-0.801348	0.00155449	0.0264369	FALSE	TRUE	-1.03417	0.000832812	0.019626	FALSE	TRUE	-1.17195	0.00459963	0.034473	FALSE	TRUE	-1.19142	0.00465048	0.0271683
BRAT1	FALSE	FALSE	FALSE	FALSE	FALSE	FALSE	FALSE	FALSE	FALSE	FALSE	FALSE	FALSE	FALSE	FALSE	FALSE	FALSE	-0.344019	0.0262563	0.131626	FALSE	FALSE	-0.417647	0.0114816	0.0678406	FALSE	TRUE	-0.425724	0.00141278	0.0262123	FALSE	TRUE	-0.41592	0.00894569	0.0347423	FALSE	TRUE	-0.416358	0.00390507	0.0337521	FALSE	TRUE	-0.383021	0.0188104	0.0499666
FAM200A	FALSE	FALSE	FALSE	FALSE	FALSE	FALSE	FALSE	FALSE	FALSE	FALSE	FALSE	FALSE	FALSE	FALSE	FALSE	FALSE	-0.0347288	0.766647	0.843259	FALSE	FALSE	0	1	1	TRUE	FALSE	0.339154	0.00869306	0.0408556	FALSE	FALSE	0.268783	0.0343882	0.0706748	FALSE	FALSE	0.340832	0.046386	0.0929636	TRUE	FALSE	0.514932	0.00180256	0.0221713
TMEM248	FALSE	FALSE	FALSE	FALSE	FALSE	FALSE	FALSE	FALSE	FALSE	FALSE	FALSE	FALSE	FALSE	FALSE	FALSE	FALSE	-0.0985777	0.00446531	0.0880215	FALSE	FALSE	-0.182501	0.054593	0.130164	FALSE	TRUE	-0.38481	0.0047305	0.0336558	FALSE	FALSE	-0.540635	0.0275838	0.0617479	FALSE	FALSE	-0.522297	0.0267147	0.0671373	FALSE	FALSE	-0.577002	0.0305384	0.066064
PPP1R35	FALSE	FALSE	FALSE	FALSE	FALSE	FALSE	FALSE	FALSE	FALSE	FALSE	FALSE	FALSE	FALSE	FALSE	FALSE	FALSE	0.284461	0.0057518	0.0912597	FALSE	FALSE	0.567431	0.00193853	0.0507544	TRUE	FALSE	0.533568	0.00486425	0.0337836	TRUE	FALSE	0.515733	0.00254082	0.0237013	TRUE	FALSE	0.477006	0.000201755	0.0241466	TRUE	FALSE	0.395042	0.0148403	0.0440334
NAT16	FALSE	FALSE	FALSE	FALSE	FALSE	FALSE	FALSE	FALSE	FALSE	FALSE	FALSE	FALSE	FALSE	FALSE	FALSE	FALSE	-0.113865	0.0161138	0.114085	FALSE	FALSE	0.894948	0.00982575	0.0645163	TRUE	FALSE	1.52749	0.00124201	0.0260091	TRUE	FALSE	1.65221	0.000919854	0.0196859	TRUE	FALSE	1.59457	0.00631278	0.0369554	TRUE	FALSE	1.58824	0.000546816	0.0201048
NDUFAF6	FALSE	FALSE	FALSE	FALSE	FALSE	FALSE	FALSE	FALSE	FALSE	FALSE	FALSE	FALSE	FALSE	FALSE	FALSE	FALSE	-0.154461	0.145642	0.290228	FALSE	FALSE	-0.418069	0.0436539	0.116438	FALSE	TRUE	-0.545425	0.00600462	0.0356266	FALSE	TRUE	-0.591853	0.0014222	0.0213378	FALSE	TRUE	-0.536278	0.000482682	0.0265417	FALSE	TRUE	-0.537519	0.00325301	0.0252697
ERICH5	FALSE	FALSE	FALSE	FALSE	FALSE	FALSE	FALSE	FALSE	FALSE	FALSE	FALSE	FALSE	FALSE	FALSE	FALSE	FALSE	0.175457	0.0618931	0.184809	FALSE	FALSE	0.554008	0.0120101	0.0684093	TRUE	FALSE	0.616638	0.00743139	0.0386354	TRUE	FALSE	0.811155	0.0020677	0.0229296	TRUE	FALSE	1.07411	0.00144414	0.0305735	TRUE	FALSE	0.967212	0.00224561	0.0231057
C8orf48	FALSE	FALSE	FALSE	FALSE	FALSE	FALSE	FALSE	FALSE	FALSE	FALSE	FALSE	FALSE	FALSE	FALSE	FALSE	FALSE	0.138871	0.152943	0.298548	FALSE	FALSE	0.231912	0.139674	0.231544	TRUE	FALSE	0.479552	0.0102325	0.0435354	TRUE	FALSE	0.590838	0.0117416	0.038908	TRUE	FALSE	0.682116	0.00681583	0.0376863	TRUE	FALSE	0.772149	0.00433365	0.0267145
C9orf116	FALSE	FALSE	FALSE	FALSE	FALSE	FALSE	FALSE	FALSE	FALSE	FALSE	FALSE	FALSE	FALSE	FALSE	FALSE	FALSE	-0.0843924	0.152982	0.298548	FALSE	FALSE	-0.391555	0.031194	0.0995411	FALSE	TRUE	-0.247865	0.00229707	0.028197	FALSE	FALSE	0.0278529	0.711846	0.752957	FALSE	FALSE	0.200443	0.05622	0.105425	FALSE	FALSE	0.2441	0.0679078	0.113699
SWI5	FALSE	FALSE	FALSE	FALSE	FALSE	FALSE	FALSE	FALSE	FALSE	FALSE	FALSE	FALSE	FALSE	FALSE	FALSE	FALSE	0.368489	0.0237289	0.12801	FALSE	FALSE	0.665415	0.00244123	0.0525226	TRUE	FALSE	0.562917	0.0126002	0.0474726	TRUE	FALSE	0.57914	0.0117981	0.0389613	FALSE	FALSE	0.706993	0.0238194	0.0628471	TRUE	FALSE	0.531967	0.0111721	0.0384392
TMEM8B	FALSE	FALSE	FALSE	FALSE	FALSE	FALSE	FALSE	FALSE	FALSE	TRUE	FALSE	FALSE	FALSE	FALSE	FALSE	FALSE	-0.0194006	0.86959	0.918207	FALSE	FALSE	0.475024	0.0383578	0.109274	TRUE	FALSE	0.755459	0.0102029	0.0434835	TRUE	FALSE	0.956661	0.0116033	0.0387185	TRUE	FALSE	1.23684	0.00830997	0.0401954	TRUE	FALSE	1.3587	0.00273919	0.0242358
SAPCD2	FALSE	FALSE	FALSE	FALSE	FALSE	FALSE	FALSE	FALSE	FALSE	FALSE	FALSE	FALSE	FALSE	FALSE	FALSE	FALSE	-0.0713063	0.65005	0.753574	FALSE	FALSE	-1.0184	0.0369961	0.107433	FALSE	TRUE	-1.75122	0.0054543	0.0344597	FALSE	TRUE	-2.36351	0.00286605	0.0243206	FALSE	TRUE	-2.63793	0.00251251	0.0321325	FALSE	TRUE	-2.7024	0.00133518	0.0217375
C9orf142	FALSE	FALSE	FALSE	FALSE	FALSE	FALSE	FALSE	FALSE	FALSE	FALSE	FALSE	FALSE	FALSE	FALSE	FALSE	FALSE	-0.103623	0.126644	0.269215	FALSE	FALSE	-0.288558	0.0173139	0.0769473	FALSE	TRUE	-0.42315	0.00591403	0.0355645	FALSE	TRUE	-0.5498	0.0145746	0.0430746	FALSE	TRUE	-0.539369	0.0037598	0.0336167	FALSE	TRUE	-0.608071	0.0136696	0.0424201
SEMA4D	TRUE	FALSE	FALSE	FALSE	FALSE	FALSE	FALSE	FALSE	FALSE	FALSE	FALSE	FALSE	FALSE	FALSE	FALSE	FALSE	1.87616	0.000456276	0.0581251	FALSE	FALSE	0.258454	0.0822005	0.165505	FALSE	TRUE	-0.365127	0.00975506	0.0427433	FALSE	FALSE	-0.568822	0.0216506	0.0537351	FALSE	TRUE	-0.638562	0.0143545	0.0490231	FALSE	FALSE	-0.566499	0.0313756	0.0670847
C9orf3	FALSE	FALSE	FALSE	FALSE	FALSE	FALSE	FALSE	FALSE	FALSE	FALSE	FALSE	FALSE	FALSE	FALSE	FALSE	FALSE	1.13926	0.00699462	0.094436	FALSE	FALSE	1.28642	0.00401829	0.0559422	TRUE	FALSE	1.07944	0.00592055	0.0355645	TRUE	FALSE	0.882106	0.0118651	0.0390018	TRUE	FALSE	0.782945	0.0133077	0.0475907	TRUE	FALSE	0.599162	0.00150816	0.0218212
FRRS1L	FALSE	FALSE	FALSE	FALSE	FALSE	FALSE	FALSE	FALSE	FALSE	FALSE	FALSE	FALSE	FALSE	FALSE	FALSE	FALSE	0.149763	0.0071124	0.0948555	FALSE	FALSE	0.214365	0.0345734	0.103707	TRUE	FALSE	0.291718	0.00679512	0.0371708	FALSE	FALSE	0.511627	0.0232709	0.0557641	FALSE	FALSE	0.584827	0.0411567	0.086013	FALSE	FALSE	0.601031	0.0295479	0.0647903
FAM206A	FALSE	FALSE	FALSE	FALSE	FALSE	FALSE	FALSE	FALSE	FALSE	FALSE	FALSE	FALSE	FALSE	FALSE	FALSE	FALSE	-0.385846	0.0372043	0.147373	FALSE	FALSE	-0.359897	0.037324	0.107841	FALSE	TRUE	-0.57369	0.00632379	0.0364774	FALSE	TRUE	-0.514764	0.00768922	0.0328319	FALSE	FALSE	-0.445808	0.0296227	0.0709699	FALSE	TRUE	-0.529566	0.00787461	0.032698
CARD19	FALSE	FALSE	FALSE	FALSE	FALSE	FALSE	FALSE	FALSE	FALSE	FALSE	FALSE	FALSE	FALSE	FALSE	FALSE	FALSE	0.145393	0.0397887	0.152156	FALSE	FALSE	0.463153	0.06592	0.145029	TRUE	FALSE	0.99344	0.00600657	0.0356266	TRUE	FALSE	1.22504	0.00288433	0.0243214	TRUE	FALSE	1.35764	0.00236551	0.0321325	TRUE	FALSE	1.46904	0.00289112	0.0245536
CA11	FALSE	FALSE	FALSE	FALSE	FALSE	FALSE	FALSE	FALSE	FALSE	FALSE	FALSE	FALSE	FALSE	FALSE	FALSE	FALSE	0.0951703	0.377898	0.521377	FALSE	FALSE	0.705832	0.0154174	0.074014	TRUE	FALSE	1.09541	0.00167666	0.0271807	TRUE	FALSE	1.30095	0.00166232	0.0222573	TRUE	FALSE	1.48263	0.00579303	0.036181	TRUE	FALSE	1.44617	0.000384161	0.0201048
CAB39	FALSE	FALSE	FALSE	FALSE	FALSE	FALSE	FALSE	FALSE	FALSE	FALSE	FALSE	FALSE	FALSE	FALSE	FALSE	FALSE	-0.106572	0.143713	0.287527	FALSE	FALSE	-0.00285958	0.947557	0.962254	TRUE	FALSE	0.196093	0.00238016	0.0282321	FALSE	FALSE	0.16014	0.0515197	0.0921948	FALSE	FALSE	0.198746	0.159438	0.224237	FALSE	FALSE	0.193272	0.0386511	0.0768166
CABLES1	FALSE	FALSE	FALSE	FALSE	FALSE	FALSE	FALSE	FALSE	FALSE	FALSE	FALSE	FALSE	FALSE	FALSE	FALSE	FALSE	-0.366306	0.0296714	0.137428	FALSE	FALSE	-0.753585	0.00772568	0.061187	FALSE	TRUE	-1.15315	0.00401293	0.0315336	FALSE	TRUE	-1.31459	0.00493908	0.0286364	FALSE	TRUE	-1.20768	0.00725289	0.038281	FALSE	TRUE	-1.23574	0.00479821	0.027551
CACNA1C	TRUE	TRUE	TRUE	TRUE	FALSE	FALSE	FALSE	FALSE	FALSE	FALSE	FALSE	FALSE	FALSE	FALSE	FALSE	FALSE	-0.0381012	0.192134	0.342139	FALSE	FALSE	0.236185	0.0221264	0.0849598	TRUE	FALSE	0.324233	0.00726994	0.0381303	TRUE	FALSE	0.474593	0.0110105	0.0378277	TRUE	FALSE	0.677602	0.0115413	0.0452408	TRUE	FALSE	0.779057	0.00414201	0.0265452
CACNB3	FALSE	FALSE	FALSE	FALSE	FALSE	FALSE	FALSE	FALSE	FALSE	TRUE	FALSE	FALSE	FALSE	FALSE	FALSE	FALSE	0.741089	0.0256423	0.130655	FALSE	FALSE	1.41425	0.0100711	0.0649291	TRUE	FALSE	1.8054	0.00837745	0.0402683	TRUE	FALSE	1.81886	0.0103373	0.0371726	TRUE	FALSE	1.75336	0.00435026	0.0341424	TRUE	FALSE	1.80618	0.00550613	0.0288262
CACNG7	FALSE	FALSE	FALSE	FALSE	FALSE	FALSE	FALSE	FALSE	FALSE	FALSE	FALSE	FALSE	FALSE	FALSE	FALSE	FALSE	-0.0683135	0.258669	0.410689	FALSE	FALSE	0.221443	0.134641	0.225629	TRUE	FALSE	0.307528	0.00686747	0.037327	TRUE	FALSE	0.236692	0.00312461	0.0249682	TRUE	FALSE	0.363767	0.0124736	0.0466825	TRUE	FALSE	0.480329	0.0127438	0.0407441
RABGAP1L	FALSE	FALSE	FALSE	FALSE	FALSE	FALSE	FALSE	FALSE	FALSE	FALSE	FALSE	FALSE	FALSE	FALSE	FALSE	FALSE	0.216408	0.106387	0.24494	FALSE	FALSE	-0.141378	0.0498303	0.124082	FALSE	TRUE	-0.357266	0.00019102	0.0225126	FALSE	FALSE	-0.439842	0.0438836	0.0828664	FALSE	FALSE	-0.360154	0.102431	0.161732	FALSE	FALSE	-0.488458	0.0516461	0.093419
CADM1	TRUE	TRUE	TRUE	TRUE	FALSE	FALSE	FALSE	FALSE	FALSE	FALSE	FALSE	FALSE	FALSE	FALSE	FALSE	FALSE	0.321013	0.041172	0.154379	FALSE	FALSE	0.662465	0.0725828	0.153187	TRUE	FALSE	1.44939	0.0100221	0.0430947	TRUE	FALSE	2.07854	0.00361867	0.0258457	TRUE	FALSE	2.10799	0.0038437	0.0336309	TRUE	FALSE	2.13153	0.00743087	0.0319797
CADM4	FALSE	FALSE	FALSE	FALSE	FALSE	FALSE	FALSE	FALSE	FALSE	FALSE	FALSE	FALSE	FALSE	FALSE	FALSE	FALSE	0.576563	0.0601923	0.182953	FALSE	FALSE	1.10142	0.00556801	0.0580926	TRUE	FALSE	1.53241	0.00857793	0.0407505	TRUE	FALSE	1.6252	0.00487747	0.0286364	TRUE	FALSE	1.79097	0.00274726	0.0322497	TRUE	FALSE	1.73751	0.00838526	0.0335175
CALCOCO1	FALSE	FALSE	FALSE	FALSE	FALSE	FALSE	FALSE	FALSE	FALSE	FALSE	FALSE	FALSE	FALSE	FALSE	FALSE	FALSE	-0.108059	0.0333404	0.142199	FALSE	FALSE	0.161854	0.0630636	0.141425	TRUE	FALSE	0.424914	0.00342305	0.0304176	TRUE	FALSE	0.515535	0.00642203	0.0311318	TRUE	FALSE	0.688211	0.00634206	0.0369867	TRUE	FALSE	0.613792	0.00339708	0.0254563
CALM1	FALSE	FALSE	FALSE	FALSE	FALSE	FALSE	FALSE	FALSE	FALSE	TRUE	FALSE	FALSE	FALSE	FALSE	FALSE	FALSE	0.327163	0.123507	0.26497	FALSE	FALSE	0.69539	0.00643918	0.0592592	TRUE	FALSE	1.19588	0.00290696	0.0291969	TRUE	FALSE	1.56861	0.000855299	0.0196335	TRUE	FALSE	1.74945	0.000857475	0.0293016	TRUE	FALSE	1.79807	0.000285724	0.0201048
CALR	FALSE	FALSE	FALSE	FALSE	FALSE	TRUE	FALSE	FALSE	FALSE	FALSE	FALSE	FALSE	FALSE	FALSE	FALSE	FALSE	0.383045	0.0576186	0.178853	FALSE	FALSE	1.08394	0.00559228	0.0580926	TRUE	FALSE	0.555945	0.00522632	0.0341092	FALSE	FALSE	0.2665	0.0256158	0.0590839	FALSE	FALSE	0.479351	0.0285011	0.0693474	FALSE	FALSE	0.355176	0.040963	0.0799196
CALY	TRUE	FALSE	FALSE	FALSE	TRUE	FALSE	FALSE	FALSE	FALSE	FALSE	FALSE	FALSE	FALSE	FALSE	FALSE	FALSE	0.0449435	0.576481	0.695423	FALSE	FALSE	0.234272	0.195238	0.291769	TRUE	FALSE	0.520599	0.0097128	0.0426554	TRUE	FALSE	1.13279	0.00454935	0.0281122	TRUE	FALSE	1.59881	0.00783442	0.0393457	TRUE	FALSE	1.68395	0.00506634	0.0281915
CAMK1	FALSE	FALSE	FALSE	FALSE	FALSE	FALSE	FALSE	FALSE	FALSE	FALSE	FALSE	FALSE	FALSE	FALSE	FALSE	FALSE	0.60289	0.0118484	0.104607	FALSE	FALSE	0.65348	0.0168968	0.0761751	TRUE	FALSE	0.947315	0.00537511	0.0343202	TRUE	FALSE	1.24066	0.0031725	0.0250632	TRUE	FALSE	1.3315	0.00202956	0.0319726	TRUE	FALSE	1.32228	0.000831507	0.0201048
CAMK2G	TRUE	FALSE	FALSE	FALSE	TRUE	FALSE	FALSE	FALSE	FALSE	FALSE	FALSE	FALSE	FALSE	FALSE	FALSE	FALSE	0.308194	0.0683272	0.194003	FALSE	FALSE	0.447816	0.0218076	0.084586	TRUE	FALSE	0.866401	8.16123e-05	0.0222581	TRUE	FALSE	1.10315	0.00334351	0.025322	TRUE	FALSE	1.22502	0.00185586	0.0317446	TRUE	FALSE	1.21376	0.00335383	0.0254373
CAMK2N2	TRUE	FALSE	FALSE	FALSE	FALSE	FALSE	FALSE	FALSE	FALSE	FALSE	FALSE	FALSE	FALSE	FALSE	FALSE	FALSE	0.154819	0.167731	0.314906	FALSE	FALSE	0.329362	0.0703234	0.15032	TRUE	FALSE	0.658174	0.00326476	0.0301082	TRUE	FALSE	0.922654	0.00195285	0.0226804	FALSE	FALSE	1.139	0.0153638	0.0506729	TRUE	FALSE	1.22303	0.0084244	0.0335562
CAMTA1	FALSE	FALSE	TRUE	FALSE	FALSE	FALSE	FALSE	FALSE	FALSE	TRUE	FALSE	FALSE	FALSE	FALSE	FALSE	FALSE	0.0888691	0.433009	0.571195	FALSE	FALSE	0.333588	0.0466102	0.120268	TRUE	FALSE	0.699704	0.00302087	0.0294135	TRUE	FALSE	1.07646	0.00379075	0.0262837	TRUE	FALSE	1.36767	0.00436078	0.0341664	TRUE	FALSE	1.54264	0.00486664	0.0276927
CAP2	FALSE	FALSE	FALSE	FALSE	TRUE	FALSE	FALSE	FALSE	FALSE	FALSE	FALSE	FALSE	FALSE	FALSE	FALSE	FALSE	0.388815	0.0526058	0.172207	FALSE	FALSE	1.39198	0.00219273	0.0518499	TRUE	FALSE	1.77194	0.00353221	0.0305109	TRUE	FALSE	2.04797	0.00167242	0.0222573	TRUE	FALSE	2.16426	0.00249392	0.0321325	TRUE	FALSE	2.19792	0.00202823	0.0224887
CAPN1	FALSE	FALSE	FALSE	FALSE	FALSE	FALSE	FALSE	FALSE	FALSE	FALSE	FALSE	FALSE	FALSE	FALSE	FALSE	FALSE	0.138347	0.117526	0.258685	FALSE	FALSE	0.797027	0.0205229	0.0822069	TRUE	FALSE	0.972351	0.00175483	0.0272261	TRUE	FALSE	0.995692	0.0161272	0.0454965	FALSE	FALSE	1.1586	0.0160196	0.0517402	TRUE	FALSE	1.06426	0.00430665	0.0267145
CAPN2	FALSE	FALSE	FALSE	FALSE	FALSE	FALSE	FALSE	FALSE	FALSE	FALSE	FALSE	FALSE	FALSE	FALSE	FALSE	FALSE	-0.196742	0.00755896	0.0958878	FALSE	FALSE	-0.23484	0.0935072	0.179574	FALSE	TRUE	-0.399688	0.00941965	0.0422187	FALSE	TRUE	-0.435641	0.0136862	0.0418111	FALSE	FALSE	-0.3845	0.045949	0.0923684	FALSE	FALSE	-0.374216	0.0727963	0.119566
CAPN5	FALSE	FALSE	FALSE	FALSE	FALSE	FALSE	FALSE	FALSE	FALSE	FALSE	FALSE	FALSE	TRUE	FALSE	FALSE	FALSE	0.103197	0.207879	0.359432	FALSE	FALSE	0.752473	0.0098058	0.0645163	TRUE	FALSE	1.20065	0.00538752	0.0343202	TRUE	FALSE	1.20563	0.0059195	0.0301857	TRUE	FALSE	1.33809	0.00572469	0.0360997	TRUE	FALSE	1.3461	0.00257239	0.0236901
CAPNS1	FALSE	FALSE	FALSE	FALSE	FALSE	FALSE	FALSE	FALSE	FALSE	FALSE	FALSE	FALSE	FALSE	FALSE	FALSE	FALSE	0.397996	0.0265991	0.132172	FALSE	FALSE	1.0718	0.00873423	0.0631104	TRUE	FALSE	1.48831	0.00203525	0.0274697	TRUE	FALSE	1.6262	0.00202911	0.0228679	TRUE	FALSE	1.83572	0.00345779	0.0332497	TRUE	FALSE	1.80029	0.000711942	0.0201048
CARD9	FALSE	FALSE	FALSE	FALSE	FALSE	FALSE	FALSE	FALSE	FALSE	FALSE	FALSE	FALSE	FALSE	FALSE	FALSE	FALSE	-1.42533	0.00688099	0.0941804	FALSE	FALSE	-1.96508	0.006439	0.0592592	FALSE	TRUE	-2.28052	0.00453147	0.0330058	FALSE	TRUE	-2.43659	0.00178348	0.0226804	FALSE	TRUE	-2.36421	0.00368868	0.0334572	FALSE	TRUE	-2.5564	0.00182945	0.0221713
CARHSP1	TRUE	FALSE	FALSE	FALSE	FALSE	TRUE	FALSE	FALSE	FALSE	FALSE	FALSE	FALSE	FALSE	FALSE	FALSE	FALSE	1.12008	0.00351339	0.0822148	FALSE	FALSE	1.32956	0.00308224	0.0541919	TRUE	FALSE	1.2109	0.000280675	0.0235333	TRUE	FALSE	0.683823	0.00969698	0.0359011	FALSE	FALSE	0.35855	0.0375829	0.0815669	FALSE	FALSE	0.150672	0.12261	0.175872
CARTPT	TRUE	FALSE	FALSE	FALSE	FALSE	FALSE	FALSE	FALSE	FALSE	FALSE	FALSE	FALSE	FALSE	FALSE	FALSE	FALSE	0.0554063	0.236552	0.388216	FALSE	FALSE	0.864878	0.0406151	0.112304	TRUE	FALSE	2.20533	0.00756853	0.0388161	TRUE	FALSE	2.6639	0.00433604	0.0274922	TRUE	FALSE	2.58631	0.00716368	0.038122	FALSE	FALSE	2.59454	0.0219718	0.0538749
CASD1	FALSE	FALSE	FALSE	FALSE	FALSE	FALSE	FALSE	FALSE	FALSE	FALSE	FALSE	FALSE	FALSE	FALSE	FALSE	FALSE	0.160889	0.041218	0.154384	FALSE	FALSE	0.215315	0.275893	0.374431	TRUE	FALSE	0.571766	0.00751335	0.0387431	TRUE	FALSE	0.757859	0.00895091	0.0347423	TRUE	FALSE	0.791752	0.0126664	0.046956	TRUE	FALSE	0.906573	0.0186931	0.0497901
CASK	TRUE	TRUE	FALSE	FALSE	FALSE	FALSE	FALSE	TRUE	FALSE	FALSE	TRUE	FALSE	FALSE	FALSE	FALSE	FALSE	0.0949922	0.333095	0.481431	FALSE	FALSE	0.107212	0.245439	0.344213	TRUE	FALSE	0.186988	0.00572513	0.0350272	FALSE	FALSE	0.0253179	0.618229	0.668267	FALSE	FALSE	0.0483921	0.611119	0.668703	FALSE	FALSE	0.021997	0.860892	0.886173
CASP6	FALSE	FALSE	FALSE	FALSE	FALSE	FALSE	FALSE	FALSE	FALSE	FALSE	FALSE	FALSE	FALSE	TRUE	FALSE	FALSE	0.397512	0.0110165	0.103681	FALSE	FALSE	0.37655	0.0252414	0.0907147	TRUE	FALSE	0.442955	0.00477143	0.0336558	FALSE	FALSE	0.355521	0.0337702	0.0698748	FALSE	FALSE	0.201814	0.0256502	0.0654879	FALSE	FALSE	0.270279	0.0548718	0.0975499
CASP9	FALSE	FALSE	FALSE	FALSE	FALSE	FALSE	FALSE	FALSE	FALSE	FALSE	FALSE	FALSE	FALSE	FALSE	FALSE	FALSE	0.516186	0.00856586	0.0975823	FALSE	FALSE	0.649504	0.00426427	0.0565897	TRUE	FALSE	0.896204	0.00304678	0.0294893	TRUE	FALSE	0.913906	0.00456886	0.0281122	TRUE	FALSE	0.928093	0.00826484	0.0401145	TRUE	FALSE	0.839453	0.00794632	0.0328106
CAT	FALSE	FALSE	FALSE	FALSE	FALSE	TRUE	FALSE	FALSE	FALSE	FALSE	FALSE	FALSE	FALSE	FALSE	FALSE	FALSE	0.122527	0.0305842	0.13864	FALSE	FALSE	-0.115071	0.478296	0.567239	FALSE	TRUE	-0.39776	0.00088024	0.0247068	FALSE	TRUE	-0.431192	0.00924171	0.035282	FALSE	FALSE	-0.504784	0.0233763	0.0623369	FALSE	TRUE	-0.488503	0.00819685	0.0331718
CBFA2T2	FALSE	FALSE	FALSE	FALSE	FALSE	FALSE	FALSE	FALSE	FALSE	FALSE	FALSE	FALSE	FALSE	FALSE	FALSE	FALSE	-0.369891	0.0070638	0.0946931	FALSE	FALSE	-0.304761	0.00486521	0.0571141	FALSE	TRUE	-0.416683	0.00303208	0.029423	FALSE	TRUE	-0.435017	0.0126872	0.040281	FALSE	TRUE	-0.365703	0.00426523	0.0340194	FALSE	TRUE	-0.393532	0.00814872	0.0331063
CBLN2	TRUE	FALSE	FALSE	FALSE	FALSE	FALSE	FALSE	FALSE	FALSE	FALSE	FALSE	FALSE	FALSE	FALSE	FALSE	FALSE	-0.233676	0.033089	0.142059	FALSE	FALSE	-0.292885	0.0420621	0.114116	TRUE	FALSE	0.39972	0.0127631	0.0477964	TRUE	FALSE	0.94835	0.00247607	0.0234984	FALSE	FALSE	0.666749	0.050038	0.0975583	FALSE	FALSE	0.595217	0.020613	0.0522238
CBLN4	TRUE	FALSE	FALSE	FALSE	FALSE	FALSE	FALSE	FALSE	FALSE	FALSE	FALSE	FALSE	FALSE	FALSE	FALSE	FALSE	-0.725428	0.00223895	0.0733651	FALSE	FALSE	-0.633932	0.0144341	0.0725625	FALSE	TRUE	-0.762744	0.00757862	0.0388374	FALSE	TRUE	-0.732327	0.00367169	0.0259289	FALSE	TRUE	-0.712885	0.0143236	0.0489719	FALSE	TRUE	-0.812376	0.00768501	0.032413
CBS	TRUE	FALSE	FALSE	FALSE	FALSE	FALSE	FALSE	FALSE	FALSE	FALSE	TRUE	TRUE	FALSE	FALSE	FALSE	FALSE	0.0102385	0.903063	0.939944	FALSE	FALSE	-0.379864	0.00377008	0.055416	FALSE	TRUE	-0.875676	0.00333409	0.030337	FALSE	TRUE	-0.90064	0.00609564	0.030497	FALSE	TRUE	-0.724585	0.00923398	0.0416608	FALSE	TRUE	-0.763839	0.00884274	0.0342946
CBWD5	FALSE	FALSE	FALSE	FALSE	FALSE	FALSE	FALSE	FALSE	FALSE	FALSE	FALSE	FALSE	FALSE	FALSE	FALSE	FALSE	-0.230249	0.038572	0.149868	FALSE	FALSE	-0.339183	0.0115296	0.0678527	FALSE	TRUE	-0.625929	0.000595878	0.0242437	FALSE	TRUE	-0.597532	0.00336753	0.0253907	FALSE	TRUE	-0.600677	0.00693896	0.037885	FALSE	TRUE	-0.676363	0.0159878	0.0457276
CBX4	TRUE	FALSE	FALSE	FALSE	FALSE	FALSE	FALSE	TRUE	FALSE	FALSE	FALSE	FALSE	FALSE	FALSE	FALSE	FALSE	0.151016	0.0511552	0.169555	FALSE	FALSE	0.633439	0.00363775	0.0545998	TRUE	FALSE	0.647684	0.00224829	0.0281147	TRUE	FALSE	0.676228	0.00345667	0.0254876	TRUE	FALSE	0.909903	0.0047035	0.0346622	TRUE	FALSE	1.06721	0.00146532	0.0217375
CBX8	FALSE	FALSE	FALSE	FALSE	FALSE	FALSE	FALSE	FALSE	FALSE	FALSE	FALSE	FALSE	TRUE	FALSE	FALSE	FALSE	-0.165497	0.179141	0.326827	FALSE	FALSE	-0.099906	0.155768	0.249193	FALSE	TRUE	-0.137108	0.0135262	0.0491673	FALSE	FALSE	-0.167917	0.102766	0.153174	FALSE	FALSE	-0.175743	0.022434	0.061053	FALSE	FALSE	-0.174049	0.122643	0.175876
SGF29	FALSE	FALSE	FALSE	FALSE	FALSE	FALSE	FALSE	FALSE	FALSE	FALSE	FALSE	FALSE	FALSE	FALSE	FALSE	FALSE	-0.124736	0.165514	0.312693	FALSE	FALSE	-0.359931	0.00360164	0.0545998	FALSE	TRUE	-0.4751	0.000151043	0.0225126	FALSE	TRUE	-0.482394	0.000602348	0.0192021	FALSE	TRUE	-0.43638	0.00132597	0.0302056	FALSE	FALSE	-0.459895	0.0331415	0.0695172
CCDC102A	FALSE	FALSE	FALSE	FALSE	FALSE	FALSE	FALSE	FALSE	FALSE	FALSE	FALSE	FALSE	FALSE	FALSE	FALSE	FALSE	-0.524909	0.018196	0.11775	FALSE	FALSE	-0.739092	0.00195643	0.0507544	FALSE	TRUE	-0.885325	0.00921295	0.041948	FALSE	TRUE	-0.916578	0.00132893	0.0209684	FALSE	TRUE	-0.890176	0.00526298	0.0353706	FALSE	TRUE	-0.89338	0.000319511	0.0201048
CCDC106	FALSE	FALSE	FALSE	FALSE	FALSE	FALSE	FALSE	FALSE	FALSE	FALSE	FALSE	FALSE	FALSE	FALSE	FALSE	FALSE	0.353127	0.0138874	0.109486	FALSE	FALSE	0.549776	0.0259983	0.0915107	TRUE	FALSE	0.836792	0.00947263	0.0422192	TRUE	FALSE	0.900918	0.00731006	0.0323906	TRUE	FALSE	0.769041	0.00360577	0.033387	TRUE	FALSE	0.779966	0.00484244	0.0276655
CCDC117	FALSE	FALSE	FALSE	FALSE	FALSE	FALSE	FALSE	FALSE	FALSE	FALSE	FALSE	FALSE	FALSE	FALSE	FALSE	FALSE	-0.104585	0.252454	0.404035	FALSE	FALSE	-0.288629	0.0387256	0.109896	FALSE	TRUE	-0.437204	0.00646039	0.0366896	FALSE	TRUE	-0.636568	0.0100945	0.0367873	FALSE	TRUE	-0.654374	0.0134188	0.0477261	FALSE	FALSE	-0.58582	0.0250036	0.0583879
CCDC12	FALSE	FALSE	FALSE	FALSE	FALSE	FALSE	FALSE	FALSE	FALSE	FALSE	FALSE	FALSE	FALSE	FALSE	FALSE	FALSE	-0.179065	0.0175373	0.116425	FALSE	FALSE	-0.483088	0.0263658	0.0919758	FALSE	TRUE	-0.623004	0.0120469	0.0466549	FALSE	FALSE	-0.565335	0.0254092	0.0588216	FALSE	FALSE	-0.5816	0.0292875	0.0704484	FALSE	TRUE	-0.577285	0.0183031	0.0493046
PPP1R21	FALSE	FALSE	FALSE	FALSE	FALSE	FALSE	FALSE	FALSE	FALSE	FALSE	FALSE	FALSE	FALSE	FALSE	FALSE	FALSE	0.141527	0.0074627	0.0958878	FALSE	FALSE	0.675229	0.0156567	0.07441	TRUE	FALSE	1.23075	0.00163967	0.0269686	TRUE	FALSE	1.4644	0.00376169	0.0262373	TRUE	FALSE	1.55149	0.00227158	0.0321325	TRUE	FALSE	1.60572	0.00114337	0.021493
CCDC136	TRUE	FALSE	FALSE	FALSE	FALSE	FALSE	FALSE	FALSE	FALSE	FALSE	FALSE	FALSE	TRUE	FALSE	FALSE	FALSE	0.107935	0.248938	0.400581	FALSE	FALSE	0.281343	0.165281	0.259779	TRUE	FALSE	0.422514	0.00628295	0.0363323	TRUE	FALSE	0.49305	0.00224021	0.0231163	FALSE	FALSE	0.533534	0.0291177	0.0702179	TRUE	FALSE	0.663906	0.00649014	0.0302523
CCDC15	FALSE	FALSE	FALSE	FALSE	FALSE	FALSE	FALSE	FALSE	FALSE	FALSE	FALSE	FALSE	FALSE	FALSE	FALSE	FALSE	-0.0902661	0.271358	0.422831	FALSE	FALSE	-0.443424	0.049286	0.123586	FALSE	TRUE	-0.738681	7.83625e-05	0.0222581	FALSE	TRUE	-0.772843	0.000690398	0.0193625	FALSE	TRUE	-0.784369	0.00442976	0.034275	FALSE	TRUE	-0.803183	0.00607218	0.0297013
ZNF830	FALSE	FALSE	FALSE	FALSE	FALSE	FALSE	FALSE	FALSE	FALSE	FALSE	FALSE	FALSE	FALSE	FALSE	FALSE	FALSE	-0.513976	0.03281	0.141902	FALSE	FALSE	-0.51331	0.00166098	0.050058	FALSE	TRUE	-0.512304	0.0134521	0.0490256	FALSE	FALSE	-0.418862	0.0217726	0.0538734	FALSE	TRUE	-0.525391	0.00118707	0.0301656	FALSE	FALSE	-0.405747	0.0373943	0.0753175
CCDC22	FALSE	FALSE	FALSE	FALSE	FALSE	FALSE	FALSE	FALSE	FALSE	FALSE	FALSE	FALSE	FALSE	FALSE	FALSE	FALSE	-0.185632	0.0116516	0.10457	FALSE	FALSE	-0.252413	0.0335777	0.102359	FALSE	TRUE	-0.379489	0.00597961	0.0356088	FALSE	TRUE	-0.371224	0.000912751	0.0196335	FALSE	TRUE	-0.373416	0.0127424	0.0470748	FALSE	FALSE	-0.364208	0.0244141	0.0575411
SVBP	FALSE	FALSE	FALSE	FALSE	FALSE	FALSE	FALSE	FALSE	FALSE	FALSE	FALSE	FALSE	FALSE	FALSE	FALSE	FALSE	0.325428	0.0334621	0.142327	FALSE	FALSE	0.79375	0.0125978	0.0698708	TRUE	FALSE	1.00272	0.000862548	0.0247068	TRUE	FALSE	1.10177	0.00485621	0.0286179	TRUE	FALSE	0.964671	0.0109033	0.0442416	TRUE	FALSE	0.835373	0.000334022	0.0201048
CCDC24	FALSE	FALSE	FALSE	FALSE	FALSE	FALSE	FALSE	FALSE	FALSE	FALSE	FALSE	FALSE	FALSE	FALSE	FALSE	FALSE	0.529153	0.00645284	0.0930382	FALSE	FALSE	1.40622	0.00447377	0.0567728	TRUE	FALSE	1.81623	0.00493855	0.0338298	TRUE	FALSE	2.23759	0.00569791	0.0296814	TRUE	FALSE	2.45619	0.00194744	0.0317917	TRUE	FALSE	2.44185	0.00618984	0.0298159
CCDC25	TRUE	FALSE	FALSE	FALSE	FALSE	FALSE	FALSE	FALSE	FALSE	FALSE	FALSE	FALSE	FALSE	FALSE	FALSE	FALSE	-0.186746	0.0241202	0.128668	FALSE	FALSE	-0.470219	0.00966785	0.0644395	FALSE	TRUE	-0.49402	0.00115269	0.0256841	FALSE	TRUE	-0.550173	0.00412238	0.0269124	FALSE	TRUE	-0.64633	0.0058821	0.0363192	FALSE	TRUE	-0.56365	0.00525599	0.0284045
CCDC28A	FALSE	FALSE	FALSE	FALSE	FALSE	FALSE	FALSE	FALSE	FALSE	FALSE	FALSE	FALSE	FALSE	FALSE	FALSE	FALSE	-0.35304	0.0496829	0.16775	FALSE	FALSE	-0.468513	0.0307367	0.0987179	FALSE	TRUE	-0.489035	0.0047665	0.0336558	FALSE	FALSE	-0.446067	0.0304688	0.0657265	FALSE	FALSE	-0.620363	0.0277088	0.0683688	FALSE	FALSE	-0.461798	0.0425622	0.0821116
CCDC28B	FALSE	FALSE	FALSE	FALSE	FALSE	FALSE	FALSE	FALSE	FALSE	FALSE	FALSE	FALSE	FALSE	FALSE	FALSE	FALSE	0.32369	0.00972241	0.099755	FALSE	FALSE	0.656531	0.0156889	0.0744699	TRUE	FALSE	0.879717	0.00125956	0.0260457	TRUE	FALSE	0.971774	0.00572618	0.0296981	TRUE	FALSE	0.984936	0.00812292	0.0399035	TRUE	FALSE	1.0449	0.000927679	0.0204431
CCDC33	FALSE	FALSE	FALSE	FALSE	FALSE	FALSE	FALSE	FALSE	FALSE	FALSE	FALSE	FALSE	FALSE	FALSE	FALSE	FALSE	-0.0349532	0.465894	0.602641	FALSE	FALSE	0.547602	0.00486024	0.0571141	TRUE	FALSE	0.238372	0.00516249	0.0339992	FALSE	FALSE	0.285474	0.0775239	0.123639	FALSE	FALSE	0.259132	0.055857	0.105004	TRUE	FALSE	0.167633	0.0041781	0.02665
CCDC34	TRUE	FALSE	FALSE	FALSE	FALSE	FALSE	FALSE	FALSE	FALSE	FALSE	FALSE	FALSE	FALSE	FALSE	FALSE	FALSE	0.0382595	0.648102	0.752365	FALSE	FALSE	-0.365581	0.0834841	0.167263	FALSE	TRUE	-0.888894	0.00812725	0.0398612	FALSE	TRUE	-0.883017	0.0184719	0.0490404	FALSE	TRUE	-1.09309	0.000549127	0.0278163	FALSE	TRUE	-1.0834	0.000304259	0.0201048
CCDC43	FALSE	FALSE	FALSE	FALSE	FALSE	FALSE	FALSE	FALSE	FALSE	FALSE	FALSE	FALSE	FALSE	FALSE	FALSE	FALSE	-0.187781	0.0886592	0.22285	FALSE	FALSE	-0.297244	0.00679978	0.0597682	FALSE	TRUE	-0.398313	0.0134528	0.0490256	FALSE	TRUE	-0.573082	0.00783508	0.0330094	FALSE	TRUE	-0.562607	0.0137437	0.0481895	FALSE	FALSE	-0.511577	0.0566887	0.0997679
CEP112	FALSE	FALSE	FALSE	FALSE	FALSE	FALSE	FALSE	FALSE	FALSE	FALSE	FALSE	FALSE	FALSE	FALSE	FALSE	FALSE	0.195368	0.031051	0.139532	FALSE	FALSE	0.526825	0.00282436	0.0534002	TRUE	FALSE	0.571073	0.00497666	0.0338873	TRUE	FALSE	0.67114	0.0104319	0.0371872	TRUE	FALSE	0.59489	0.0117528	0.0456589	TRUE	FALSE	0.528593	0.00678627	0.0307615
CCDC53	FALSE	FALSE	FALSE	FALSE	FALSE	FALSE	FALSE	FALSE	FALSE	FALSE	FALSE	FALSE	FALSE	FALSE	FALSE	FALSE	0.0981869	0.016536	0.11483	FALSE	FALSE	0.691168	0.0225165	0.0854293	TRUE	FALSE	1.01248	0.00539831	0.0343202	TRUE	FALSE	1.18471	0.00746836	0.0325228	TRUE	FALSE	1.2386	0.00180468	0.0317132	TRUE	FALSE	1.14493	0.00818816	0.0331718
CCDC58	FALSE	FALSE	FALSE	FALSE	FALSE	FALSE	FALSE	FALSE	FALSE	FALSE	FALSE	FALSE	FALSE	FALSE	FALSE	FALSE	-0.331238	0.117602	0.258685	FALSE	FALSE	-1.13317	0.00993464	0.0646347	FALSE	TRUE	-1.35422	0.00308761	0.0296827	FALSE	TRUE	-1.37042	0.00968609	0.0358837	FALSE	TRUE	-1.34665	0.000235437	0.0241466	FALSE	TRUE	-1.35834	0.0077747	0.0325025
CCDC59	FALSE	FALSE	FALSE	FALSE	FALSE	FALSE	FALSE	FALSE	FALSE	FALSE	FALSE	FALSE	FALSE	FALSE	FALSE	FALSE	-0.351079	0.0562388	0.177128	FALSE	FALSE	-0.619725	0.00322758	0.0543914	FALSE	TRUE	-0.989336	0.0139879	0.0498435	FALSE	TRUE	-1.09235	0.00748806	0.03254	FALSE	TRUE	-1.22202	0.0129824	0.0473372	FALSE	TRUE	-1.2956	0.00260021	0.0238499
CCDC6	FALSE	FALSE	FALSE	FALSE	FALSE	FALSE	FALSE	FALSE	FALSE	FALSE	FALSE	FALSE	FALSE	FALSE	FALSE	FALSE	-0.347138	0.0363522	0.145767	FALSE	FALSE	-0.498043	0.0337204	0.102465	FALSE	TRUE	-0.725879	0.00571096	0.0349593	FALSE	TRUE	-0.658046	0.00941246	0.0355465	FALSE	FALSE	-0.529402	0.0342872	0.0772395	FALSE	TRUE	-0.442394	0.0170844	0.0474071
CCDC86	FALSE	FALSE	FALSE	FALSE	FALSE	FALSE	FALSE	FALSE	FALSE	FALSE	FALSE	FALSE	FALSE	FALSE	FALSE	FALSE	-0.865066	0.0104846	0.1027	FALSE	FALSE	-1.32807	0.0037549	0.055416	FALSE	TRUE	-1.46055	0.00683408	0.0373042	FALSE	TRUE	-1.52892	0.00209025	0.0229625	FALSE	TRUE	-1.38016	0.00339919	0.0331821	FALSE	TRUE	-1.41301	0.000251788	0.0201048
CCDC89	FALSE	FALSE	FALSE	FALSE	FALSE	FALSE	FALSE	FALSE	FALSE	FALSE	FALSE	FALSE	FALSE	FALSE	FALSE	FALSE	-0.0764086	0.249797	0.401309	FALSE	FALSE	-0.190735	0.0606825	0.138167	FALSE	TRUE	-0.202542	0.004735	0.0336558	FALSE	FALSE	-0.0631653	0.0324707	0.0682483	FALSE	FALSE	-0.0611708	0.38744	0.459045	FALSE	FALSE	-0.118907	0.0200496	0.051569
CCDC93	TRUE	FALSE	FALSE	FALSE	FALSE	FALSE	FALSE	FALSE	FALSE	FALSE	FALSE	FALSE	FALSE	FALSE	FALSE	FALSE	0.0469253	0.470896	0.607319	FALSE	FALSE	0.399028	0.0387318	0.109896	TRUE	FALSE	0.723979	0.000240534	0.0230255	TRUE	FALSE	0.829197	0.00156592	0.0219633	TRUE	FALSE	0.97201	0.0023201	0.0321325	TRUE	FALSE	0.985817	0.0111861	0.0384617
SPDL1	FALSE	FALSE	FALSE	FALSE	FALSE	FALSE	FALSE	FALSE	FALSE	FALSE	FALSE	FALSE	FALSE	FALSE	FALSE	FALSE	0.153872	0.42401	0.562504	FALSE	FALSE	-0.394769	0.113804	0.203302	FALSE	TRUE	-0.746526	0.00730786	0.038255	FALSE	FALSE	-0.921026	0.0313624	0.0667637	FALSE	FALSE	-1.21841	0.0178375	0.0545528	FALSE	TRUE	-1.08226	0.0150464	0.0442766
CCNA1	FALSE	FALSE	FALSE	FALSE	FALSE	FALSE	FALSE	FALSE	FALSE	FALSE	FALSE	FALSE	FALSE	FALSE	FALSE	FALSE	0.514787	0.0415849	0.155171	FALSE	FALSE	1.37965	0.00186664	0.0507544	TRUE	FALSE	1.47873	0.00317534	0.029888	TRUE	FALSE	1.02699	0.00451907	0.0281122	FALSE	FALSE	0.857591	0.0301631	0.0715103	FALSE	FALSE	0.776463	0.0267132	0.0608512
CCNA2	FALSE	FALSE	FALSE	FALSE	FALSE	FALSE	FALSE	FALSE	FALSE	FALSE	FALSE	FALSE	FALSE	FALSE	FALSE	FALSE	0.330142	0.148916	0.293351	FALSE	FALSE	-0.790118	0.0634517	0.141901	FALSE	TRUE	-1.70452	0.00468466	0.0335224	FALSE	TRUE	-2.50528	0.00184406	0.0226804	FALSE	TRUE	-2.98537	0.00402005	0.03398	FALSE	TRUE	-3.32588	0.00145596	0.0217375
CCNB2	FALSE	FALSE	FALSE	FALSE	FALSE	FALSE	FALSE	FALSE	FALSE	FALSE	FALSE	FALSE	FALSE	FALSE	FALSE	FALSE	0.252588	0.0330042	0.142059	FALSE	FALSE	-0.333244	0.0993272	0.18662	FALSE	TRUE	-1.18511	0.00696387	0.0375676	FALSE	TRUE	-2.35092	0.00225754	0.0231163	FALSE	TRUE	-3.31761	0.00343258	0.0332497	FALSE	TRUE	-4.10304	0.00194131	0.0223071
TMEM62	FALSE	FALSE	FALSE	FALSE	FALSE	FALSE	FALSE	FALSE	FALSE	FALSE	FALSE	FALSE	FALSE	FALSE	FALSE	FALSE	0.71389	0.00616052	0.0923244	FALSE	FALSE	0.926315	0.0097621	0.0644395	TRUE	FALSE	0.99258	0.00299919	0.0293278	TRUE	FALSE	0.948254	0.00715338	0.0321491	TRUE	FALSE	1.0003	0.00610774	0.0365684	TRUE	FALSE	1.05563	0.0016622	0.0219983
CCNYL1	FALSE	FALSE	FALSE	FALSE	FALSE	FALSE	FALSE	FALSE	FALSE	FALSE	FALSE	FALSE	FALSE	FALSE	FALSE	FALSE	0.252648	0.0282128	0.134686	FALSE	FALSE	0.321089	0.0113083	0.0677465	TRUE	FALSE	0.339617	0.00172039	0.0272261	TRUE	FALSE	0.384608	0.014811	0.0432856	TRUE	FALSE	0.325889	0.0128838	0.0472563	FALSE	FALSE	0.331107	0.0546702	0.0973282
CCPG1	TRUE	FALSE	FALSE	FALSE	FALSE	FALSE	FALSE	FALSE	FALSE	FALSE	FALSE	FALSE	FALSE	FALSE	FALSE	FALSE	0.320253	0.0239309	0.128215	FALSE	FALSE	0.851642	0.00892433	0.0633428	TRUE	FALSE	1.27429	0.0018698	0.0274346	TRUE	FALSE	1.48674	0.00151681	0.0216855	TRUE	FALSE	1.52138	0.000409647	0.0261076	TRUE	FALSE	1.68781	0.00149167	0.0218212
CCS	FALSE	FALSE	FALSE	FALSE	FALSE	FALSE	FALSE	FALSE	FALSE	FALSE	FALSE	FALSE	FALSE	FALSE	FALSE	FALSE	0.0914614	0.165592	0.312754	FALSE	FALSE	0.360652	0.0301436	0.0980247	TRUE	FALSE	0.465766	0.0105043	0.0441081	FALSE	FALSE	0.44326	0.026291	0.0599855	FALSE	FALSE	0.476742	0.0359097	0.0793337	FALSE	FALSE	0.406494	0.0340705	0.0707494
CCT2	FALSE	FALSE	FALSE	FALSE	FALSE	FALSE	FALSE	FALSE	FALSE	FALSE	FALSE	FALSE	FALSE	FALSE	FALSE	FALSE	-0.041308	0.111953	0.252247	FALSE	FALSE	-0.388622	0.0264968	0.0921964	FALSE	TRUE	-0.391617	0.00869953	0.0408556	FALSE	FALSE	-0.242703	0.0234653	0.0559923	FALSE	FALSE	-0.310576	0.218738	0.287662	FALSE	TRUE	-0.350751	0.00245281	0.0233634
CCT5	FALSE	FALSE	FALSE	FALSE	FALSE	FALSE	FALSE	FALSE	FALSE	FALSE	FALSE	FALSE	FALSE	FALSE	FALSE	FALSE	-0.432418	0.0235382	0.127748	FALSE	FALSE	-0.724934	0.0121176	0.068474	FALSE	TRUE	-0.777675	0.0113491	0.0456366	FALSE	TRUE	-0.935667	0.00109688	0.0205699	FALSE	TRUE	-1.09831	0.00904404	0.0413467	FALSE	TRUE	-1.03216	0.00566235	0.0289805
CD151	TRUE	FALSE	FALSE	FALSE	FALSE	TRUE	FALSE	TRUE	FALSE	FALSE	FALSE	FALSE	FALSE	FALSE	FALSE	FALSE	-0.222978	0.0464925	0.163165	FALSE	FALSE	0.0104948	0.898735	0.92471	TRUE	FALSE	0.310956	0.00379144	0.0310718	FALSE	FALSE	0.350723	0.0240311	0.0568917	FALSE	FALSE	0.435558	0.0181062	0.0550336	TRUE	FALSE	0.477654	0.00617054	0.0297733
CD200	FALSE	FALSE	FALSE	FALSE	FALSE	FALSE	FALSE	FALSE	FALSE	FALSE	FALSE	FALSE	FALSE	FALSE	FALSE	FALSE	0.367265	0.000123996	0.0581251	FALSE	FALSE	0.504371	0.0117763	0.0679028	TRUE	FALSE	0.498758	0.0036582	0.0307682	TRUE	FALSE	0.412368	0.00883124	0.0345723	FALSE	FALSE	0.452927	0.0318176	0.0736615	TRUE	FALSE	0.429451	0.0090997	0.0346413
CD3EAP	FALSE	FALSE	FALSE	FALSE	FALSE	FALSE	FALSE	FALSE	FALSE	FALSE	FALSE	FALSE	FALSE	FALSE	FALSE	FALSE	-0.283925	0.0338295	0.142366	FALSE	FALSE	-0.291924	0.0294106	0.096806	FALSE	TRUE	-0.309238	0.00252088	0.0284554	FALSE	FALSE	-0.144654	0.0650659	0.109152	FALSE	FALSE	-0.128077	0.086599	0.143885	FALSE	FALSE	-0.183306	0.0708747	0.11727
CD47	FALSE	FALSE	FALSE	FALSE	FALSE	FALSE	FALSE	FALSE	FALSE	FALSE	FALSE	FALSE	FALSE	FALSE	FALSE	FALSE	-0.675411	0.00868345	0.0979424	FALSE	FALSE	-0.187714	0.23354	0.332312	TRUE	FALSE	0.910134	0.00452809	0.0330058	TRUE	FALSE	1.38589	0.00164321	0.0222322	TRUE	FALSE	1.26821	0.00511633	0.0351809	TRUE	FALSE	1.27946	0.00722123	0.0315552
CD58	FALSE	FALSE	FALSE	FALSE	FALSE	FALSE	FALSE	FALSE	FALSE	FALSE	FALSE	FALSE	FALSE	FALSE	FALSE	FALSE	0.20015	0.193455	0.343741	FALSE	FALSE	0.6255	0.0192874	0.0803076	TRUE	FALSE	1.26328	0.00106625	0.0256841	TRUE	FALSE	1.39926	0.000280178	0.0178609	TRUE	FALSE	1.16256	0.0100411	0.0429583	TRUE	FALSE	1.17611	0.000405531	0.0201048
CD63	FALSE	FALSE	FALSE	FALSE	FALSE	FALSE	FALSE	FALSE	FALSE	FALSE	FALSE	FALSE	FALSE	FALSE	FALSE	FALSE	0.101194	0.263324	0.415252	FALSE	FALSE	0.621277	0.0153733	0.0739266	TRUE	FALSE	0.786362	0.00257494	0.0285071	TRUE	FALSE	0.832271	0.00529212	0.0291386	TRUE	FALSE	0.99689	0.000720735	0.0290553	TRUE	FALSE	0.964049	0.00328225	0.0253458
CD81	FALSE	FALSE	FALSE	FALSE	FALSE	TRUE	FALSE	FALSE	FALSE	FALSE	FALSE	FALSE	FALSE	FALSE	FALSE	FALSE	-0.0119525	0.875663	0.922041	FALSE	FALSE	0.188344	0.00552891	0.0580926	TRUE	FALSE	0.485823	0.00283259	0.0289794	TRUE	FALSE	0.672124	0.00379853	0.0263019	TRUE	FALSE	0.690009	0.00892188	0.0411503	TRUE	FALSE	0.739222	0.00061063	0.0201048
CD83	FALSE	FALSE	FALSE	FALSE	FALSE	FALSE	FALSE	FALSE	FALSE	FALSE	FALSE	FALSE	FALSE	FALSE	FALSE	FALSE	0.292716	0.013288	0.108479	FALSE	FALSE	0.557088	0.00218527	0.0518499	TRUE	FALSE	0.642277	0.00770281	0.0391283	FALSE	FALSE	0.645572	0.0192511	0.0502272	TRUE	FALSE	0.571533	0.00715687	0.038122	TRUE	FALSE	0.554496	0.0144715	0.04352
CD99	TRUE	FALSE	FALSE	FALSE	FALSE	TRUE	FALSE	FALSE	FALSE	FALSE	FALSE	FALSE	FALSE	FALSE	FALSE	FALSE	0.436504	0.00127747	0.0683237	FALSE	FALSE	0.426194	0.00238793	0.0525226	TRUE	FALSE	0.479967	0.0102791	0.0435668	FALSE	FALSE	0.419319	0.0534413	0.0946375	TRUE	FALSE	0.48093	0.0081599	0.0399744	FALSE	FALSE	0.423673	0.0341214	0.0708034
CD99L2	FALSE	FALSE	FALSE	FALSE	TRUE	FALSE	FALSE	FALSE	FALSE	FALSE	FALSE	FALSE	FALSE	FALSE	FALSE	FALSE	0.0784464	0.507081	0.638164	FALSE	FALSE	0.492753	0.0259574	0.0914936	TRUE	FALSE	0.884519	0.00406007	0.031658	TRUE	FALSE	1.10781	0.00703947	0.0319459	TRUE	FALSE	1.2688	0.00699836	0.0379093	TRUE	FALSE	1.33149	0.00321909	0.0251825
CDK1	FALSE	FALSE	FALSE	FALSE	FALSE	FALSE	FALSE	FALSE	FALSE	FALSE	FALSE	FALSE	FALSE	FALSE	FALSE	FALSE	0.50907	0.0220801	0.125894	FALSE	FALSE	-0.242722	0.203385	0.300549	FALSE	TRUE	-1.02166	0.00478449	0.0336558	FALSE	TRUE	-1.80756	0.0025956	0.0238784	FALSE	TRUE	-2.2926	0.00417255	0.0340194	FALSE	TRUE	-2.81697	0.00166	0.0219983
CDC20	FALSE	FALSE	FALSE	FALSE	FALSE	FALSE	FALSE	FALSE	FALSE	FALSE	FALSE	FALSE	FALSE	TRUE	FALSE	FALSE	0.198091	0.320019	0.46962	FALSE	FALSE	-0.45354	0.133799	0.224582	FALSE	TRUE	-1.42725	0.0106976	0.0443889	FALSE	TRUE	-2.62456	0.00217018	0.022986	FALSE	TRUE	-3.62099	0.00357202	0.033387	FALSE	TRUE	-4.53329	0.00241952	0.0233634
CDC23	FALSE	FALSE	FALSE	FALSE	FALSE	FALSE	FALSE	FALSE	FALSE	FALSE	FALSE	FALSE	FALSE	FALSE	FALSE	FALSE	-0.32462	0.0730827	0.20034	FALSE	FALSE	-0.580586	0.0280478	0.0947047	FALSE	TRUE	-0.93164	0.00260725	0.0286273	FALSE	TRUE	-0.867688	0.00207315	0.0229296	FALSE	TRUE	-0.949276	0.0115432	0.0452408	FALSE	TRUE	-0.898351	0.00885758	0.03431
CDC25A	TRUE	FALSE	FALSE	FALSE	FALSE	FALSE	FALSE	FALSE	FALSE	FALSE	FALSE	FALSE	FALSE	FALSE	FALSE	FALSE	0.375541	0.0574389	0.178344	FALSE	FALSE	-0.429286	0.252355	0.351361	FALSE	TRUE	-1.43398	0.00611488	0.0359261	FALSE	TRUE	-1.84326	0.000932958	0.0198536	FALSE	TRUE	-1.76531	0.00594972	0.0364405	FALSE	TRUE	-1.87584	0.00099316	0.0207776
CDK19	FALSE	FALSE	FALSE	FALSE	FALSE	FALSE	FALSE	FALSE	FALSE	FALSE	FALSE	FALSE	FALSE	FALSE	FALSE	FALSE	0.494573	0.00552543	0.0902976	FALSE	FALSE	0.646805	0.00294941	0.0535006	TRUE	FALSE	0.687614	0.00254678	0.0284642	TRUE	FALSE	0.551586	0.0048703	0.0286364	TRUE	FALSE	0.524205	0.0108453	0.0442038	FALSE	FALSE	0.407823	0.0345963	0.071359
CDC42BPB	TRUE	FALSE	FALSE	FALSE	FALSE	FALSE	FALSE	TRUE	TRUE	TRUE	FALSE	FALSE	FALSE	TRUE	FALSE	FALSE	0.135697	0.0293865	0.137033	FALSE	FALSE	0.444403	0.0336774	0.10241	TRUE	FALSE	0.636711	0.00148648	0.026321	TRUE	FALSE	0.591879	0.014736	0.0432155	TRUE	FALSE	0.685699	0.00702537	0.0379093	TRUE	FALSE	0.731061	0.000298887	0.0201048
CDC42EP2	FALSE	FALSE	FALSE	FALSE	FALSE	FALSE	FALSE	FALSE	FALSE	FALSE	FALSE	FALSE	FALSE	FALSE	FALSE	FALSE	0.328773	0.00135917	0.0689922	FALSE	FALSE	0.578412	0.0190299	0.0800255	TRUE	FALSE	0.770136	0.0104428	0.0439387	TRUE	FALSE	0.801416	0.00556466	0.0294165	TRUE	FALSE	0.875754	0.00257623	0.0321325	TRUE	FALSE	0.857344	0.00169184	0.0220558
CDC42SE2	FALSE	FALSE	FALSE	FALSE	FALSE	FALSE	FALSE	FALSE	FALSE	FALSE	FALSE	FALSE	FALSE	FALSE	FALSE	FALSE	0.18306	0.103339	0.241514	FALSE	FALSE	0.392803	0.00371832	0.0552991	TRUE	FALSE	0.487145	0.00104256	0.0256841	TRUE	FALSE	0.508704	0.00535537	0.0292664	FALSE	FALSE	0.52878	0.0372917	0.0812133	TRUE	FALSE	0.534572	0.00109568	0.0211918
CDC45	FALSE	FALSE	FALSE	FALSE	FALSE	FALSE	TRUE	FALSE	FALSE	FALSE	FALSE	FALSE	FALSE	FALSE	FALSE	FALSE	0.253431	0.0135023	0.108719	FALSE	FALSE	-0.724738	0.0952578	0.181624	FALSE	TRUE	-2.05441	0.000337914	0.0237023	FALSE	TRUE	-2.7528	0.000694416	0.0193625	FALSE	TRUE	-3.38736	0.00214998	0.0321325	FALSE	TRUE	-3.72175	0.000773433	0.0201048
CDC5L	FALSE	FALSE	FALSE	FALSE	FALSE	FALSE	FALSE	FALSE	FALSE	FALSE	FALSE	FALSE	FALSE	FALSE	FALSE	FALSE	-0.109059	0.337544	0.486009	FALSE	FALSE	-0.648092	0.00860675	0.0628111	FALSE	TRUE	-0.843384	0.005444	0.0344597	FALSE	TRUE	-0.789848	0.00312264	0.0249682	FALSE	TRUE	-0.894067	0.00674178	0.0375764	FALSE	TRUE	-0.926697	0.00487219	0.0277104
CDC7	FALSE	FALSE	FALSE	FALSE	FALSE	FALSE	FALSE	FALSE	FALSE	FALSE	FALSE	FALSE	FALSE	FALSE	FALSE	FALSE	-0.219575	0.17148	0.319304	FALSE	FALSE	-0.631492	0.0481003	0.122258	FALSE	TRUE	-1.05413	0.0111083	0.0451463	FALSE	TRUE	-1.14833	0.0112552	0.038206	FALSE	FALSE	-1.2365	0.0163093	0.0520412	FALSE	TRUE	-1.22747	0.0104448	0.0370792
NUF2	FALSE	FALSE	FALSE	FALSE	FALSE	FALSE	FALSE	FALSE	FALSE	FALSE	FALSE	FALSE	FALSE	FALSE	FALSE	FALSE	0.0380022	0.820982	0.884326	FALSE	FALSE	-0.486508	0.0457096	0.118949	FALSE	TRUE	-0.996294	0.0120447	0.0466549	FALSE	TRUE	-1.35617	0.00772569	0.0328992	FALSE	TRUE	-1.53613	0.00566742	0.0359779	FALSE	TRUE	-1.64984	0.00372892	0.0259944
CDCA3	FALSE	FALSE	FALSE	FALSE	FALSE	FALSE	FALSE	FALSE	FALSE	FALSE	FALSE	FALSE	FALSE	FALSE	FALSE	FALSE	0.124499	0.35023	0.497856	FALSE	FALSE	-0.55986	0.05861	0.135132	FALSE	TRUE	-1.17153	0.00236243	0.0282321	FALSE	TRUE	-1.64552	0.00129594	0.0208817	FALSE	TRUE	-1.96249	0.00220176	0.0321325	FALSE	TRUE	-2.06214	0.00105825	0.0208935
CDCA4	FALSE	FALSE	FALSE	FALSE	FALSE	FALSE	FALSE	FALSE	FALSE	FALSE	FALSE	FALSE	FALSE	FALSE	FALSE	FALSE	0.421929	0.0373144	0.147702	FALSE	FALSE	-0.0483595	0.814697	0.859355	FALSE	TRUE	-0.653422	0.0109211	0.0447691	FALSE	TRUE	-0.943033	0.00314306	0.0249992	FALSE	TRUE	-1.06495	0.00419796	0.0340194	FALSE	TRUE	-1.25042	0.003592	0.0257359
CDCA5	FALSE	FALSE	FALSE	FALSE	FALSE	FALSE	FALSE	FALSE	FALSE	FALSE	FALSE	FALSE	FALSE	FALSE	FALSE	FALSE	0.387722	0.116841	0.258045	FALSE	FALSE	-0.338278	0.333398	0.431566	FALSE	TRUE	-1.49896	0.00996704	0.042993	FALSE	TRUE	-2.49327	0.00037966	0.0182628	FALSE	TRUE	-3.13347	0.00387279	0.0336785	FALSE	TRUE	-3.61062	0.00227504	0.0231282
CDCA7	FALSE	FALSE	FALSE	FALSE	FALSE	FALSE	FALSE	FALSE	FALSE	FALSE	FALSE	FALSE	TRUE	FALSE	FALSE	FALSE	-0.265324	0.00243602	0.0746626	FALSE	FALSE	-0.831666	0.0344943	0.103601	FALSE	TRUE	-1.87055	0.000775881	0.0246576	FALSE	TRUE	-2.41416	0.00090133	0.0196335	FALSE	TRUE	-2.75431	0.000618464	0.0278628	FALSE	TRUE	-2.95049	2.44245e-05	0.0151942
CDCA8	FALSE	FALSE	FALSE	FALSE	FALSE	FALSE	FALSE	FALSE	FALSE	FALSE	FALSE	FALSE	FALSE	FALSE	FALSE	FALSE	0.361961	0.119917	0.261452	FALSE	FALSE	-0.579126	0.0964525	0.182887	FALSE	TRUE	-1.46471	0.00184573	0.0274346	FALSE	TRUE	-2.33277	0.00268057	0.0241019	FALSE	TRUE	-2.69559	0.00204594	0.0319726	FALSE	TRUE	-2.99137	0.00152579	0.0218212
ARHGAP31	FALSE	FALSE	FALSE	FALSE	FALSE	FALSE	FALSE	FALSE	FALSE	FALSE	FALSE	FALSE	FALSE	FALSE	FALSE	FALSE	0.653558	0.00666415	0.0933367	FALSE	FALSE	0.886954	0.0141871	0.0721767	TRUE	FALSE	0.865775	0.00348937	0.0305109	TRUE	FALSE	0.596388	0.0181062	0.0486246	TRUE	FALSE	0.608239	0.00440845	0.0342735	TRUE	FALSE	0.539429	0.00858066	0.0338238
CDH11	TRUE	FALSE	FALSE	FALSE	FALSE	FALSE	FALSE	FALSE	FALSE	FALSE	FALSE	FALSE	FALSE	FALSE	FALSE	FALSE	2.25126	0.0160545	0.113936	FALSE	FALSE	2.31942	0.0281322	0.094765	TRUE	FALSE	2.94251	0.00708218	0.0377174	TRUE	FALSE	2.72862	0.0103667	0.0371872	FALSE	FALSE	2.08727	0.0178072	0.0544883	TRUE	FALSE	1.98849	0.0178823	0.04858
CDH15	FALSE	FALSE	FALSE	FALSE	FALSE	FALSE	FALSE	FALSE	FALSE	FALSE	TRUE	TRUE	FALSE	FALSE	FALSE	FALSE	0.122941	0.064885	0.189368	FALSE	FALSE	2.24559	0.00899099	0.0633428	TRUE	FALSE	1.85233	0.00180335	0.0272291	TRUE	FALSE	1.63132	0.00683197	0.0315356	TRUE	FALSE	1.87261	0.000370002	0.0261076	TRUE	FALSE	1.64785	0.0051669	0.0282987
CDH2	FALSE	FALSE	FALSE	FALSE	FALSE	FALSE	FALSE	FALSE	FALSE	FALSE	FALSE	FALSE	FALSE	TRUE	FALSE	FALSE	-0.193743	0.0337099	0.142327	FALSE	FALSE	0.249657	0.0074404	0.0606089	TRUE	FALSE	1.14734	4.55008e-06	0.0111701	TRUE	FALSE	1.33864	0.00200989	0.0227601	TRUE	FALSE	1.23964	0.005084	0.0351809	TRUE	FALSE	1.14694	0.0045134	0.026872
CDK2	FALSE	FALSE	FALSE	FALSE	FALSE	FALSE	FALSE	FALSE	FALSE	FALSE	FALSE	FALSE	FALSE	FALSE	FALSE	FALSE	0.689761	0.0017885	0.0720667	FALSE	FALSE	0.315684	0.101041	0.188541	FALSE	TRUE	-0.407108	0.00401627	0.0315336	FALSE	TRUE	-0.802553	0.000896366	0.0196335	FALSE	TRUE	-1.02311	0.00145476	0.0305735	FALSE	TRUE	-1.19861	0.00238226	0.0233634
CDK2AP2	FALSE	FALSE	FALSE	FALSE	FALSE	TRUE	FALSE	FALSE	FALSE	FALSE	FALSE	FALSE	FALSE	FALSE	FALSE	FALSE	0.876525	0.00053072	0.0581251	FALSE	FALSE	1.55623	0.00678869	0.0597682	TRUE	FALSE	1.15504	0.000551069	0.0242152	TRUE	FALSE	0.79201	0.00661241	0.0313086	TRUE	FALSE	1.05811	0.00253055	0.0321325	TRUE	FALSE	0.911066	0.00614123	0.0297733
CDK4	FALSE	FALSE	FALSE	FALSE	FALSE	TRUE	FALSE	FALSE	FALSE	FALSE	FALSE	FALSE	FALSE	FALSE	FALSE	FALSE	-0.536012	0.00782825	0.0966591	FALSE	FALSE	-0.788535	0.0201098	0.0816886	FALSE	TRUE	-1.16792	0.00650165	0.0366896	FALSE	TRUE	-1.34079	0.00314364	0.0249992	FALSE	TRUE	-1.38504	0.00508995	0.0351809	FALSE	TRUE	-1.36272	0.00435456	0.0267712
CDK5R2	FALSE	FALSE	FALSE	FALSE	TRUE	FALSE	FALSE	FALSE	FALSE	TRUE	FALSE	FALSE	FALSE	FALSE	FALSE	FALSE	1.11412	0.0120492	0.104971	FALSE	FALSE	1.47845	0.00392447	0.0557842	TRUE	FALSE	1.30032	0.00638633	0.0366107	TRUE	FALSE	1.1772	0.0106235	0.0373724	TRUE	FALSE	1.34133	0.00199603	0.0317917	TRUE	FALSE	1.35518	0.00284762	0.0245026
CDK5RAP2	FALSE	FALSE	FALSE	FALSE	FALSE	FALSE	FALSE	FALSE	FALSE	FALSE	FALSE	TRUE	FALSE	FALSE	FALSE	FALSE	0.245488	0.0551744	0.175719	FALSE	FALSE	-0.265658	0.264234	0.362884	FALSE	TRUE	-0.824572	0.011511	0.045895	FALSE	TRUE	-1.00991	0.00112365	0.0205699	FALSE	TRUE	-1.12705	0.00371321	0.0335409	FALSE	TRUE	-1.18124	0.00227487	0.0231282
CDK5RAP3	FALSE	FALSE	FALSE	FALSE	FALSE	FALSE	FALSE	FALSE	FALSE	FALSE	FALSE	FALSE	FALSE	FALSE	FALSE	FALSE	-0.321669	0.0305603	0.13864	FALSE	FALSE	-0.413582	0.0359625	0.105893	FALSE	TRUE	-0.686113	0.00769852	0.0391283	FALSE	TRUE	-0.829274	0.00217108	0.022986	FALSE	TRUE	-0.727845	0.00140481	0.0304353	FALSE	TRUE	-0.840459	0.00515237	0.0282599
CDK6	FALSE	FALSE	FALSE	FALSE	FALSE	FALSE	FALSE	FALSE	FALSE	FALSE	FALSE	FALSE	FALSE	FALSE	FALSE	FALSE	0.308236	0.0117697	0.10457	FALSE	FALSE	-0.00157532	0.975559	0.983589	TRUE	FALSE	0.545892	0.00738855	0.0385219	FALSE	FALSE	0.6768	0.0275938	0.061758	TRUE	FALSE	0.638138	0.0104355	0.0436094	FALSE	FALSE	0.570439	0.0355507	0.0726186
CDK9	FALSE	FALSE	FALSE	FALSE	FALSE	FALSE	FALSE	FALSE	FALSE	FALSE	FALSE	FALSE	FALSE	FALSE	FALSE	FALSE	0.403214	0.0228483	0.127464	FALSE	FALSE	0.303476	0.17373	0.268722	TRUE	FALSE	0.562914	0.00925829	0.0419699	TRUE	FALSE	0.641201	0.0169174	0.0468911	FALSE	FALSE	0.512609	0.0426202	0.0878557	FALSE	FALSE	0.638374	0.0331344	0.0695151
CDKAL1	FALSE	FALSE	FALSE	FALSE	FALSE	FALSE	FALSE	FALSE	FALSE	FALSE	FALSE	FALSE	TRUE	FALSE	FALSE	FALSE	-0.110069	0.0718221	0.198406	FALSE	FALSE	-0.462901	0.0274898	0.0938071	FALSE	TRUE	-0.836007	0.00871332	0.0408827	FALSE	TRUE	-0.963534	0.000283903	0.0178609	FALSE	TRUE	-1.11032	0.00290315	0.0324948	FALSE	TRUE	-1.16547	0.00330834	0.0253931
CDKL2	FALSE	FALSE	FALSE	FALSE	FALSE	FALSE	FALSE	FALSE	FALSE	FALSE	FALSE	FALSE	FALSE	FALSE	FALSE	FALSE	0.167917	0.0576957	0.178995	FALSE	FALSE	0.377819	0.0116467	0.0678625	TRUE	FALSE	0.481619	0.00244021	0.0283952	TRUE	FALSE	0.716699	0.00281028	0.0243089	TRUE	FALSE	0.909318	0.00390425	0.0337521	TRUE	FALSE	1.02518	0.000570025	0.0201048
CDKN2D	FALSE	FALSE	FALSE	FALSE	FALSE	FALSE	FALSE	FALSE	FALSE	FALSE	FALSE	FALSE	FALSE	FALSE	FALSE	FALSE	0.580891	0.00172971	0.0716542	FALSE	FALSE	0.94754	0.00186581	0.0507544	TRUE	FALSE	1.55479	0.00318253	0.0299096	TRUE	FALSE	1.87842	5.30117e-06	0.0100287	TRUE	FALSE	2.01803	0.00312042	0.0329818	TRUE	FALSE	2.10222	8.59933e-05	0.0177003
CDRT4	FALSE	FALSE	FALSE	FALSE	FALSE	FALSE	FALSE	FALSE	FALSE	FALSE	FALSE	FALSE	FALSE	FALSE	FALSE	FALSE	0.37631	0.0131065	0.108479	FALSE	FALSE	0.626056	0.00205641	0.0510385	TRUE	FALSE	0.581667	0.00784373	0.0393291	TRUE	FALSE	0.53233	0.00605034	0.0303369	TRUE	FALSE	0.635727	0.00274588	0.0322497	TRUE	FALSE	0.680019	0.00459864	0.0270751
CDS2	FALSE	FALSE	FALSE	FALSE	FALSE	FALSE	FALSE	FALSE	FALSE	FALSE	FALSE	FALSE	FALSE	FALSE	FALSE	FALSE	0.302398	0.00574067	0.0912103	FALSE	FALSE	0.555053	0.00289801	0.0534002	TRUE	FALSE	0.586776	0.0100297	0.0430947	TRUE	FALSE	0.653344	0.00424374	0.0272826	TRUE	FALSE	0.722362	0.0109598	0.0443187	TRUE	FALSE	0.747109	0.0146451	0.0437173
CDT1	FALSE	FALSE	FALSE	FALSE	FALSE	FALSE	FALSE	FALSE	FALSE	FALSE	FALSE	FALSE	FALSE	FALSE	FALSE	FALSE	0.17175	0.350648	0.498189	FALSE	FALSE	-0.798848	0.0991391	0.18643	FALSE	TRUE	-2.10066	0.00448852	0.032944	FALSE	TRUE	-2.53768	0.00654709	0.0311938	FALSE	TRUE	-2.77404	0.0035003	0.0332497	FALSE	TRUE	-2.78359	0.00492099	0.0278213
CEBPZ	FALSE	FALSE	FALSE	FALSE	FALSE	FALSE	FALSE	FALSE	FALSE	FALSE	FALSE	FALSE	FALSE	FALSE	FALSE	FALSE	-0.318259	0.0181746	0.11775	FALSE	FALSE	-0.675095	0.00621752	0.0590743	FALSE	TRUE	-0.898626	0.00179288	0.0272291	FALSE	TRUE	-0.740994	0.0178218	0.0481607	FALSE	TRUE	-0.938553	0.00978895	0.0425653	FALSE	TRUE	-0.82719	0.0118528	0.0394264
CECR5	FALSE	FALSE	FALSE	FALSE	FALSE	FALSE	FALSE	FALSE	FALSE	FALSE	FALSE	FALSE	FALSE	FALSE	FALSE	FALSE	-0.189528	0.10458	0.242593	FALSE	FALSE	-0.354346	0.00446932	0.0567728	FALSE	TRUE	-0.444299	0.00128753	0.0260457	FALSE	TRUE	-0.422848	0.00280912	0.0243089	FALSE	FALSE	-0.490211	0.0202138	0.0580247	FALSE	FALSE	-0.595069	0.0215801	0.0535135
CELSR3	TRUE	FALSE	FALSE	FALSE	FALSE	FALSE	FALSE	FALSE	FALSE	TRUE	FALSE	FALSE	TRUE	FALSE	FALSE	FALSE	0.234865	0.0196194	0.120709	FALSE	FALSE	0.553274	0.0304578	0.0982097	TRUE	FALSE	0.664837	0.00922403	0.041952	TRUE	FALSE	0.741784	0.0049699	0.028648	TRUE	FALSE	0.669058	0.0131407	0.0474935	FALSE	FALSE	0.639209	0.0258386	0.0595646
CEND1	FALSE	FALSE	FALSE	FALSE	TRUE	FALSE	FALSE	FALSE	FALSE	FALSE	FALSE	FALSE	FALSE	FALSE	FALSE	FALSE	0.165988	0.174358	0.32224	FALSE	FALSE	0.569747	0.0127133	0.0700339	TRUE	FALSE	1.0329	0.00367943	0.0307754	TRUE	FALSE	1.34396	0.0032065	0.0250913	TRUE	FALSE	1.55926	0.00487108	0.0351211	TRUE	FALSE	1.60032	0.00114428	0.021493
CENPE	FALSE	FALSE	FALSE	FALSE	FALSE	FALSE	FALSE	FALSE	FALSE	FALSE	FALSE	FALSE	FALSE	FALSE	FALSE	FALSE	0.37031	0.0451299	0.161314	FALSE	FALSE	-0.456229	0.204287	0.301377	FALSE	TRUE	-1.17751	0.00896615	0.0414714	FALSE	TRUE	-1.84056	0.0060223	0.0303156	FALSE	TRUE	-2.18643	0.00589956	0.0363287	FALSE	TRUE	-2.36028	0.00395314	0.0261979
CENPH	FALSE	FALSE	FALSE	FALSE	FALSE	FALSE	FALSE	FALSE	FALSE	FALSE	FALSE	FALSE	FALSE	FALSE	FALSE	FALSE	0.0433079	0.27716	0.428139	FALSE	FALSE	-0.36229	0.0643777	0.143324	FALSE	TRUE	-0.896191	0.00402022	0.0315336	FALSE	TRUE	-1.06871	0.00166182	0.0222573	FALSE	TRUE	-1.09311	0.00308303	0.0329818	FALSE	TRUE	-1.23109	0.00134387	0.0217375
CENPJ	FALSE	FALSE	FALSE	FALSE	FALSE	FALSE	FALSE	FALSE	FALSE	FALSE	FALSE	TRUE	FALSE	FALSE	FALSE	FALSE	0.0151843	0.884395	0.927719	FALSE	FALSE	-0.230662	0.0910328	0.176458	FALSE	TRUE	-0.839912	0.0116209	0.0460004	FALSE	TRUE	-1.1024	0.00538871	0.0292982	FALSE	TRUE	-1.14553	0.0144897	0.0493215	FALSE	TRUE	-1.23515	0.00529505	0.0284937
CENPK	FALSE	FALSE	FALSE	FALSE	FALSE	FALSE	FALSE	FALSE	FALSE	FALSE	FALSE	FALSE	FALSE	FALSE	FALSE	FALSE	-0.00632354	0.95062	0.970904	FALSE	FALSE	-0.667479	0.0314133	0.0996857	FALSE	TRUE	-1.34133	0.00174451	0.0272261	FALSE	TRUE	-1.64324	0.00409988	0.0268733	FALSE	TRUE	-1.7216	0.00404091	0.0340194	FALSE	TRUE	-1.86662	0.00332601	0.0254225
CENPM	FALSE	FALSE	FALSE	FALSE	FALSE	FALSE	FALSE	FALSE	FALSE	FALSE	FALSE	FALSE	FALSE	FALSE	FALSE	FALSE	-0.201155	0.0531766	0.172804	FALSE	FALSE	-1.26063	0.00587149	0.0586041	FALSE	TRUE	-1.81001	0.00187237	0.0274346	FALSE	TRUE	-2.01427	0.00138138	0.0212012	FALSE	TRUE	-2.16133	0.000735773	0.0290553	FALSE	TRUE	-2.15749	0.000674194	0.0201048
CENPN	FALSE	FALSE	FALSE	FALSE	FALSE	FALSE	FALSE	FALSE	FALSE	FALSE	FALSE	FALSE	FALSE	FALSE	FALSE	FALSE	0.493941	0.043259	0.158073	FALSE	FALSE	-0.150808	0.216597	0.314809	FALSE	TRUE	-1.20045	0.00504717	0.0339418	FALSE	TRUE	-1.94735	0.004969	0.028648	FALSE	TRUE	-2.52609	0.00207034	0.0320053	FALSE	TRUE	-2.66657	0.00241725	0.0233634
CENPO	FALSE	FALSE	FALSE	FALSE	FALSE	FALSE	FALSE	FALSE	FALSE	FALSE	FALSE	FALSE	FALSE	FALSE	FALSE	FALSE	0.299367	0.0219752	0.125829	FALSE	FALSE	-0.340704	0.0346536	0.103845	FALSE	TRUE	-0.838897	0.00178228	0.0272261	FALSE	TRUE	-0.962693	0.0014509	0.0214658	FALSE	TRUE	-1.03618	0.0025387	0.0321325	FALSE	TRUE	-1.05867	0.00207541	0.022704
CENPP	FALSE	FALSE	FALSE	FALSE	FALSE	FALSE	FALSE	FALSE	FALSE	FALSE	FALSE	FALSE	FALSE	FALSE	FALSE	FALSE	-0.210548	0.143331	0.287015	FALSE	FALSE	-0.614683	0.0302716	0.0980534	FALSE	TRUE	-0.846332	0.01129	0.04555	FALSE	TRUE	-0.827119	0.0124401	0.0399246	FALSE	TRUE	-0.906344	0.0101932	0.0431515	FALSE	TRUE	-0.845074	0.013074	0.0413542
CENPQ	FALSE	FALSE	FALSE	FALSE	FALSE	FALSE	FALSE	FALSE	FALSE	FALSE	FALSE	FALSE	FALSE	FALSE	FALSE	FALSE	-0.105225	0.254743	0.406163	FALSE	FALSE	-0.515559	0.00344676	0.0544504	FALSE	TRUE	-0.925337	0.00452316	0.0330058	FALSE	TRUE	-0.955461	0.000747748	0.0194373	FALSE	TRUE	-0.977414	0.000140757	0.0241466	FALSE	TRUE	-0.974075	0.000337119	0.0201048
CENPV	FALSE	FALSE	FALSE	FALSE	FALSE	FALSE	FALSE	FALSE	FALSE	FALSE	FALSE	FALSE	FALSE	FALSE	FALSE	FALSE	0.182866	0.0851483	0.218029	FALSE	FALSE	-0.252811	0.0133697	0.0707211	FALSE	TRUE	-0.7405	0.00758312	0.038843	FALSE	TRUE	-1.1732	0.00158031	0.0220278	FALSE	TRUE	-1.44101	0.00501569	0.0351809	FALSE	TRUE	-1.50532	0.00670768	0.0305289
CEP135	FALSE	FALSE	FALSE	FALSE	FALSE	FALSE	FALSE	FALSE	FALSE	FALSE	FALSE	TRUE	FALSE	FALSE	FALSE	FALSE	0.0729247	0.0302527	0.138148	FALSE	FALSE	-0.370763	0.0553558	0.131146	FALSE	TRUE	-0.869497	0.0071343	0.0377588	FALSE	TRUE	-1.0297	0.000155023	0.0174117	FALSE	TRUE	-1.19727	0.00161482	0.0309799	FALSE	TRUE	-1.31438	0.00382757	0.0261481
CEP70	FALSE	FALSE	FALSE	FALSE	FALSE	FALSE	FALSE	FALSE	FALSE	FALSE	FALSE	FALSE	FALSE	FALSE	FALSE	FALSE	0.791216	0.00178359	0.0720667	FALSE	FALSE	0.697063	0.00568982	0.0582742	TRUE	FALSE	0.482828	0.00366794	0.0307682	TRUE	FALSE	0.371054	0.00457965	0.0281122	TRUE	FALSE	0.410316	0.00211266	0.0321325	FALSE	FALSE	0.371833	0.0217535	0.053708
CERK	FALSE	FALSE	FALSE	FALSE	FALSE	FALSE	FALSE	FALSE	FALSE	FALSE	FALSE	FALSE	TRUE	FALSE	FALSE	FALSE	-0.0310763	0.762188	0.839912	FALSE	FALSE	-0.108437	0.332772	0.430935	TRUE	FALSE	0.429358	0.00497779	0.0338873	TRUE	FALSE	0.668093	0.000783898	0.019626	TRUE	FALSE	0.886799	0.00757018	0.0390122	TRUE	FALSE	0.936929	0.0011927	0.021493
CES2	FALSE	FALSE	FALSE	FALSE	FALSE	FALSE	FALSE	FALSE	FALSE	FALSE	FALSE	FALSE	FALSE	FALSE	FALSE	FALSE	-0.158868	0.0760179	0.204557	FALSE	FALSE	0.234156	0.137197	0.2285	TRUE	FALSE	0.337253	0.00546172	0.0344597	FALSE	FALSE	0.277174	0.0483021	0.0882104	FALSE	FALSE	0.373264	0.0656717	0.117528	TRUE	FALSE	0.282753	0.0118895	0.0394579
CETN2	FALSE	FALSE	FALSE	FALSE	FALSE	FALSE	FALSE	FALSE	FALSE	FALSE	FALSE	FALSE	FALSE	FALSE	FALSE	FALSE	0.474819	0.069648	0.195471	FALSE	FALSE	0.966725	0.00700879	0.0600157	TRUE	FALSE	0.510442	0.00389989	0.0313204	TRUE	FALSE	0.620436	0.00990838	0.0363882	TRUE	FALSE	0.862879	0.00245575	0.0321325	FALSE	FALSE	0.861232	0.0325244	0.0686656
CFD	FALSE	FALSE	FALSE	FALSE	FALSE	FALSE	FALSE	FALSE	FALSE	FALSE	FALSE	FALSE	FALSE	FALSE	FALSE	FALSE	0.286998	0.0262145	0.131626	FALSE	FALSE	0.794665	0.0887389	0.173953	TRUE	FALSE	1.10276	0.011777	0.0462709	TRUE	FALSE	1.22295	0.0108555	0.0377525	FALSE	FALSE	1.20328	0.0233479	0.0623096	TRUE	FALSE	1.08835	0.0107537	0.0376987
CFL1	FALSE	FALSE	FALSE	FALSE	FALSE	FALSE	FALSE	FALSE	FALSE	FALSE	FALSE	FALSE	FALSE	FALSE	FALSE	FALSE	0.195742	0.0117144	0.10457	FALSE	FALSE	0.180972	0.0329539	0.101772	TRUE	FALSE	0.4605	0.00448539	0.032944	TRUE	FALSE	0.542223	0.0126903	0.040281	FALSE	FALSE	0.506024	0.0301721	0.0715103	FALSE	FALSE	0.469827	0.0674435	0.113088
CGA	FALSE	FALSE	FALSE	FALSE	FALSE	FALSE	FALSE	FALSE	FALSE	FALSE	FALSE	FALSE	FALSE	FALSE	FALSE	FALSE	1.91212	0.00485568	0.0886474	FALSE	FALSE	2.16383	0.00781002	0.0613671	TRUE	FALSE	2.31492	0.00817233	0.0399739	TRUE	FALSE	2.19757	0.00473966	0.02851	TRUE	FALSE	2.52903	0.000226278	0.0241466	TRUE	FALSE	2.79011	0.00715693	0.0314551
RRP7A	FALSE	FALSE	FALSE	FALSE	FALSE	FALSE	FALSE	FALSE	FALSE	FALSE	FALSE	FALSE	FALSE	FALSE	FALSE	FALSE	-0.0468301	0.358142	0.504013	FALSE	FALSE	-0.44162	0.0962274	0.182612	FALSE	TRUE	-0.603342	0.00708228	0.0377174	FALSE	TRUE	-0.625743	0.0026488	0.0239731	FALSE	FALSE	-0.539843	0.0650021	0.116762	FALSE	TRUE	-0.741207	0.00440311	0.0268038
CGN	FALSE	FALSE	FALSE	FALSE	FALSE	FALSE	FALSE	FALSE	FALSE	FALSE	FALSE	FALSE	FALSE	FALSE	FALSE	FALSE	0.406613	0.0130383	0.108418	FALSE	FALSE	0.441812	0.00713216	0.0601158	TRUE	FALSE	0.580949	0.0137034	0.0494083	TRUE	FALSE	0.630326	0.0181712	0.0486744	FALSE	FALSE	0.508255	0.0239001	0.062967	FALSE	FALSE	0.459181	0.0594226	0.103114
CHAF1A	FALSE	FALSE	FALSE	FALSE	FALSE	FALSE	FALSE	FALSE	FALSE	FALSE	FALSE	FALSE	FALSE	FALSE	FALSE	FALSE	0.0474034	0.623865	0.73299	FALSE	FALSE	-0.594231	0.129724	0.220076	FALSE	TRUE	-1.24706	0.00299354	0.0293278	FALSE	TRUE	-1.50013	0.00369681	0.0260124	FALSE	TRUE	-1.60424	0.00262341	0.0321325	FALSE	TRUE	-1.49275	0.00339279	0.0254563
CHAF1B	FALSE	FALSE	FALSE	FALSE	FALSE	FALSE	FALSE	FALSE	FALSE	FALSE	FALSE	FALSE	FALSE	FALSE	FALSE	FALSE	0.371859	0.0304837	0.138576	FALSE	FALSE	-0.164284	0.43337	0.526328	FALSE	TRUE	-1.11523	0.000510676	0.0242152	FALSE	TRUE	-1.31518	0.00475575	0.0285445	FALSE	TRUE	-1.41526	0.000490532	0.0266102	FALSE	TRUE	-1.60512	0.000563857	0.0201048
CHCHD3	FALSE	FALSE	FALSE	FALSE	FALSE	FALSE	FALSE	FALSE	FALSE	FALSE	FALSE	FALSE	FALSE	FALSE	FALSE	FALSE	-0.302345	0.076712	0.205479	FALSE	FALSE	-0.962699	0.00338738	0.0544504	FALSE	TRUE	-1.41569	0.00505586	0.0339516	FALSE	TRUE	-1.6596	0.000334984	0.0181101	FALSE	TRUE	-1.84304	0.00221915	0.0321325	FALSE	TRUE	-1.85123	0.00240951	0.0233634
CHCHD4	FALSE	FALSE	FALSE	FALSE	FALSE	FALSE	FALSE	FALSE	FALSE	FALSE	FALSE	FALSE	FALSE	FALSE	FALSE	FALSE	-0.308637	0.00496703	0.0888366	FALSE	FALSE	-0.517124	0.00307075	0.0541919	FALSE	TRUE	-0.762085	0.00245279	0.028418	FALSE	TRUE	-0.760916	0.0166368	0.0463957	FALSE	FALSE	-0.851382	0.0213369	0.0595693	FALSE	FALSE	-0.832239	0.0226777	0.055041
CHD5	FALSE	FALSE	FALSE	FALSE	FALSE	FALSE	FALSE	FALSE	FALSE	FALSE	FALSE	FALSE	FALSE	FALSE	FALSE	FALSE	0.161176	0.0227929	0.127464	FALSE	FALSE	0.308071	0.0510675	0.125813	TRUE	FALSE	0.799283	0.00254708	0.0284642	TRUE	FALSE	1.45089	7.47342e-05	0.0174117	TRUE	FALSE	1.99261	0.000816748	0.0290553	TRUE	FALSE	2.22312	0.00221264	0.0230196
CHEK1	FALSE	FALSE	FALSE	FALSE	FALSE	FALSE	FALSE	FALSE	FALSE	FALSE	FALSE	FALSE	FALSE	FALSE	FALSE	FALSE	0.299112	0.025274	0.130403	FALSE	FALSE	-0.411331	0.109683	0.198271	FALSE	TRUE	-1.28984	0.00108171	0.0256841	FALSE	TRUE	-1.69143	0.00216447	0.022986	FALSE	TRUE	-1.8531	0.000373765	0.0261076	FALSE	TRUE	-1.92224	0.00246533	0.0233634
CHFR	FALSE	FALSE	FALSE	FALSE	FALSE	FALSE	FALSE	FALSE	FALSE	FALSE	FALSE	FALSE	FALSE	FALSE	FALSE	FALSE	-0.0587275	0.431635	0.569778	FALSE	FALSE	0.407052	0.00717341	0.0601158	TRUE	FALSE	0.584754	0.00218199	0.0278248	TRUE	FALSE	0.492358	0.00647176	0.0311701	TRUE	FALSE	0.516153	0.00236361	0.0321325	TRUE	FALSE	0.496825	0.00168105	0.0220558
CHGB	TRUE	FALSE	FALSE	FALSE	FALSE	FALSE	FALSE	FALSE	FALSE	FALSE	FALSE	FALSE	FALSE	FALSE	FALSE	FALSE	-0.0333207	0.549218	0.672691	FALSE	FALSE	0.43144	0.0391804	0.110541	TRUE	FALSE	1.6279	0.00160462	0.0267248	TRUE	FALSE	2.10073	6.05609e-05	0.0174117	TRUE	FALSE	2.14012	0.000389623	0.0261076	TRUE	FALSE	2.24406	0.000514105	0.0201048
CHIC2	FALSE	FALSE	FALSE	FALSE	FALSE	FALSE	FALSE	FALSE	FALSE	FALSE	FALSE	FALSE	FALSE	FALSE	FALSE	FALSE	0.160227	0.133386	0.276778	FALSE	FALSE	0.309567	0.00480197	0.0571141	TRUE	FALSE	0.445493	0.010383	0.0438737	FALSE	FALSE	0.339387	0.0435674	0.0825686	FALSE	FALSE	0.110853	0.145515	0.209174	FALSE	FALSE	0.0870487	0.0878204	0.136823
CHRAC1	FALSE	FALSE	FALSE	FALSE	FALSE	FALSE	FALSE	FALSE	FALSE	FALSE	FALSE	FALSE	FALSE	FALSE	FALSE	FALSE	-0.222257	0.0289092	0.135864	FALSE	FALSE	-0.451217	0.0229659	0.0861547	FALSE	TRUE	-0.579502	0.00896809	0.0414714	FALSE	TRUE	-0.641891	0.00346507	0.0255165	FALSE	TRUE	-0.612427	0.00622002	0.0366193	FALSE	TRUE	-0.597699	0.0117313	0.0393301
CHRNA3	FALSE	FALSE	FALSE	FALSE	FALSE	FALSE	FALSE	FALSE	FALSE	FALSE	FALSE	FALSE	FALSE	FALSE	FALSE	FALSE	0.6958	0.00769245	0.0965114	FALSE	FALSE	0.975758	0.00887346	0.0632852	TRUE	FALSE	0.978877	0.00249384	0.028418	TRUE	FALSE	1.16955	0.00273908	0.0242476	TRUE	FALSE	1.40359	0.00161933	0.0309799	TRUE	FALSE	1.53249	0.00364811	0.0258775
CHST12	TRUE	FALSE	FALSE	FALSE	FALSE	FALSE	FALSE	FALSE	FALSE	FALSE	FALSE	FALSE	FALSE	FALSE	FALSE	FALSE	0.273335	0.0381881	0.149344	FALSE	FALSE	0.505883	0.0505184	0.125083	TRUE	FALSE	0.903654	0.00417969	0.0319349	TRUE	FALSE	0.811573	0.0187637	0.0495148	FALSE	FALSE	0.539963	0.0165249	0.0523745	FALSE	FALSE	0.69926	0.0354162	0.0724868
CHST2	FALSE	FALSE	FALSE	FALSE	FALSE	FALSE	FALSE	FALSE	FALSE	TRUE	FALSE	FALSE	FALSE	FALSE	FALSE	FALSE	0.0937271	0.0619059	0.184809	FALSE	FALSE	0.125001	0.10691	0.195259	TRUE	FALSE	0.298404	0.00479568	0.0336558	FALSE	FALSE	0.141331	0.0875926	0.135855	FALSE	FALSE	0.188819	0.0878203	0.145366	FALSE	FALSE	0.15516	0.0978501	0.148213
CHST8	FALSE	FALSE	FALSE	FALSE	FALSE	FALSE	FALSE	FALSE	FALSE	FALSE	FALSE	FALSE	FALSE	FALSE	FALSE	FALSE	-1.24321	0.00785728	0.0966591	FALSE	FALSE	-1.26649	0.00479219	0.0571141	FALSE	TRUE	-1.4131	0.00336926	0.030342	FALSE	TRUE	-1.49025	0.00728661	0.0323496	FALSE	TRUE	-1.2728	0.00148773	0.0307325	FALSE	TRUE	-1.37098	0.00906061	0.034628
CHTF18	FALSE	FALSE	FALSE	FALSE	FALSE	FALSE	FALSE	FALSE	FALSE	FALSE	FALSE	FALSE	FALSE	FALSE	FALSE	FALSE	-0.0694523	0.596245	0.711472	FALSE	FALSE	-0.716818	0.0350746	0.104326	FALSE	TRUE	-1.05073	0.00546902	0.0344597	FALSE	TRUE	-1.19144	0.00558755	0.0294325	FALSE	TRUE	-1.15195	0.00181388	0.0317132	FALSE	TRUE	-1.33596	0.00514791	0.0282599
CIB1	FALSE	FALSE	FALSE	FALSE	FALSE	TRUE	FALSE	FALSE	FALSE	FALSE	FALSE	FALSE	FALSE	FALSE	FALSE	FALSE	0.825033	0.0197514	0.120986	FALSE	FALSE	1.03118	0.0189672	0.0799924	TRUE	FALSE	1.40947	0.00636542	0.0365498	TRUE	FALSE	1.58224	0.00774424	0.0329434	TRUE	FALSE	1.70167	0.0141333	0.0486938	TRUE	FALSE	1.6702	0.00871176	0.034075
CINP	TRUE	FALSE	FALSE	FALSE	FALSE	FALSE	FALSE	FALSE	FALSE	FALSE	FALSE	FALSE	FALSE	FALSE	FALSE	FALSE	-0.152733	0.0286301	0.135333	FALSE	FALSE	-0.424628	0.0556763	0.131538	FALSE	TRUE	-0.366438	0.0117727	0.0462709	FALSE	TRUE	-0.391979	0.00501322	0.028656	FALSE	FALSE	-0.338734	0.0345014	0.0774624	FALSE	FALSE	-0.324241	0.0908369	0.14039
CIRBP	TRUE	FALSE	FALSE	FALSE	FALSE	FALSE	FALSE	FALSE	FALSE	FALSE	FALSE	FALSE	FALSE	FALSE	FALSE	FALSE	0.339922	0.0561347	0.177103	FALSE	FALSE	0.532035	0.00393928	0.0557842	TRUE	FALSE	0.628421	0.00432101	0.0324514	TRUE	FALSE	0.642066	0.0116728	0.0388026	FALSE	FALSE	0.727324	0.0185888	0.0558008	TRUE	FALSE	0.66086	0.00293571	0.0245728
CIRH1A	FALSE	FALSE	FALSE	FALSE	FALSE	FALSE	FALSE	FALSE	FALSE	FALSE	FALSE	FALSE	FALSE	FALSE	FALSE	FALSE	-0.271193	0.0421703	0.156203	FALSE	FALSE	-0.623595	0.00588292	0.0586041	FALSE	TRUE	-0.775693	0.00911624	0.0417245	FALSE	TRUE	-0.788387	0.0161244	0.0454965	FALSE	FALSE	-0.78956	0.0161403	0.0518089	FALSE	TRUE	-0.840521	0.0115291	0.0390028
CISD2	FALSE	FALSE	FALSE	FALSE	FALSE	FALSE	FALSE	FALSE	FALSE	FALSE	FALSE	FALSE	FALSE	FALSE	FALSE	FALSE	0.194326	0.115797	0.256747	FALSE	FALSE	0.346803	0.00437291	0.056757	TRUE	FALSE	0.279701	0.00812572	0.0398612	FALSE	FALSE	0.231403	0.0642056	0.108389	FALSE	FALSE	0.250404	0.0192187	0.0565297	FALSE	FALSE	0.243292	0.0230298	0.0556184
CITED1	FALSE	FALSE	FALSE	FALSE	FALSE	FALSE	FALSE	FALSE	FALSE	FALSE	FALSE	FALSE	FALSE	FALSE	FALSE	FALSE	-0.266754	0.0554407	0.176182	FALSE	FALSE	-0.417971	0.0068697	0.0597682	FALSE	TRUE	-0.574285	0.00200979	0.0274697	FALSE	TRUE	-0.685894	0.0065532	0.0312099	FALSE	TRUE	-0.751273	0.00572143	0.0360997	FALSE	TRUE	-0.728152	0.00242606	0.0233634
CKAP2L	FALSE	FALSE	FALSE	FALSE	FALSE	FALSE	FALSE	FALSE	FALSE	FALSE	FALSE	FALSE	FALSE	FALSE	FALSE	FALSE	0.306871	0.156803	0.302661	FALSE	FALSE	-0.440289	0.118667	0.20855	FALSE	TRUE	-1.21796	0.00666167	0.0369025	FALSE	TRUE	-2.02242	0.00283978	0.0243206	FALSE	TRUE	-2.49399	0.00380698	0.0336167	FALSE	TRUE	-2.83485	0.00177921	0.0221713
CMTM1	FALSE	FALSE	FALSE	FALSE	FALSE	FALSE	FALSE	FALSE	FALSE	FALSE	FALSE	FALSE	FALSE	FALSE	FALSE	FALSE	0.278815	0.0842733	0.216902	FALSE	FALSE	0.161954	0.378775	0.474281	FALSE	TRUE	-0.406176	0.0098124	0.04275	FALSE	TRUE	-0.402106	0.00745113	0.0324974	FALSE	TRUE	-0.334754	0.0105815	0.0438823	FALSE	TRUE	-0.45711	0.00822685	0.0332223
CKS2	FALSE	FALSE	FALSE	FALSE	FALSE	FALSE	FALSE	FALSE	FALSE	FALSE	FALSE	FALSE	FALSE	FALSE	FALSE	FALSE	0.216665	0.118953	0.260298	FALSE	FALSE	-0.513917	0.022742	0.0857586	FALSE	TRUE	-1.1625	0.00814712	0.0399191	FALSE	TRUE	-1.78609	0.00179275	0.0226804	FALSE	TRUE	-2.16218	0.00380626	0.0336167	FALSE	TRUE	-2.19091	0.00143672	0.0217375
CLCN6	FALSE	FALSE	FALSE	FALSE	TRUE	FALSE	FALSE	FALSE	FALSE	FALSE	FALSE	FALSE	FALSE	FALSE	FALSE	FALSE	0.738989	0.0118044	0.10457	FALSE	FALSE	0.892905	0.0170756	0.0764946	TRUE	FALSE	0.888633	0.00860239	0.0408186	TRUE	FALSE	1.13494	0.0063233	0.0310228	TRUE	FALSE	1.30367	0.00220213	0.0321325	TRUE	FALSE	1.42846	0.0019335	0.0223071
CLCNKA	FALSE	FALSE	FALSE	FALSE	FALSE	FALSE	FALSE	FALSE	FALSE	FALSE	FALSE	FALSE	FALSE	FALSE	FALSE	FALSE	-0.16253	0.155688	0.301659	FALSE	FALSE	-0.201136	0.0960087	0.182488	FALSE	TRUE	-0.12028	0.00924261	0.0419605	FALSE	FALSE	-0.0151059	0.825311	0.852707	FALSE	FALSE	0.0235869	0.342183	0.415404	FALSE	FALSE	0.138152	0.130285	0.18409
CLDND1	FALSE	FALSE	FALSE	FALSE	FALSE	FALSE	FALSE	FALSE	FALSE	FALSE	FALSE	FALSE	FALSE	FALSE	FALSE	FALSE	0.346249	0.021761	0.125538	FALSE	FALSE	0.681383	0.00285351	0.0534002	TRUE	FALSE	0.865163	0.00484496	0.0337577	TRUE	FALSE	0.876921	0.00115947	0.0205699	TRUE	FALSE	0.8338	0.00313985	0.0329818	TRUE	FALSE	0.890186	0.00754273	0.0321422
DDAH2	FALSE	FALSE	FALSE	FALSE	FALSE	TRUE	FALSE	FALSE	FALSE	FALSE	FALSE	FALSE	FALSE	FALSE	FALSE	FALSE	0.680643	0.0171324	0.115555	FALSE	FALSE	1.1359	0.00701732	0.0600157	TRUE	FALSE	1.28596	0.00905054	0.0416222	TRUE	FALSE	1.45667	0.00494971	0.0286364	TRUE	FALSE	1.54198	0.0117436	0.0456589	TRUE	FALSE	1.41242	0.00649022	0.0302523
CLIP2	FALSE	FALSE	FALSE	FALSE	FALSE	FALSE	FALSE	FALSE	FALSE	FALSE	FALSE	FALSE	FALSE	FALSE	FALSE	FALSE	0.273929	0.0676406	0.193139	FALSE	FALSE	0.88276	0.00424975	0.0565897	TRUE	FALSE	1.38076	0.00942099	0.0422187	TRUE	FALSE	1.5545	0.0107541	0.0375224	TRUE	FALSE	1.64475	0.00227531	0.0321325	TRUE	FALSE	1.53745	0.00392442	0.0261979
CLIP3	FALSE	FALSE	FALSE	FALSE	TRUE	FALSE	FALSE	FALSE	FALSE	TRUE	FALSE	FALSE	FALSE	FALSE	FALSE	FALSE	0.0118455	0.850583	0.905421	FALSE	FALSE	0.706617	0.0149	0.0734174	TRUE	FALSE	1.22242	0.00135237	0.0261141	TRUE	FALSE	1.37844	0.00126846	0.0208817	TRUE	FALSE	1.51435	0.000705709	0.0290553	TRUE	FALSE	1.58089	0.000601048	0.0201048
CLN6	FALSE	FALSE	FALSE	FALSE	FALSE	FALSE	FALSE	FALSE	FALSE	FALSE	TRUE	FALSE	FALSE	FALSE	FALSE	FALSE	-0.290604	0.0125785	0.106598	FALSE	FALSE	-0.471727	0.0481818	0.122337	FALSE	TRUE	-0.68416	0.00605486	0.0357394	FALSE	TRUE	-0.709907	0.00643387	0.0311475	FALSE	TRUE	-0.651674	0.00984724	0.0425748	FALSE	TRUE	-0.742127	0.012884	0.0409768
CLPTM1	FALSE	FALSE	FALSE	FALSE	FALSE	FALSE	FALSE	FALSE	FALSE	FALSE	FALSE	FALSE	FALSE	FALSE	FALSE	FALSE	0.161483	0.0457978	0.16238	FALSE	FALSE	0.359609	0.0102241	0.0649652	TRUE	FALSE	0.639425	0.0123047	0.0470754	TRUE	FALSE	0.759859	0.0010967	0.0205699	FALSE	FALSE	0.829939	0.0224082	0.0610176	TRUE	FALSE	0.864535	0.00135532	0.0217375
CLSTN2	FALSE	FALSE	FALSE	FALSE	FALSE	FALSE	FALSE	FALSE	FALSE	FALSE	FALSE	FALSE	FALSE	FALSE	FALSE	FALSE	0.0891265	0.210273	0.361357	FALSE	FALSE	0.159115	0.283908	0.382167	TRUE	FALSE	0.481629	0.00126482	0.0260457	TRUE	FALSE	0.942707	0.00474389	0.02851	TRUE	FALSE	0.945277	0.00296786	0.0325934	TRUE	FALSE	1.15663	0.000118547	0.0192101
CMTM3	TRUE	FALSE	FALSE	FALSE	FALSE	TRUE	FALSE	FALSE	FALSE	FALSE	FALSE	FALSE	FALSE	FALSE	FALSE	FALSE	-0.039373	0.282067	0.432993	FALSE	FALSE	0.114279	0.127751	0.217899	TRUE	FALSE	0.265471	0.0122083	0.0469933	FALSE	FALSE	0.0878538	0.0717901	0.117101	FALSE	FALSE	0.0428812	0.424001	0.494191	FALSE	FALSE	0	1	1
CMTM6	FALSE	FALSE	FALSE	FALSE	FALSE	FALSE	FALSE	FALSE	FALSE	FALSE	FALSE	FALSE	FALSE	FALSE	FALSE	FALSE	0.238678	0.0228311	0.127464	FALSE	FALSE	0.865949	0.00852097	0.062698	TRUE	FALSE	1.04871	0.000474003	0.0242152	TRUE	FALSE	0.851202	0.00252852	0.0236494	TRUE	FALSE	0.671297	0.00554174	0.0357686	FALSE	FALSE	0.619974	0.0221418	0.0541484
CNBP	FALSE	FALSE	FALSE	FALSE	FALSE	FALSE	FALSE	FALSE	FALSE	FALSE	FALSE	FALSE	FALSE	FALSE	FALSE	FALSE	-0.289778	0.0470803	0.163621	FALSE	FALSE	-0.721705	0.00242799	0.0525226	FALSE	TRUE	-1.02296	0.00526355	0.0341523	FALSE	TRUE	-1.24804	0.0036437	0.0258656	FALSE	TRUE	-1.28298	0.0025541	0.0321325	FALSE	TRUE	-1.29571	0.00292931	0.0245554
CNDP2	FALSE	FALSE	FALSE	FALSE	FALSE	FALSE	FALSE	FALSE	FALSE	FALSE	FALSE	FALSE	TRUE	FALSE	FALSE	FALSE	-0.0324732	0.687369	0.781448	FALSE	FALSE	-0.16668	0.0212176	0.0832626	FALSE	TRUE	-0.143627	0.0109065	0.0447508	FALSE	FALSE	0.0464752	0.517702	0.575214	TRUE	FALSE	0.0524533	0.0148939	0.0499469	FALSE	FALSE	0.0601994	0.62376	0.673926
CNFN	FALSE	FALSE	FALSE	FALSE	FALSE	FALSE	FALSE	FALSE	FALSE	FALSE	FALSE	FALSE	FALSE	FALSE	FALSE	FALSE	0.652103	0.0102929	0.101862	FALSE	FALSE	1.06005	0.0102424	0.0650036	TRUE	FALSE	0.92486	0.00382074	0.031186	TRUE	FALSE	1.00422	0.00799799	0.0333071	TRUE	FALSE	1.06929	0.00266776	0.0321325	TRUE	FALSE	0.902054	0.0176414	0.0482872
CNGA1	FALSE	FALSE	FALSE	FALSE	FALSE	FALSE	FALSE	FALSE	FALSE	FALSE	FALSE	FALSE	FALSE	FALSE	FALSE	FALSE	0.136197	0.138527	0.282308	FALSE	FALSE	0.908537	0.0209374	0.0829417	TRUE	FALSE	1.26652	0.00130638	0.0261141	TRUE	FALSE	1.3877	0.00030865	0.0178609	TRUE	FALSE	1.31528	0.012996	0.0473372	TRUE	FALSE	1.28974	0.000803836	0.0201048
CNIH4	FALSE	FALSE	FALSE	FALSE	FALSE	TRUE	FALSE	FALSE	FALSE	FALSE	FALSE	FALSE	FALSE	FALSE	FALSE	FALSE	0.183488	0.334217	0.482561	FALSE	FALSE	0.0392908	0.622317	0.69675	FALSE	TRUE	-0.39362	0.00286087	0.0290546	FALSE	TRUE	-0.690151	0.0120466	0.0393135	FALSE	TRUE	-0.947197	0.00251554	0.0321325	FALSE	TRUE	-0.87054	0.000805389	0.0201048
CNN3	TRUE	FALSE	FALSE	FALSE	FALSE	TRUE	FALSE	FALSE	FALSE	FALSE	FALSE	FALSE	FALSE	FALSE	FALSE	FALSE	0.623869	0.0115762	0.104486	FALSE	FALSE	0.761095	0.0031152	0.0542855	TRUE	FALSE	1.05644	0.00335789	0.030342	TRUE	FALSE	1.23186	0.00460458	0.0281845	TRUE	FALSE	1.16525	0.0024776	0.0321325	TRUE	FALSE	1.23652	0.00350297	0.025547
CNNM1	TRUE	FALSE	FALSE	FALSE	FALSE	FALSE	FALSE	FALSE	FALSE	FALSE	FALSE	FALSE	FALSE	FALSE	FALSE	FALSE	-0.503692	0.00307709	0.080205	FALSE	FALSE	-0.510052	0.0430025	0.11543	FALSE	TRUE	-0.87045	0.0012676	0.0260457	FALSE	TRUE	-0.848027	0.00322537	0.0250979	FALSE	TRUE	-0.838668	0.00286846	0.0323845	FALSE	TRUE	-0.868869	0.00428108	0.0267145
CNNM2	FALSE	FALSE	FALSE	FALSE	FALSE	FALSE	FALSE	FALSE	FALSE	FALSE	FALSE	FALSE	FALSE	FALSE	FALSE	FALSE	-0.0877714	0.336697	0.485157	FALSE	FALSE	-0.172606	0.0389934	0.110391	FALSE	TRUE	-0.133154	0.0135525	0.0491689	FALSE	TRUE	-0.211685	0.00941206	0.0355465	FALSE	TRUE	-0.186345	0.0130799	0.0473879	FALSE	TRUE	-0.179956	0.00648285	0.0302523
CNOT1	TRUE	FALSE	FALSE	FALSE	FALSE	FALSE	FALSE	TRUE	FALSE	FALSE	FALSE	FALSE	FALSE	FALSE	FALSE	FALSE	-0.0688583	0.209135	0.360288	FALSE	FALSE	-0.331986	0.107314	0.195478	FALSE	TRUE	-0.631518	0.00805455	0.039782	FALSE	TRUE	-0.751065	0.000361581	0.0182628	FALSE	TRUE	-0.827347	0.00852804	0.0404532	FALSE	TRUE	-0.917792	0.00534266	0.0285611
CNOT10	FALSE	FALSE	FALSE	FALSE	FALSE	FALSE	FALSE	FALSE	FALSE	FALSE	FALSE	FALSE	FALSE	FALSE	FALSE	FALSE	0.0018276	0.96196	0.978276	FALSE	FALSE	-0.16234	0.213125	0.310834	FALSE	TRUE	-0.279568	0.0126804	0.0476708	FALSE	TRUE	-0.24674	0.00132748	0.0209684	FALSE	FALSE	-0.22605	0.0985033	0.157418	FALSE	FALSE	-0.341875	0.0549447	0.0976338
CNP	FALSE	FALSE	FALSE	FALSE	FALSE	FALSE	FALSE	FALSE	FALSE	TRUE	FALSE	FALSE	FALSE	FALSE	FALSE	FALSE	0.147605	0.174114	0.321998	FALSE	FALSE	0.330553	0.00226998	0.0523632	TRUE	FALSE	0.268782	0.00847622	0.0405378	FALSE	FALSE	0.216192	0.0331649	0.0690577	TRUE	FALSE	0.393697	0.0136899	0.0481237	TRUE	FALSE	0.297571	0.0151077	0.0443004
CNPY4	FALSE	FALSE	FALSE	FALSE	FALSE	FALSE	FALSE	FALSE	FALSE	FALSE	FALSE	FALSE	FALSE	FALSE	FALSE	FALSE	0.00742703	0.91589	0.948961	FALSE	FALSE	0.164193	0.0399203	0.111302	TRUE	FALSE	0.408655	0.00587713	0.0355373	TRUE	FALSE	0.490978	0.00260882	0.0238984	TRUE	FALSE	0.513057	0.0118807	0.0458436	FALSE	FALSE	0.585365	0.0215016	0.0534276
CNR1	TRUE	FALSE	FALSE	FALSE	FALSE	FALSE	FALSE	FALSE	FALSE	FALSE	FALSE	FALSE	FALSE	FALSE	FALSE	FALSE	0.506752	0.00473033	0.0880542	FALSE	FALSE	1.13752	0.00327596	0.0544504	TRUE	FALSE	1.44716	0.00203426	0.0274697	TRUE	FALSE	1.44125	0.00422313	0.0272577	TRUE	FALSE	1.67709	0.00310772	0.0329818	TRUE	FALSE	1.62436	0.00202731	0.0224887
CNTN1	FALSE	FALSE	FALSE	FALSE	FALSE	FALSE	FALSE	FALSE	FALSE	FALSE	FALSE	FALSE	FALSE	FALSE	FALSE	FALSE	-0.0582814	0.54535	0.670404	FALSE	FALSE	-0.930218	0.00438305	0.056757	FALSE	TRUE	-0.824399	0.00105688	0.0256841	FALSE	TRUE	-0.678131	0.00131562	0.0209639	FALSE	TRUE	-0.73538	0.0064346	0.0370223	FALSE	FALSE	-0.595108	0.048485	0.0896877
CNTN3	FALSE	FALSE	FALSE	FALSE	FALSE	FALSE	FALSE	FALSE	FALSE	FALSE	FALSE	FALSE	TRUE	FALSE	FALSE	FALSE	-0.491499	0.00540068	0.0896655	FALSE	FALSE	-0.579452	0.00775777	0.0612026	FALSE	TRUE	-0.64924	0.00453714	0.0330058	FALSE	TRUE	-0.607173	0.00833656	0.0338952	FALSE	TRUE	-0.560822	0.00285431	0.0323845	FALSE	TRUE	-0.544299	0.015192	0.0443875
COCH	FALSE	FALSE	FALSE	FALSE	FALSE	FALSE	FALSE	FALSE	FALSE	FALSE	FALSE	FALSE	FALSE	FALSE	FALSE	FALSE	0.51596	0.0411169	0.154379	FALSE	FALSE	0.784468	0.00531334	0.0575153	TRUE	FALSE	1.00052	0.00777785	0.03922	TRUE	FALSE	1.13695	0.00149845	0.0216106	TRUE	FALSE	1.16291	0.00902231	0.0413377	TRUE	FALSE	1.17274	0.000425083	0.0201048
COIL	FALSE	FALSE	FALSE	FALSE	FALSE	FALSE	FALSE	FALSE	FALSE	FALSE	FALSE	FALSE	FALSE	FALSE	FALSE	FALSE	-0.460807	0.0206423	0.123263	FALSE	FALSE	-1.01926	0.00633371	0.0592086	FALSE	TRUE	-1.09838	0.00201214	0.0274697	FALSE	TRUE	-1.18366	0.00110144	0.0205699	FALSE	TRUE	-1.37835	0.000322884	0.0254112	FALSE	TRUE	-1.33998	0.00124327	0.0215541
COL13A1	FALSE	FALSE	FALSE	FALSE	FALSE	FALSE	FALSE	FALSE	FALSE	FALSE	FALSE	FALSE	FALSE	FALSE	FALSE	FALSE	0.0381989	0.215491	0.365962	FALSE	FALSE	0.724952	0.0785873	0.160701	TRUE	FALSE	3.02612	0.000584521	0.0242152	TRUE	FALSE	3.19416	0.000230333	0.0174117	TRUE	FALSE	2.88754	0.000895753	0.029578	TRUE	FALSE	2.40157	0.0079957	0.0328654
COL17A1	FALSE	FALSE	FALSE	FALSE	FALSE	FALSE	FALSE	FALSE	FALSE	FALSE	FALSE	FALSE	FALSE	FALSE	FALSE	FALSE	0.6456	0.00883555	0.0981899	FALSE	FALSE	2.56842	0.00303627	0.0539331	TRUE	FALSE	2.11758	0.00168406	0.0271807	TRUE	FALSE	1.89804	0.00309073	0.0248831	TRUE	FALSE	1.80561	0.00304199	0.0328477	FALSE	FALSE	1.63956	0.045875	0.0863387
COL3A1	FALSE	FALSE	FALSE	FALSE	FALSE	FALSE	FALSE	FALSE	FALSE	FALSE	FALSE	FALSE	TRUE	FALSE	FALSE	FALSE	0.292743	0.0743508	0.201956	FALSE	FALSE	1.12211	0.0500291	0.124344	TRUE	FALSE	2.03112	0.00324238	0.0300512	TRUE	FALSE	2.34552	0.00196927	0.0226804	TRUE	FALSE	2.42581	0.00498457	0.0351809	TRUE	FALSE	2.68242	0.00107053	0.0208962
COL4A1	TRUE	FALSE	FALSE	FALSE	FALSE	TRUE	FALSE	FALSE	FALSE	FALSE	FALSE	TRUE	FALSE	FALSE	FALSE	FALSE	-0.572576	0.00685591	0.0940994	FALSE	FALSE	-1.12113	0.0213495	0.0835784	FALSE	TRUE	-1.94576	8.80162e-05	0.0222581	FALSE	TRUE	-2.37584	0.00133316	0.0209771	FALSE	TRUE	-2.6049	0.00180237	0.0317132	FALSE	TRUE	-2.67986	0.00106342	0.0208942
COL6A2	FALSE	FALSE	FALSE	FALSE	FALSE	FALSE	FALSE	FALSE	FALSE	FALSE	FALSE	FALSE	TRUE	FALSE	FALSE	FALSE	0.198608	0.0579645	0.17953	FALSE	FALSE	0.724071	0.0181007	0.0784189	TRUE	FALSE	1.33457	0.000218259	0.0230255	TRUE	FALSE	1.65366	0.00258059	0.0238041	TRUE	FALSE	1.81747	0.00124921	0.0301656	TRUE	FALSE	1.78534	0.000500786	0.0201048
COMMD5	FALSE	FALSE	FALSE	FALSE	FALSE	FALSE	FALSE	FALSE	FALSE	FALSE	FALSE	FALSE	FALSE	FALSE	FALSE	FALSE	0.196202	0.0157337	0.112728	FALSE	FALSE	0.258815	0.0653798	0.144343	TRUE	FALSE	0.382316	0.00600761	0.0356266	TRUE	FALSE	0.487322	0.00744379	0.0324778	FALSE	FALSE	0.450291	0.036036	0.0795278	FALSE	FALSE	0.484505	0.0328541	0.0691436
COPB1	FALSE	FALSE	FALSE	FALSE	FALSE	FALSE	FALSE	FALSE	FALSE	FALSE	FALSE	FALSE	FALSE	FALSE	FALSE	FALSE	-0.149396	0.0717351	0.198351	FALSE	FALSE	0.25327	0.0407206	0.112397	TRUE	FALSE	0.34008	0.00391376	0.0313204	FALSE	FALSE	0.276783	0.0845464	0.132338	FALSE	FALSE	0.260773	0.176755	0.24307	FALSE	FALSE	0.211733	0.0814285	0.129223
COPS3	FALSE	FALSE	FALSE	FALSE	FALSE	FALSE	FALSE	FALSE	FALSE	FALSE	FALSE	FALSE	FALSE	FALSE	FALSE	FALSE	-0.0751122	0.248956	0.400581	FALSE	FALSE	-0.467479	0.026354	0.0919758	FALSE	TRUE	-0.645155	0.00346516	0.0305063	FALSE	TRUE	-0.698761	0.00526442	0.0290714	FALSE	TRUE	-0.742362	0.0140597	0.0486243	FALSE	TRUE	-0.761189	0.00189181	0.0223071
COQ10B	FALSE	FALSE	FALSE	FALSE	FALSE	FALSE	FALSE	FALSE	FALSE	FALSE	FALSE	FALSE	FALSE	FALSE	FALSE	FALSE	0.38627	0.0106953	0.102993	FALSE	FALSE	0.969064	0.00933524	0.0638399	TRUE	FALSE	1.36734	0.00186744	0.0274346	TRUE	FALSE	1.57105	0.00167101	0.0222573	TRUE	FALSE	1.63674	0.00606627	0.0365684	TRUE	FALSE	1.70175	0.00420602	0.0266936
COQ2	FALSE	FALSE	FALSE	FALSE	FALSE	FALSE	FALSE	FALSE	FALSE	FALSE	FALSE	FALSE	FALSE	FALSE	FALSE	FALSE	0.00539692	0.951036	0.971242	FALSE	FALSE	-0.530718	0.0334244	0.102267	FALSE	TRUE	-1.02162	0.00383419	0.0311877	FALSE	TRUE	-1.0719	0.00866844	0.0343123	FALSE	TRUE	-1.11311	0.0060344	0.0365684	FALSE	TRUE	-1.21855	0.00846033	0.0336171
CORO1A	FALSE	FALSE	FALSE	FALSE	FALSE	FALSE	FALSE	FALSE	FALSE	FALSE	FALSE	FALSE	FALSE	FALSE	FALSE	FALSE	0.944187	0.0153303	0.112126	FALSE	FALSE	1.04862	0.0123873	0.0692086	TRUE	FALSE	1.10988	0.0101213	0.0432979	TRUE	FALSE	1.26058	0.0149834	0.0435718	TRUE	FALSE	1.29528	0.0117122	0.0456167	TRUE	FALSE	1.16919	0.000673469	0.0201048
CORO2A	FALSE	FALSE	FALSE	FALSE	TRUE	FALSE	FALSE	FALSE	FALSE	FALSE	FALSE	FALSE	FALSE	FALSE	FALSE	FALSE	-0.0706233	0.12391	0.265317	FALSE	FALSE	0.50153	0.0909235	0.176307	TRUE	FALSE	1.13707	0.0124678	0.0472969	TRUE	FALSE	1.29326	0.0102671	0.0370831	FALSE	FALSE	1.27606	0.0152736	0.0505365	TRUE	FALSE	1.21014	0.00834647	0.0334799
COX10	FALSE	FALSE	FALSE	FALSE	FALSE	FALSE	FALSE	FALSE	FALSE	FALSE	TRUE	FALSE	FALSE	FALSE	FALSE	FALSE	-0.257026	0.0128715	0.107818	FALSE	FALSE	-0.361566	0.0431521	0.115641	FALSE	TRUE	-0.452409	0.00772822	0.0391485	FALSE	TRUE	-0.405107	0.000697733	0.0193625	FALSE	FALSE	-0.364502	0.0174432	0.0539833	FALSE	FALSE	-0.29565	0.0381512	0.0762356
COX6C	FALSE	FALSE	FALSE	FALSE	FALSE	FALSE	FALSE	FALSE	FALSE	FALSE	FALSE	FALSE	FALSE	FALSE	FALSE	FALSE	0.258231	0.0573296	0.178247	FALSE	FALSE	0.240443	0.0925932	0.17842	TRUE	FALSE	0.406004	0.000372429	0.0237023	FALSE	FALSE	0.468642	0.0273319	0.0614861	FALSE	FALSE	0.607553	0.0452638	0.0913985	FALSE	FALSE	0.568025	0.0212242	0.053
CPNE2	FALSE	FALSE	FALSE	FALSE	FALSE	FALSE	FALSE	FALSE	FALSE	FALSE	FALSE	FALSE	FALSE	FALSE	FALSE	FALSE	0.224272	0.013777	0.109143	FALSE	FALSE	0.173965	0.0113562	0.0677465	TRUE	FALSE	0.196285	0.00103578	0.0256485	FALSE	FALSE	0.327485	0.0376293	0.0748643	FALSE	FALSE	0.334927	0.0156029	0.0511212	TRUE	FALSE	0.290434	0.0024928	0.0233634
CPNE4	FALSE	FALSE	FALSE	FALSE	TRUE	FALSE	FALSE	FALSE	FALSE	FALSE	FALSE	FALSE	FALSE	FALSE	FALSE	FALSE	0.768226	0.000633227	0.0604616	FALSE	FALSE	1.66542	0.00464749	0.0570119	TRUE	FALSE	2.18383	0.00422624	0.0322042	TRUE	FALSE	2.65555	0.000401839	0.0182628	TRUE	FALSE	2.78708	0.000234087	0.0241466	TRUE	FALSE	2.77425	0.00200963	0.0224449
CPNE8	FALSE	FALSE	FALSE	FALSE	FALSE	FALSE	FALSE	FALSE	FALSE	FALSE	FALSE	FALSE	FALSE	FALSE	FALSE	FALSE	0.594507	0.00744546	0.0958878	FALSE	FALSE	0.613022	0.00704661	0.0600326	TRUE	FALSE	0.681071	0.00385798	0.0312398	TRUE	FALSE	0.705707	0.00343608	0.0254867	TRUE	FALSE	0.48684	0.00156918	0.0309799	TRUE	FALSE	0.545498	0.0163094	0.0461765
CPSF3	FALSE	FALSE	FALSE	FALSE	FALSE	FALSE	FALSE	FALSE	FALSE	FALSE	FALSE	FALSE	FALSE	FALSE	FALSE	FALSE	-0.146923	0.0586217	0.180387	FALSE	FALSE	-0.386584	0.0333228	0.102245	FALSE	TRUE	-0.533927	0.0137702	0.0494701	FALSE	FALSE	-0.591431	0.0247905	0.0579905	FALSE	TRUE	-0.639089	0.00187105	0.0317795	FALSE	TRUE	-0.708479	0.00765035	0.0323387
CPSF6	FALSE	FALSE	FALSE	FALSE	FALSE	FALSE	FALSE	FALSE	FALSE	FALSE	FALSE	FALSE	FALSE	FALSE	FALSE	FALSE	-0.276779	0.0211375	0.124545	FALSE	FALSE	-0.395984	0.0191974	0.0802263	FALSE	TRUE	-0.454825	0.0102592	0.0435614	FALSE	FALSE	-0.486853	0.0205291	0.0520053	FALSE	FALSE	-0.581622	0.0189179	0.056123	FALSE	TRUE	-0.63125	0.00992154	0.0361337
CREB3	FALSE	FALSE	FALSE	FALSE	FALSE	FALSE	FALSE	FALSE	FALSE	FALSE	FALSE	FALSE	FALSE	FALSE	FALSE	FALSE	0.196391	0.276896	0.428005	FALSE	FALSE	0.294042	0.0229333	0.0861136	TRUE	FALSE	0.456869	0.0123044	0.0470754	FALSE	FALSE	0.531481	0.0218416	0.0539388	FALSE	FALSE	0.654682	0.0523773	0.100485	FALSE	FALSE	0.356043	0.106554	0.157829
IL17RC	FALSE	FALSE	FALSE	FALSE	FALSE	FALSE	FALSE	FALSE	FALSE	FALSE	FALSE	FALSE	FALSE	FALSE	FALSE	FALSE	0.481834	0.00253198	0.0751918	FALSE	FALSE	1.38626	0.0068116	0.0597682	TRUE	FALSE	1.54462	0.000219597	0.0230255	TRUE	FALSE	1.55253	0.000339154	0.0182247	TRUE	FALSE	1.6241	0.00324999	0.0331821	TRUE	FALSE	1.67353	0.000760502	0.0201048
CRELD2	FALSE	FALSE	FALSE	FALSE	FALSE	FALSE	FALSE	FALSE	FALSE	FALSE	FALSE	FALSE	FALSE	FALSE	FALSE	FALSE	1.09322	0.00513265	0.0888366	FALSE	FALSE	2.43302	0.00340978	0.0544504	TRUE	FALSE	1.8171	0.00116372	0.0256841	TRUE	FALSE	1.33876	0.00102081	0.0201332	FALSE	FALSE	1.28987	0.0170569	0.0532799	TRUE	FALSE	1.1822	0.00314709	0.0250711
CRIP2	FALSE	FALSE	FALSE	FALSE	FALSE	FALSE	FALSE	FALSE	FALSE	FALSE	FALSE	FALSE	FALSE	FALSE	FALSE	FALSE	-0.208545	0.0432387	0.158073	FALSE	FALSE	0.441512	0.0390231	0.110448	TRUE	FALSE	0.832914	0.0130836	0.0484731	TRUE	FALSE	0.844475	0.000232319	0.0174117	TRUE	FALSE	0.824034	0.00634416	0.0369867	TRUE	FALSE	0.857124	0.00094318	0.0204431
CRIPAK	FALSE	FALSE	FALSE	FALSE	FALSE	FALSE	FALSE	FALSE	FALSE	FALSE	FALSE	FALSE	FALSE	FALSE	FALSE	FALSE	-0.203153	0.0795707	0.209491	FALSE	FALSE	-0.0563577	0.279223	0.377511	TRUE	FALSE	0.459863	0.00562452	0.0347326	TRUE	FALSE	0.579196	0.00996552	0.0365102	FALSE	FALSE	0.688084	0.0199872	0.0576586	FALSE	FALSE	0.657737	0.0310801	0.0667921
CRIPT	FALSE	FALSE	FALSE	FALSE	FALSE	FALSE	FALSE	FALSE	FALSE	FALSE	FALSE	FALSE	FALSE	FALSE	FALSE	FALSE	0.0315198	0.650936	0.753987	FALSE	FALSE	-0.0386948	0.610699	0.68711	FALSE	TRUE	-0.0698304	0.00718987	0.0378673	FALSE	FALSE	-0.123867	0.192199	0.251872	FALSE	FALSE	-0.202921	0.206433	0.274281	FALSE	TRUE	-0.252985	0.0136691	0.0424201
CRISPLD1	FALSE	FALSE	FALSE	FALSE	FALSE	FALSE	FALSE	FALSE	FALSE	FALSE	FALSE	FALSE	FALSE	FALSE	FALSE	FALSE	0.506534	0.00632585	0.0930382	FALSE	FALSE	1.1991	0.00553264	0.0580926	TRUE	FALSE	2.04746	0.000880721	0.0247068	TRUE	FALSE	2.42525	0.000479049	0.0190384	TRUE	FALSE	2.46896	0.00731935	0.0383958	TRUE	FALSE	2.37556	0.00820039	0.0331743
CROT	FALSE	FALSE	FALSE	FALSE	FALSE	FALSE	FALSE	FALSE	FALSE	FALSE	FALSE	FALSE	FALSE	FALSE	FALSE	FALSE	-0.0599154	0.204572	0.355885	FALSE	FALSE	0.137093	0.0906933	0.176167	TRUE	FALSE	0.36584	0.00663499	0.0368573	FALSE	FALSE	0.550409	0.0329427	0.0687837	FALSE	FALSE	0.725961	0.0422409	0.0873654	TRUE	FALSE	0.722017	0.00118878	0.021493
CRTAC1	FALSE	FALSE	FALSE	FALSE	FALSE	FALSE	FALSE	FALSE	FALSE	FALSE	FALSE	FALSE	FALSE	FALSE	FALSE	FALSE	-0.970676	0.0077308	0.0966553	FALSE	FALSE	-0.90285	0.0211766	0.0832165	FALSE	TRUE	-1.3411	0.00374099	0.0309719	FALSE	TRUE	-1.63971	0.00216636	0.022986	FALSE	TRUE	-1.75712	0.00258077	0.0321325	FALSE	TRUE	-1.80535	0.00175063	0.0221713
CRYM	TRUE	FALSE	FALSE	FALSE	FALSE	FALSE	FALSE	FALSE	FALSE	FALSE	FALSE	FALSE	FALSE	FALSE	FALSE	FALSE	0.153939	0.0702752	0.196075	FALSE	FALSE	0.491161	0.0529663	0.128	TRUE	FALSE	0.488859	0.0105427	0.0441538	FALSE	FALSE	0.385623	0.0442371	0.0832456	FALSE	FALSE	0.360766	0.0670981	0.119416	TRUE	FALSE	0.381424	0.0137579	0.0425299
CS	FALSE	FALSE	FALSE	FALSE	TRUE	FALSE	FALSE	FALSE	FALSE	FALSE	FALSE	FALSE	FALSE	FALSE	FALSE	FALSE	-0.155022	0.0655517	0.190241	FALSE	FALSE	-0.493479	0.0116394	0.0678625	FALSE	TRUE	-0.697794	0.00539344	0.0343202	FALSE	TRUE	-0.702909	0.0021542	0.022986	FALSE	TRUE	-0.612566	0.00537829	0.0355381	FALSE	TRUE	-0.656217	0.000920103	0.0204431
CSDE1	TRUE	FALSE	FALSE	FALSE	FALSE	FALSE	FALSE	TRUE	TRUE	FALSE	FALSE	FALSE	FALSE	FALSE	FALSE	FALSE	-0.133845	0.077644	0.206544	FALSE	FALSE	-0.277952	0.0278613	0.0944275	FALSE	TRUE	-0.352635	0.00633971	0.0364774	FALSE	TRUE	-0.311608	0.0145258	0.0429925	FALSE	TRUE	-0.394415	0.014653	0.0496718	FALSE	FALSE	-0.313625	0.0559297	0.0988597
CSE1L	FALSE	FALSE	FALSE	FALSE	FALSE	FALSE	FALSE	FALSE	FALSE	FALSE	FALSE	FALSE	FALSE	FALSE	FALSE	FALSE	0.0283612	0.566613	0.687491	FALSE	FALSE	-0.703952	0.0616917	0.139581	FALSE	TRUE	-1.38497	0.00246846	0.028418	FALSE	TRUE	-1.71166	0.000198832	0.0174117	FALSE	TRUE	-1.80702	0.00410305	0.0340194	FALSE	TRUE	-1.87131	0.00063279	0.0201048
CSNK1G1	TRUE	FALSE	FALSE	FALSE	FALSE	FALSE	FALSE	FALSE	FALSE	FALSE	FALSE	FALSE	FALSE	FALSE	FALSE	FALSE	0.146769	0.0940316	0.229458	FALSE	FALSE	0.603487	0.014422	0.0725625	TRUE	FALSE	0.704526	0.00049308	0.0242152	TRUE	FALSE	0.829343	0.00548969	0.0293378	TRUE	FALSE	0.809723	0.00612168	0.0365684	TRUE	FALSE	0.805246	0.00337782	0.0254563
CSRP2	TRUE	FALSE	FALSE	FALSE	FALSE	TRUE	FALSE	FALSE	FALSE	FALSE	FALSE	FALSE	FALSE	FALSE	FALSE	FALSE	1.29511	0.00394824	0.0850251	FALSE	FALSE	1.0783	0.00456993	0.0567728	TRUE	FALSE	0.889378	0.0101294	0.0433159	TRUE	FALSE	0.615386	0.0168832	0.0468421	FALSE	FALSE	0.419668	0.0782882	0.133233	FALSE	FALSE	0.386669	0.0541434	0.0966017
CSRP2BP	FALSE	FALSE	FALSE	FALSE	FALSE	FALSE	FALSE	FALSE	FALSE	FALSE	FALSE	FALSE	FALSE	FALSE	FALSE	FALSE	0.0536085	0.289642	0.439772	FALSE	FALSE	-0.191394	0.0805269	0.163406	FALSE	TRUE	-0.450285	0.00439763	0.0326796	FALSE	TRUE	-0.471379	0.0182629	0.0488155	FALSE	TRUE	-0.510744	0.001338	0.0302056	FALSE	TRUE	-0.548103	0.00300331	0.0247926
CST3	TRUE	FALSE	FALSE	FALSE	FALSE	FALSE	FALSE	FALSE	FALSE	FALSE	FALSE	FALSE	FALSE	FALSE	FALSE	FALSE	0.195238	0.0156421	0.112482	FALSE	FALSE	0.438943	0.00539705	0.0577307	TRUE	FALSE	0.949258	0.00179711	0.0272291	TRUE	FALSE	1.39961	0.000372978	0.0182628	TRUE	FALSE	1.5481	8.07427e-05	0.0224347	TRUE	FALSE	1.48971	0.0010159	0.0207776
CSTF2	FALSE	FALSE	FALSE	FALSE	FALSE	FALSE	FALSE	FALSE	FALSE	FALSE	FALSE	FALSE	FALSE	FALSE	FALSE	FALSE	-0.158938	0.239589	0.391099	FALSE	FALSE	-0.494804	0.0954956	0.182012	FALSE	TRUE	-0.717954	0.0106411	0.0443229	FALSE	TRUE	-0.763236	0.00997804	0.0365102	FALSE	FALSE	-0.807209	0.0158328	0.0514305	FALSE	TRUE	-0.865927	0.00718313	0.0314732
CTDSPL	FALSE	FALSE	FALSE	FALSE	FALSE	FALSE	FALSE	FALSE	FALSE	FALSE	FALSE	FALSE	FALSE	FALSE	FALSE	FALSE	-0.444664	0.0242866	0.128731	FALSE	FALSE	-0.610341	0.00425045	0.0565897	FALSE	TRUE	-0.643986	0.013552	0.0491689	FALSE	TRUE	-0.749442	0.0146694	0.0431802	FALSE	FALSE	-0.727919	0.0160702	0.0517494	FALSE	FALSE	-0.534846	0.0520748	0.0939565
CTHRC1	FALSE	FALSE	FALSE	FALSE	FALSE	FALSE	FALSE	FALSE	FALSE	FALSE	FALSE	FALSE	FALSE	FALSE	FALSE	FALSE	0.255154	0.028765	0.135781	FALSE	FALSE	0.469188	0.0197221	0.0810144	TRUE	FALSE	0.773019	0.00264438	0.028655	TRUE	FALSE	1.03097	0.013597	0.0416541	TRUE	FALSE	0.936081	0.0110849	0.0445743	TRUE	FALSE	1.14485	0.00105489	0.0208907
CTNNAL1	TRUE	FALSE	FALSE	FALSE	FALSE	FALSE	FALSE	FALSE	FALSE	FALSE	FALSE	FALSE	FALSE	FALSE	FALSE	FALSE	-0.000882895	0.991665	0.996417	FALSE	FALSE	-0.544696	0.0323468	0.100979	FALSE	TRUE	-1.28226	0.0036483	0.0307682	FALSE	TRUE	-1.64272	0.0023208	0.0233457	FALSE	TRUE	-1.70928	0.0023583	0.0321325	FALSE	TRUE	-1.78941	0.00190343	0.0223071
CTPS1	FALSE	FALSE	FALSE	FALSE	FALSE	FALSE	FALSE	FALSE	FALSE	FALSE	FALSE	FALSE	FALSE	FALSE	FALSE	FALSE	-0.244455	0.00944895	0.0982898	FALSE	FALSE	-0.834189	0.0214334	0.0837273	FALSE	TRUE	-1.1895	0.00067587	0.0242935	FALSE	TRUE	-1.41149	0.00170118	0.0224824	FALSE	TRUE	-1.42845	0.000960771	0.0297264	FALSE	TRUE	-1.44728	0.00140058	0.0217375
CTSC	FALSE	FALSE	FALSE	FALSE	FALSE	FALSE	FALSE	FALSE	FALSE	FALSE	FALSE	FALSE	FALSE	FALSE	FALSE	FALSE	-0.0320061	0.705703	0.796529	FALSE	FALSE	-0.62092	0.00761457	0.0610587	FALSE	TRUE	-0.930689	0.00374512	0.0309734	FALSE	TRUE	-1.13013	0.000265468	0.0178609	FALSE	TRUE	-1.23895	0.00129107	0.0302056	FALSE	TRUE	-1.27159	0.000401254	0.0201048
CTSF	FALSE	FALSE	FALSE	FALSE	FALSE	FALSE	FALSE	FALSE	FALSE	FALSE	FALSE	FALSE	FALSE	FALSE	FALSE	FALSE	-0.61181	0.00540822	0.0896655	FALSE	FALSE	-0.56474	0.0183792	0.0788908	FALSE	TRUE	-0.443115	0.00196932	0.0274697	FALSE	FALSE	-0.191319	0.148977	0.205615	FALSE	FALSE	0.10408	0.408249	0.478499	TRUE	FALSE	0.268939	0.00500757	0.0280849
CTSH	TRUE	FALSE	FALSE	FALSE	FALSE	TRUE	FALSE	FALSE	FALSE	FALSE	FALSE	FALSE	FALSE	FALSE	FALSE	FALSE	1.14752	0.00842077	0.0974563	FALSE	FALSE	1.26598	0.0116876	0.0678625	TRUE	FALSE	1.06694	0.00751433	0.0387431	TRUE	FALSE	1.16821	0.00527546	0.0290891	FALSE	FALSE	1.39018	0.017527	0.0540519	FALSE	FALSE	1.32807	0.0193623	0.050637
CTSV	FALSE	FALSE	FALSE	FALSE	FALSE	FALSE	FALSE	FALSE	FALSE	FALSE	FALSE	FALSE	FALSE	FALSE	FALSE	FALSE	0.324218	0.0617409	0.184694	FALSE	FALSE	0.29285	0.0751084	0.156509	FALSE	TRUE	-0.760906	0.00705381	0.0376764	FALSE	TRUE	-1.66191	0.00336359	0.0253907	FALSE	TRUE	-1.97126	0.00106177	0.0301656	FALSE	TRUE	-2.29767	0.00138283	0.0217375
CTU2	FALSE	FALSE	FALSE	FALSE	FALSE	FALSE	FALSE	FALSE	FALSE	FALSE	FALSE	FALSE	FALSE	FALSE	FALSE	FALSE	-0.19255	0.0139544	0.109486	FALSE	FALSE	-0.249402	0.015098	0.0737735	FALSE	TRUE	-0.293797	0.00819472	0.0399853	FALSE	TRUE	-0.294524	0.0173033	0.0473963	FALSE	TRUE	-0.344454	0.00975913	0.0425653	FALSE	TRUE	-0.352253	0.00610258	0.0297351
CTXN1	FALSE	FALSE	FALSE	FALSE	FALSE	FALSE	FALSE	FALSE	FALSE	FALSE	FALSE	FALSE	FALSE	FALSE	FALSE	FALSE	0.129217	0.150935	0.295743	FALSE	FALSE	0.447446	0.0106429	0.0660796	TRUE	FALSE	0.856618	0.0031461	0.029888	TRUE	FALSE	1.06256	0.000940951	0.0198536	TRUE	FALSE	1.13823	0.00205442	0.0319726	TRUE	FALSE	1.21647	0.00117145	0.021493
CUX1	TRUE	FALSE	FALSE	FALSE	FALSE	FALSE	FALSE	FALSE	FALSE	TRUE	FALSE	FALSE	FALSE	FALSE	FALSE	FALSE	-0.212032	0.0210686	0.12453	FALSE	FALSE	-0.498043	0.0567562	0.132738	FALSE	TRUE	-0.559675	0.0029992	0.0293278	FALSE	FALSE	-0.727542	0.0303355	0.0655132	FALSE	TRUE	-0.954015	0.0141524	0.0487231	FALSE	FALSE	-0.904247	0.0209358	0.0526248
CWF19L1	FALSE	FALSE	FALSE	FALSE	FALSE	FALSE	FALSE	FALSE	FALSE	FALSE	FALSE	FALSE	FALSE	FALSE	FALSE	FALSE	-0.235444	0.078718	0.20816	FALSE	FALSE	-0.439689	0.066549	0.14593	FALSE	TRUE	-0.689695	0.0059472	0.0355645	FALSE	TRUE	-0.689049	0.000292901	0.0178609	FALSE	FALSE	-0.795272	0.0156086	0.0511253	FALSE	TRUE	-0.81407	0.0042897	0.0267145
CWF19L2	FALSE	FALSE	FALSE	FALSE	FALSE	FALSE	FALSE	FALSE	FALSE	FALSE	FALSE	FALSE	FALSE	FALSE	FALSE	FALSE	-0.119429	0.0313643	0.139833	FALSE	FALSE	-0.507373	0.0242201	0.0887361	FALSE	TRUE	-0.579328	0.000613356	0.0242811	FALSE	TRUE	-0.630837	0.00779356	0.0330094	FALSE	TRUE	-0.746651	0.00363412	0.033387	FALSE	TRUE	-0.764296	0.00198262	0.0224011
CXADR	FALSE	FALSE	FALSE	FALSE	FALSE	FALSE	FALSE	FALSE	FALSE	FALSE	FALSE	FALSE	FALSE	FALSE	FALSE	FALSE	0.701317	0.0503916	0.168532	FALSE	FALSE	0.693207	0.0229247	0.0861136	TRUE	FALSE	1.55185	0.00343948	0.0304569	TRUE	FALSE	1.82988	0.00856052	0.0342001	FALSE	FALSE	1.70735	0.0191456	0.0564364	TRUE	FALSE	1.91101	0.0160427	0.0457927
TMEM187	FALSE	FALSE	FALSE	FALSE	FALSE	FALSE	FALSE	FALSE	FALSE	FALSE	FALSE	FALSE	FALSE	FALSE	FALSE	FALSE	0.0813622	0.0250032	0.130181	FALSE	FALSE	0.207573	0.0467977	0.120557	TRUE	FALSE	0.183745	0.000177821	0.0225126	FALSE	FALSE	0.369144	0.0296278	0.0646343	FALSE	FALSE	0.489206	0.0167507	0.0527779	TRUE	FALSE	0.437604	0.0177237	0.0484077
PRR32	FALSE	FALSE	FALSE	FALSE	FALSE	FALSE	FALSE	FALSE	FALSE	FALSE	FALSE	FALSE	FALSE	FALSE	FALSE	FALSE	-0.0734104	0.301571	0.451505	FALSE	FALSE	-0.864081	0.00873672	0.0631104	FALSE	TRUE	-1.03932	0.00649784	0.0366896	FALSE	TRUE	-1.18131	0.00271201	0.0241835	FALSE	TRUE	-1.21662	0.00815681	0.0399744	FALSE	TRUE	-1.19017	0.00445187	0.0268337
CXXC4	FALSE	FALSE	FALSE	FALSE	FALSE	FALSE	FALSE	FALSE	FALSE	FALSE	FALSE	FALSE	FALSE	FALSE	FALSE	FALSE	-0.161302	0.00752318	0.0958878	FALSE	FALSE	0.187629	0.0414099	0.113345	TRUE	FALSE	0.481146	0.00303734	0.029423	FALSE	FALSE	0.567058	0.0261912	0.0598649	FALSE	FALSE	0.545989	0.0909532	0.148636	FALSE	FALSE	0.548383	0.0457437	0.0861912
TET1	TRUE	FALSE	FALSE	FALSE	FALSE	FALSE	FALSE	TRUE	FALSE	FALSE	FALSE	FALSE	FALSE	FALSE	FALSE	FALSE	-0.0502013	0.601874	0.716487	FALSE	FALSE	-0.194528	0.0574984	0.133733	FALSE	TRUE	-0.563124	0.000164568	0.0225126	FALSE	TRUE	-0.780423	0.00791982	0.0331261	FALSE	TRUE	-0.769916	0.000960988	0.0297264	FALSE	TRUE	-0.84342	0.000624694	0.0201048
CYB561D1	FALSE	FALSE	FALSE	FALSE	FALSE	FALSE	FALSE	FALSE	FALSE	FALSE	FALSE	FALSE	FALSE	FALSE	FALSE	FALSE	-0.0794009	0.344255	0.49241	FALSE	FALSE	0.330489	0.0393338	0.110688	TRUE	FALSE	0.755584	0.00277206	0.0289794	TRUE	FALSE	0.833955	0.00292446	0.0243836	TRUE	FALSE	0.997449	0.000131955	0.0241466	TRUE	FALSE	0.936566	0.00714209	0.0314269
CYB5D2	TRUE	FALSE	FALSE	FALSE	FALSE	FALSE	FALSE	FALSE	FALSE	FALSE	FALSE	FALSE	FALSE	FALSE	FALSE	FALSE	0.00647761	0.899392	0.937151	FALSE	FALSE	0.0560254	0.339474	0.437923	TRUE	FALSE	0.507791	0.00576963	0.0351673	TRUE	FALSE	0.60826	0.0137245	0.0418435	TRUE	FALSE	0.656986	0.00317119	0.0330221	FALSE	FALSE	0.54194	0.0203901	0.0519643
CYB5R1	FALSE	FALSE	FALSE	FALSE	FALSE	FALSE	FALSE	FALSE	FALSE	FALSE	FALSE	FALSE	FALSE	FALSE	FALSE	FALSE	0.145775	0.0689462	0.194583	FALSE	FALSE	0.67852	0.0236345	0.0874972	TRUE	FALSE	1.15383	0.00355354	0.0305459	TRUE	FALSE	1.28503	0.00183909	0.0226804	TRUE	FALSE	1.41066	0.000859703	0.0293016	TRUE	FALSE	1.51639	0.00110112	0.0212345
CYB5R3	FALSE	FALSE	FALSE	FALSE	FALSE	FALSE	FALSE	FALSE	FALSE	FALSE	TRUE	TRUE	FALSE	FALSE	FALSE	FALSE	0.0133985	0.844134	0.901253	FALSE	FALSE	0.507416	0.00294149	0.0535006	TRUE	FALSE	0.634344	0.00648394	0.0366896	TRUE	FALSE	0.735385	0.00511273	0.0288122	TRUE	FALSE	0.898464	0.00339316	0.0331821	TRUE	FALSE	0.926251	0.00400916	0.0262469
CYBA	TRUE	FALSE	FALSE	FALSE	FALSE	FALSE	FALSE	FALSE	FALSE	FALSE	FALSE	FALSE	FALSE	FALSE	FALSE	FALSE	0.863333	0.0155072	0.112275	FALSE	FALSE	1.24844	0.0104111	0.065382	TRUE	FALSE	1.59814	0.000217466	0.0230255	TRUE	FALSE	1.60283	0.00300401	0.0244705	TRUE	FALSE	1.89263	0.000803389	0.0290553	TRUE	FALSE	1.70393	0.00430913	0.0267145
CYBRD1	FALSE	FALSE	FALSE	FALSE	FALSE	TRUE	FALSE	FALSE	FALSE	FALSE	FALSE	FALSE	FALSE	FALSE	FALSE	FALSE	0.0697058	0.0722124	0.198995	FALSE	FALSE	0.465173	0.0289716	0.0961004	TRUE	FALSE	0.336758	0.00288995	0.0291328	TRUE	FALSE	0.163026	0.0172981	0.0473963	FALSE	FALSE	0.0858164	0.33625	0.409641	FALSE	FALSE	0.0401756	0.333216	0.396407
CYCS	FALSE	FALSE	FALSE	FALSE	FALSE	FALSE	FALSE	FALSE	FALSE	FALSE	FALSE	FALSE	FALSE	FALSE	FALSE	FALSE	-0.224737	0.128295	0.271158	FALSE	FALSE	0.047254	0.45296	0.543818	TRUE	FALSE	0.108042	0.00905735	0.0416222	TRUE	FALSE	0.327699	0.00509452	0.0287631	TRUE	FALSE	0.460527	0.00455185	0.0343209	TRUE	FALSE	0.50076	0.00525787	0.0284045
CYFIP2	FALSE	FALSE	FALSE	FALSE	FALSE	FALSE	FALSE	FALSE	FALSE	TRUE	FALSE	FALSE	FALSE	FALSE	FALSE	FALSE	0.782969	0.000167026	0.0581251	FALSE	FALSE	1.92007	0.00362302	0.0545998	TRUE	FALSE	2.45349	0.00121984	0.0258819	TRUE	FALSE	2.40555	0.00143121	0.0213688	TRUE	FALSE	2.49941	0.00125086	0.0301656	TRUE	FALSE	2.47095	0.00128389	0.0217201
CYP1B1	TRUE	FALSE	FALSE	FALSE	FALSE	FALSE	FALSE	FALSE	FALSE	FALSE	FALSE	FALSE	FALSE	FALSE	FALSE	FALSE	0.558706	0.0257361	0.13077	FALSE	FALSE	0.23049	0.0764818	0.158184	TRUE	FALSE	0.213967	0.00514736	0.0339992	FALSE	FALSE	0.083887	0.387187	0.449352	FALSE	FALSE	0.071543	0.459681	0.528264	FALSE	FALSE	0.182133	0.161253	0.217627
CYP2R1	FALSE	FALSE	FALSE	FALSE	FALSE	FALSE	FALSE	FALSE	FALSE	FALSE	FALSE	FALSE	FALSE	FALSE	FALSE	FALSE	0.352228	0.0153876	0.112126	FALSE	FALSE	0.533004	0.0158366	0.074704	TRUE	FALSE	0.621826	0.00583977	0.0353965	TRUE	FALSE	0.768591	0.00255754	0.0237523	FALSE	FALSE	0.734145	0.0282426	0.0689985	TRUE	FALSE	0.676037	0.00173867	0.0221713
CYP4V2	FALSE	FALSE	FALSE	FALSE	FALSE	FALSE	FALSE	FALSE	FALSE	FALSE	FALSE	FALSE	FALSE	FALSE	FALSE	FALSE	-0.510966	0.02805	0.134541	FALSE	FALSE	0.389538	0.233709	0.332427	TRUE	FALSE	0.937391	0.00931572	0.0420796	TRUE	FALSE	1.152	0.0052162	0.028994	TRUE	FALSE	0.912814	0.0145918	0.0495468	TRUE	FALSE	0.904623	0.000743382	0.0201048
CYP51A1	FALSE	FALSE	FALSE	FALSE	FALSE	FALSE	FALSE	FALSE	FALSE	FALSE	FALSE	FALSE	FALSE	FALSE	FALSE	FALSE	1.04385	0.0126121	0.106665	FALSE	FALSE	0.791471	0.0149596	0.0736156	TRUE	FALSE	0.407199	0.00510798	0.0339992	FALSE	FALSE	0.352141	0.086459	0.134573	FALSE	FALSE	0.305962	0.0659092	0.117751	FALSE	FALSE	0.548338	0.0281769	0.0629888
CYR61	TRUE	FALSE	FALSE	FALSE	FALSE	FALSE	FALSE	FALSE	FALSE	FALSE	FALSE	FALSE	FALSE	FALSE	FALSE	FALSE	0.0126531	0.366789	0.51144	FALSE	FALSE	0.0354464	0.639479	0.710865	TRUE	FALSE	0.333754	0.00124994	0.0260457	FALSE	FALSE	0.274309	0.0269661	0.0610609	FALSE	FALSE	0.308039	0.0223206	0.0608461	FALSE	FALSE	0.498539	0.028552	0.0634119
CYTH1	FALSE	FALSE	FALSE	FALSE	FALSE	FALSE	FALSE	FALSE	FALSE	FALSE	FALSE	FALSE	TRUE	FALSE	FALSE	FALSE	-0.690471	0.00058034	0.0590288	FALSE	FALSE	-0.509909	0.0164936	0.0756116	FALSE	TRUE	-0.401148	0.00269588	0.0286755	FALSE	TRUE	-0.537571	0.00669769	0.0313489	FALSE	TRUE	-0.535499	0.00916447	0.0415254	FALSE	TRUE	-0.587924	0.000866182	0.0203806
CYTH2	FALSE	FALSE	FALSE	FALSE	FALSE	FALSE	FALSE	FALSE	FALSE	FALSE	FALSE	FALSE	FALSE	FALSE	FALSE	FALSE	0.357199	0.0888668	0.22307	FALSE	FALSE	0.613791	0.0540256	0.129437	TRUE	FALSE	0.896807	0.0129585	0.0482588	TRUE	FALSE	0.79281	0.000821934	0.019626	FALSE	FALSE	0.791807	0.0502077	0.09767	TRUE	FALSE	0.855404	0.00446828	0.0268552
CYTH3	TRUE	FALSE	FALSE	FALSE	FALSE	FALSE	FALSE	FALSE	FALSE	FALSE	FALSE	FALSE	FALSE	FALSE	FALSE	FALSE	-0.039486	0.228695	0.380224	FALSE	FALSE	0.247123	0.00302804	0.0539331	TRUE	FALSE	0.414792	0.00647499	0.0366896	TRUE	FALSE	0.48003	0.0124261	0.039912	TRUE	FALSE	0.679722	0.00446915	0.0342845	TRUE	FALSE	0.75053	0.00121255	0.0215541
SPECC1	FALSE	FALSE	FALSE	FALSE	FALSE	FALSE	FALSE	FALSE	FALSE	FALSE	FALSE	FALSE	FALSE	FALSE	FALSE	FALSE	0.14073	0.0118649	0.104607	FALSE	FALSE	-0.112447	0.0433288	0.115857	FALSE	TRUE	-0.207534	0.000964604	0.0249723	FALSE	FALSE	-0.279681	0.0230088	0.055486	FALSE	TRUE	-0.306796	0.0132864	0.0475907	FALSE	TRUE	-0.326358	0.000613485	0.0201048
DACH1	TRUE	FALSE	FALSE	FALSE	FALSE	FALSE	FALSE	FALSE	FALSE	FALSE	FALSE	FALSE	FALSE	FALSE	FALSE	FALSE	0.739025	0.0217548	0.125538	FALSE	FALSE	0.575092	0.0304354	0.0981884	TRUE	FALSE	0.651227	0.0103767	0.0438737	TRUE	FALSE	0.73729	0.0106049	0.037368	FALSE	FALSE	0.551699	0.0343428	0.0773136	FALSE	FALSE	0.520112	0.0459913	0.086496
DACT1	TRUE	FALSE	FALSE	FALSE	FALSE	FALSE	FALSE	FALSE	FALSE	FALSE	FALSE	FALSE	FALSE	FALSE	FALSE	FALSE	0.138507	0.0982048	0.23518	FALSE	FALSE	0.156901	0.0164124	0.07545	TRUE	FALSE	0.318619	0.00852382	0.0406592	TRUE	FALSE	0.49977	0.0127142	0.0403455	TRUE	FALSE	0.583219	0.00395761	0.0338789	TRUE	FALSE	0.71918	0.0183554	0.0493754
DACT3	FALSE	FALSE	FALSE	FALSE	FALSE	FALSE	FALSE	FALSE	FALSE	FALSE	FALSE	FALSE	FALSE	FALSE	FALSE	FALSE	-0.0154073	0.624733	0.733859	FALSE	FALSE	0.299794	0.0959767	0.182488	TRUE	FALSE	0.478033	0.000566096	0.0242152	TRUE	FALSE	0.347158	0.0088257	0.0345723	FALSE	FALSE	0.368869	0.0248966	0.0642988	FALSE	FALSE	0.489583	0.0485619	0.089761
DAD1	FALSE	FALSE	FALSE	FALSE	FALSE	FALSE	FALSE	FALSE	FALSE	FALSE	FALSE	FALSE	FALSE	FALSE	FALSE	FALSE	0.22614	0.0567497	0.177754	FALSE	FALSE	0.535987	0.0475146	0.121556	TRUE	FALSE	0.534755	0.00797916	0.0396468	TRUE	FALSE	0.601488	0.00227242	0.0232174	TRUE	FALSE	0.573513	0.0022525	0.0321325	TRUE	FALSE	0.566601	0.00471309	0.027324
DAPL1	FALSE	FALSE	FALSE	FALSE	FALSE	FALSE	FALSE	FALSE	FALSE	FALSE	FALSE	FALSE	FALSE	FALSE	FALSE	FALSE	0.0719663	0.0890974	0.22328	FALSE	FALSE	0.315465	0.0957185	0.182284	TRUE	FALSE	1.17872	0.0036446	0.0307682	TRUE	FALSE	1.63927	0.00352652	0.0255824	TRUE	FALSE	1.52521	0.0104115	0.04359	TRUE	FALSE	1.42638	0.00103251	0.0208183
ACKR1	FALSE	FALSE	FALSE	FALSE	FALSE	FALSE	FALSE	FALSE	FALSE	FALSE	FALSE	FALSE	TRUE	FALSE	FALSE	FALSE	0.11171	0.077703	0.206544	FALSE	FALSE	0.0931221	0.0289012	0.0960889	TRUE	FALSE	0.278915	0.000965401	0.0249723	TRUE	FALSE	0.488848	0.00513049	0.028834	FALSE	FALSE	0.71066	0.0281492	0.068896	TRUE	FALSE	0.88303	0.0025201	0.0234167
DARS2	FALSE	FALSE	FALSE	FALSE	FALSE	FALSE	FALSE	FALSE	FALSE	FALSE	FALSE	FALSE	FALSE	FALSE	FALSE	FALSE	0.307108	0.00441216	0.0880215	FALSE	FALSE	-0.520847	0.068752	0.148629	FALSE	TRUE	-1.04687	0.0080638	0.039782	FALSE	TRUE	-1.08489	0.00129516	0.0208817	FALSE	TRUE	-1.1943	0.00106465	0.0301656	FALSE	TRUE	-1.28387	0.000454207	0.0201048
BRINP1	TRUE	FALSE	FALSE	FALSE	FALSE	FALSE	FALSE	FALSE	FALSE	FALSE	FALSE	FALSE	FALSE	FALSE	FALSE	FALSE	-0.522384	0.00333006	0.0814078	FALSE	FALSE	0.0836027	0.732501	0.791563	TRUE	FALSE	1.47505	0.000887663	0.0247068	TRUE	FALSE	1.77186	0.00750217	0.032544	TRUE	FALSE	1.49383	0.00169328	0.0311629	TRUE	FALSE	1.86043	0.0109195	0.0379732
DBH	TRUE	TRUE	FALSE	FALSE	FALSE	FALSE	FALSE	FALSE	FALSE	FALSE	FALSE	FALSE	FALSE	FALSE	FALSE	FALSE	1.76597	0.00135036	0.0689922	FALSE	FALSE	1.81669	0.00167344	0.0501608	TRUE	FALSE	1.95064	0.00113691	0.0256841	TRUE	FALSE	1.94473	0.000195817	0.0174117	TRUE	FALSE	1.87546	0.0017874	0.0317097	TRUE	FALSE	1.89344	0.000267835	0.0201048
DCAF6	FALSE	FALSE	FALSE	FALSE	FALSE	FALSE	FALSE	FALSE	FALSE	TRUE	FALSE	FALSE	FALSE	FALSE	FALSE	FALSE	0.17942	0.0216447	0.125538	FALSE	FALSE	0.312779	0.00642432	0.0592592	TRUE	FALSE	0.678992	0.0037903	0.0310718	TRUE	FALSE	0.795786	0.00100515	0.0201332	TRUE	FALSE	0.824786	0.00680322	0.037659	TRUE	FALSE	0.836701	0.0036159	0.0258097
DCAF7	FALSE	FALSE	FALSE	FALSE	FALSE	FALSE	FALSE	FALSE	FALSE	FALSE	FALSE	FALSE	FALSE	FALSE	FALSE	FALSE	-0.161149	0.0599033	0.182339	FALSE	FALSE	-0.772576	0.00586304	0.0586041	FALSE	TRUE	-1.07383	0.00666283	0.0369025	FALSE	TRUE	-1.33059	0.00245737	0.0234984	FALSE	TRUE	-1.43568	0.00322103	0.0330279	FALSE	TRUE	-1.56188	0.00214927	0.02284
DCLK1	TRUE	FALSE	FALSE	FALSE	FALSE	FALSE	FALSE	FALSE	FALSE	TRUE	FALSE	FALSE	FALSE	FALSE	FALSE	FALSE	0.801754	0.0303815	0.138458	FALSE	FALSE	1.37647	0.013988	0.0718446	TRUE	FALSE	1.42825	0.00478607	0.0336558	TRUE	FALSE	1.66198	0.00205367	0.0229147	TRUE	FALSE	1.96499	0.000526249	0.0272501	TRUE	FALSE	2.13336	0.000890892	0.0203806
DCLK2	FALSE	FALSE	FALSE	FALSE	FALSE	FALSE	FALSE	FALSE	FALSE	FALSE	FALSE	FALSE	FALSE	FALSE	FALSE	FALSE	0.269087	0.119826	0.261406	FALSE	FALSE	0.556158	0.00324086	0.0544504	TRUE	FALSE	0.854903	0.0130158	0.0483319	TRUE	FALSE	0.853202	0.0128363	0.0405608	TRUE	FALSE	0.876654	0.00265745	0.0321325	TRUE	FALSE	0.872542	0.00678303	0.0307612
DCLRE1A	FALSE	FALSE	FALSE	FALSE	FALSE	FALSE	FALSE	FALSE	FALSE	FALSE	FALSE	FALSE	FALSE	FALSE	FALSE	FALSE	0.0448621	0.235301	0.386692	FALSE	FALSE	-0.262115	0.179321	0.274869	FALSE	TRUE	-0.77499	0.00111416	0.0256841	FALSE	TRUE	-0.878695	0.0030398	0.0246472	FALSE	TRUE	-0.870084	0.0122813	0.0464966	FALSE	TRUE	-0.977205	0.00340668	0.0254563
DCN	FALSE	FALSE	FALSE	FALSE	FALSE	FALSE	FALSE	FALSE	FALSE	FALSE	FALSE	FALSE	FALSE	FALSE	FALSE	FALSE	0.444253	0.16923	0.31672	FALSE	FALSE	0.700811	0.0447534	0.117766	TRUE	FALSE	1.16673	0.0132657	0.0486318	TRUE	FALSE	1.20323	0.00447076	0.0279593	TRUE	FALSE	1.1959	0.00833216	0.0402203	TRUE	FALSE	1.39219	0.00648357	0.0302523
DCP2	FALSE	FALSE	FALSE	FALSE	FALSE	FALSE	FALSE	FALSE	FALSE	FALSE	FALSE	FALSE	FALSE	FALSE	FALSE	FALSE	0.0792637	0.546449	0.670885	FALSE	FALSE	-0.432386	0.103534	0.191098	FALSE	TRUE	-0.699222	0.0108588	0.0446681	FALSE	TRUE	-0.876143	0.00330639	0.0252904	FALSE	TRUE	-1.08177	0.00504267	0.0351809	FALSE	TRUE	-1.13417	0.00293253	0.0245642
DCPS	FALSE	FALSE	FALSE	FALSE	FALSE	FALSE	FALSE	FALSE	FALSE	FALSE	FALSE	FALSE	FALSE	FALSE	FALSE	FALSE	-0.157891	0.00196997	0.0729432	FALSE	FALSE	-0.661299	0.0191458	0.0801578	FALSE	TRUE	-0.991767	0.00592516	0.0355645	FALSE	TRUE	-1.11979	0.00888524	0.0347003	FALSE	TRUE	-1.11839	0.000793104	0.0290553	FALSE	TRUE	-1.1412	0.00382841	0.0261481
DCTPP1	FALSE	FALSE	FALSE	FALSE	FALSE	FALSE	FALSE	FALSE	FALSE	FALSE	FALSE	FALSE	FALSE	FALSE	FALSE	FALSE	-0.133197	0.212903	0.364119	FALSE	FALSE	-0.61029	0.0262264	0.0918448	FALSE	TRUE	-0.853656	0.000934746	0.0247068	FALSE	TRUE	-0.714292	0.00013799	0.0174117	FALSE	FALSE	-0.569575	0.0420042	0.0870973	FALSE	TRUE	-0.671372	0.00948756	0.0352875
DCUN1D3	FALSE	FALSE	FALSE	FALSE	FALSE	FALSE	FALSE	FALSE	FALSE	FALSE	FALSE	FALSE	FALSE	FALSE	FALSE	FALSE	0.296855	0.10562	0.243567	FALSE	FALSE	0.367347	0.0721647	0.15275	TRUE	FALSE	0.78566	0.00120996	0.0258819	TRUE	FALSE	0.841474	0.00246731	0.0234984	FALSE	FALSE	0.799552	0.0190914	0.0564047	TRUE	FALSE	0.78696	0.00847517	0.0336643
DCUN1D4	FALSE	FALSE	FALSE	FALSE	FALSE	FALSE	FALSE	FALSE	FALSE	FALSE	FALSE	FALSE	FALSE	FALSE	FALSE	FALSE	0.0261977	0.407097	0.547732	FALSE	FALSE	0.0800029	0.228529	0.326814	TRUE	FALSE	0.146705	0.0114023	0.0457055	TRUE	FALSE	0.230351	0.0151615	0.0439389	FALSE	FALSE	0.101551	0.372676	0.444834	FALSE	FALSE	0.0871128	0.438132	0.498174
DDAH1	FALSE	FALSE	FALSE	FALSE	FALSE	FALSE	FALSE	FALSE	FALSE	FALSE	FALSE	FALSE	FALSE	FALSE	FALSE	FALSE	-0.232219	0.161072	0.307343	FALSE	FALSE	0.228721	0.0173116	0.0769473	TRUE	FALSE	1.19086	0.000282979	0.0235333	TRUE	FALSE	1.46465	0.00407717	0.0268649	TRUE	FALSE	1.72834	0.00272624	0.0322497	TRUE	FALSE	1.71909	0.00385263	0.0261594
DDHD2	FALSE	FALSE	FALSE	FALSE	FALSE	FALSE	FALSE	FALSE	FALSE	FALSE	FALSE	FALSE	TRUE	FALSE	FALSE	FALSE	0.436385	0.010612	0.102993	FALSE	FALSE	0.322492	0.0251281	0.0905598	TRUE	FALSE	0.327123	0.00356262	0.0305613	FALSE	FALSE	0.343531	0.0196813	0.0507513	FALSE	FALSE	0.383335	0.0305206	0.0718369	FALSE	FALSE	0.370322	0.0885564	0.137744
DDIT3	FALSE	FALSE	FALSE	FALSE	FALSE	FALSE	FALSE	FALSE	FALSE	FALSE	FALSE	FALSE	FALSE	FALSE	FALSE	FALSE	0.243421	0.118851	0.260174	FALSE	FALSE	1.81344	0.00708982	0.0600326	TRUE	FALSE	1.46949	0.00898675	0.0414714	TRUE	FALSE	1.23187	0.00884576	0.0345935	FALSE	FALSE	1.61209	0.0192185	0.0565297	TRUE	FALSE	1.54799	0.00540421	0.0286673
DDIT4	TRUE	FALSE	FALSE	FALSE	FALSE	TRUE	FALSE	FALSE	FALSE	FALSE	FALSE	FALSE	FALSE	FALSE	FALSE	FALSE	-0.500861	0.223008	0.373659	FALSE	FALSE	-0.604448	0.0544311	0.12986	FALSE	TRUE	-1.95561	0.00100166	0.0251509	FALSE	TRUE	-2.21197	0.00196417	0.0226804	FALSE	TRUE	-1.88267	0.0115847	0.0453287	FALSE	TRUE	-1.76696	0.00826319	0.0333296
DDR1	TRUE	FALSE	FALSE	FALSE	FALSE	FALSE	FALSE	FALSE	FALSE	FALSE	FALSE	FALSE	FALSE	FALSE	FALSE	FALSE	0.0753871	0.387047	0.529638	FALSE	FALSE	0.421644	0.0174989	0.0773178	TRUE	FALSE	0.802119	0.0122446	0.0469933	TRUE	FALSE	0.715615	0.00186937	0.0226804	TRUE	FALSE	0.695898	0.00108583	0.0301656	TRUE	FALSE	0.678943	0.00634009	0.0299694
DDR2	TRUE	FALSE	FALSE	FALSE	FALSE	FALSE	FALSE	TRUE	FALSE	FALSE	FALSE	FALSE	FALSE	FALSE	FALSE	FALSE	1.38182	0.00515157	0.0888366	FALSE	FALSE	1.03307	0.0147454	0.0730396	TRUE	FALSE	0.309843	0.0044943	0.032944	FALSE	FALSE	0.0861822	0.16556	0.223308	FALSE	FALSE	0.194512	0.0892722	0.146963	FALSE	FALSE	0.334536	0.117209	0.169749
DDX10	FALSE	FALSE	FALSE	FALSE	FALSE	FALSE	FALSE	FALSE	FALSE	FALSE	FALSE	FALSE	TRUE	FALSE	FALSE	FALSE	-0.324691	0.0116782	0.10457	FALSE	FALSE	-0.686987	0.028824	0.0960686	FALSE	TRUE	-1.02753	0.000881161	0.0247068	FALSE	TRUE	-1.13796	0.000284441	0.0178609	FALSE	TRUE	-1.26121	0.00104328	0.0301656	FALSE	TRUE	-1.25143	0.000882102	0.0203806
DDX18	FALSE	FALSE	FALSE	FALSE	FALSE	FALSE	FALSE	FALSE	FALSE	FALSE	FALSE	FALSE	FALSE	FALSE	FALSE	FALSE	-0.345181	0.0159156	0.11327	FALSE	FALSE	-0.553919	0.00687338	0.0597682	FALSE	TRUE	-0.884642	0.00236734	0.0282321	FALSE	TRUE	-0.92459	0.00150546	0.0216817	FALSE	TRUE	-0.936843	0.00472165	0.0347055	FALSE	TRUE	-0.983785	0.000273423	0.0201048
DDX21	FALSE	FALSE	FALSE	FALSE	FALSE	FALSE	FALSE	FALSE	FALSE	FALSE	FALSE	FALSE	FALSE	FALSE	FALSE	FALSE	-0.494248	0.0179896	0.117332	FALSE	FALSE	-0.94464	0.00269248	0.0534002	FALSE	TRUE	-1.11039	0.00270876	0.0287588	FALSE	TRUE	-1.03736	0.00128666	0.0208817	FALSE	TRUE	-1.17428	0.000607139	0.0278628	FALSE	TRUE	-1.17495	0.00125437	0.0216482
DDX27	FALSE	FALSE	FALSE	FALSE	FALSE	FALSE	FALSE	FALSE	FALSE	FALSE	FALSE	FALSE	FALSE	FALSE	FALSE	FALSE	-0.268696	0.174005	0.321855	FALSE	FALSE	-0.425983	0.0301535	0.0980247	FALSE	TRUE	-0.575924	0.0131119	0.0484812	FALSE	TRUE	-0.544199	0.018424	0.0489653	FALSE	FALSE	-0.60277	0.10695	0.16674	FALSE	FALSE	-0.563591	0.0792868	0.126895
DDX28	FALSE	FALSE	FALSE	FALSE	FALSE	FALSE	FALSE	FALSE	FALSE	FALSE	FALSE	FALSE	FALSE	FALSE	FALSE	FALSE	-0.294064	0.0131171	0.108479	FALSE	FALSE	-0.639336	0.00291768	0.0535006	FALSE	TRUE	-0.701249	0.00562608	0.0347326	FALSE	TRUE	-0.738244	0.0177826	0.0481414	FALSE	TRUE	-0.787175	0.00612567	0.0365684	FALSE	TRUE	-0.71692	0.00996108	0.0361736
DDX31	FALSE	FALSE	FALSE	FALSE	FALSE	FALSE	FALSE	FALSE	FALSE	FALSE	FALSE	FALSE	FALSE	FALSE	FALSE	FALSE	-0.190145	0.00271374	0.0766952	FALSE	FALSE	-0.384307	0.0239763	0.0880522	FALSE	TRUE	-0.419924	0.00727356	0.0381318	FALSE	TRUE	-0.409993	0.003311	0.0252904	FALSE	FALSE	-0.421994	0.0189031	0.0560937	FALSE	TRUE	-0.402714	0.0151649	0.0443823
DDX39A	FALSE	FALSE	FALSE	FALSE	FALSE	FALSE	FALSE	FALSE	FALSE	FALSE	FALSE	FALSE	FALSE	FALSE	FALSE	FALSE	-0.160641	0.0100977	0.101172	FALSE	FALSE	-0.954733	0.00215812	0.0518499	FALSE	TRUE	-1.35483	0.00106731	0.0256841	FALSE	TRUE	-1.66854	9.90905e-05	0.0174117	FALSE	TRUE	-1.97674	0.00165616	0.0309799	FALSE	TRUE	-2.08306	0.000714993	0.0201048
DDX46	FALSE	FALSE	FALSE	FALSE	FALSE	FALSE	FALSE	FALSE	FALSE	FALSE	FALSE	FALSE	FALSE	FALSE	FALSE	FALSE	-0.390223	0.0945643	0.23004	FALSE	FALSE	-0.932319	0.0154278	0.0740328	FALSE	TRUE	-1.04186	0.0124788	0.0473072	FALSE	TRUE	-1.15536	0.0113838	0.0384345	FALSE	TRUE	-1.28551	0.0101311	0.0430647	FALSE	TRUE	-1.16445	0.0100105	0.036252
DDX49	FALSE	FALSE	FALSE	FALSE	FALSE	FALSE	FALSE	FALSE	FALSE	FALSE	FALSE	FALSE	FALSE	FALSE	FALSE	FALSE	-0.439529	0.0193488	0.120373	FALSE	FALSE	-0.676225	0.0113675	0.0677465	FALSE	TRUE	-0.830238	0.00173143	0.0272261	FALSE	TRUE	-0.784788	0.000827023	0.019626	FALSE	TRUE	-0.821677	0.01017	0.0431358	FALSE	FALSE	-0.706642	0.0248489	0.0581499
DDX54	FALSE	FALSE	FALSE	FALSE	FALSE	FALSE	FALSE	FALSE	FALSE	FALSE	FALSE	FALSE	FALSE	FALSE	FALSE	FALSE	-0.24105	0.082948	0.215053	FALSE	FALSE	-0.285686	0.0637769	0.14246	FALSE	TRUE	-0.19271	0.00595915	0.0355752	FALSE	TRUE	-0.238143	0.0103352	0.0371726	FALSE	TRUE	-0.471846	0.0114658	0.045061	FALSE	TRUE	-0.485265	0.00416378	0.0266034
DDX55	FALSE	FALSE	FALSE	FALSE	FALSE	FALSE	FALSE	FALSE	FALSE	FALSE	FALSE	FALSE	FALSE	FALSE	FALSE	FALSE	-0.203234	0.0211224	0.124545	FALSE	FALSE	-0.68823	0.00895209	0.0633428	FALSE	TRUE	-1.03225	0.00335369	0.030342	FALSE	TRUE	-1.17903	0.00864467	0.0342897	FALSE	TRUE	-1.26634	0.00428395	0.0340801	FALSE	TRUE	-1.16856	0.00244962	0.0233634
DDX60	TRUE	FALSE	FALSE	FALSE	FALSE	FALSE	FALSE	FALSE	FALSE	FALSE	FALSE	FALSE	FALSE	FALSE	FALSE	FALSE	0.105688	0.38324	0.526453	FALSE	FALSE	0.0502752	0.0687937	0.148653	TRUE	FALSE	0.215425	0.000567936	0.0242152	FALSE	FALSE	0.263573	0.0595809	0.102375	FALSE	FALSE	0.111717	0.407628	0.477944	FALSE	FALSE	0.0659464	0.173577	0.231004
DEAF1	FALSE	FALSE	TRUE	TRUE	FALSE	FALSE	FALSE	FALSE	FALSE	FALSE	FALSE	FALSE	FALSE	FALSE	FALSE	FALSE	-0.255733	0.105305	0.243106	FALSE	FALSE	-0.424957	0.0136154	0.0710197	FALSE	TRUE	-0.482311	0.0106359	0.0443175	FALSE	TRUE	-0.465855	0.0133892	0.0413248	FALSE	FALSE	-0.413379	0.0294568	0.0707362	FALSE	FALSE	-0.368203	0.0366198	0.0742168
DECR2	FALSE	FALSE	FALSE	FALSE	FALSE	FALSE	FALSE	FALSE	FALSE	FALSE	FALSE	FALSE	FALSE	FALSE	FALSE	FALSE	0.203958	0.103461	0.241621	FALSE	FALSE	0.599447	0.0483022	0.122442	TRUE	FALSE	0.733148	0.00745028	0.0386523	TRUE	FALSE	0.730967	0.0032201	0.0250913	TRUE	FALSE	0.757641	0.0125468	0.0467561	TRUE	FALSE	0.817133	0.000658786	0.0201048
DEDD2	FALSE	FALSE	FALSE	FALSE	FALSE	FALSE	FALSE	FALSE	FALSE	FALSE	FALSE	FALSE	FALSE	FALSE	FALSE	FALSE	0.144706	0.00850339	0.0975117	FALSE	FALSE	0.435525	0.0661275	0.145373	TRUE	FALSE	0.599372	0.00483045	0.0336908	TRUE	FALSE	0.68092	0.0103708	0.0371872	TRUE	FALSE	0.725806	0.0114297	0.0449919	TRUE	FALSE	0.75222	0.00329282	0.0253458
DEK	FALSE	FALSE	FALSE	FALSE	FALSE	FALSE	FALSE	FALSE	FALSE	FALSE	FALSE	FALSE	FALSE	FALSE	FALSE	FALSE	0.0381921	0.640614	0.746433	FALSE	FALSE	-0.437485	0.0801992	0.162974	FALSE	TRUE	-0.959916	0.0140105	0.0498928	FALSE	TRUE	-1.21381	0.00853444	0.0341858	FALSE	TRUE	-1.43933	0.00501302	0.0351809	FALSE	TRUE	-1.56557	0.0023041	0.023157
MIR601	FALSE	FALSE	FALSE	FALSE	FALSE	FALSE	FALSE	FALSE	FALSE	FALSE	FALSE	FALSE	FALSE	FALSE	FALSE	FALSE	0.0811793	0.497611	0.630355	FALSE	FALSE	-0.694071	0.0327266	0.101451	FALSE	TRUE	-0.905965	0.0100282	0.0430947	FALSE	TRUE	-0.963542	0.00331683	0.0252904	FALSE	TRUE	-0.953252	0.00603672	0.0365684	FALSE	TRUE	-1.00481	0.00214707	0.02284
DENND2A	FALSE	FALSE	FALSE	FALSE	FALSE	FALSE	FALSE	FALSE	FALSE	FALSE	FALSE	FALSE	FALSE	FALSE	FALSE	FALSE	0.284005	0.0731847	0.200375	FALSE	FALSE	0.80475	0.0125104	0.0694535	TRUE	FALSE	0.661373	0.0050181	0.0339418	TRUE	FALSE	0.762086	0.0159356	0.0451363	FALSE	FALSE	0.820061	0.0365064	0.0802085	TRUE	FALSE	0.725476	0.0146185	0.0436752
DENND5A	TRUE	FALSE	FALSE	FALSE	FALSE	FALSE	FALSE	TRUE	FALSE	TRUE	FALSE	FALSE	FALSE	FALSE	FALSE	FALSE	-0.0493714	0.431245	0.569527	FALSE	FALSE	-0.119462	0.129652	0.219987	FALSE	TRUE	-0.291342	0.0136361	0.0493466	FALSE	FALSE	-0.374466	0.0231264	0.0555869	FALSE	TRUE	-0.433775	0.0146958	0.0497128	FALSE	TRUE	-0.377876	0.00160278	0.0219983
DENND5B	FALSE	FALSE	FALSE	FALSE	FALSE	FALSE	FALSE	TRUE	FALSE	FALSE	FALSE	FALSE	FALSE	FALSE	FALSE	FALSE	0.0661695	0.513055	0.643408	FALSE	FALSE	0.342278	0.0164616	0.0755309	TRUE	FALSE	0.422873	0.0138843	0.049641	FALSE	FALSE	0.447985	0.0406666	0.0788319	FALSE	FALSE	0.576688	0.0280675	0.068896	FALSE	FALSE	0.691826	0.0374942	0.0753987
DERA	FALSE	FALSE	FALSE	FALSE	FALSE	FALSE	FALSE	FALSE	FALSE	FALSE	FALSE	FALSE	FALSE	FALSE	FALSE	FALSE	0.289521	0.0355109	0.144582	FALSE	FALSE	0.0457939	0.689687	0.755036	FALSE	TRUE	-0.429326	0.0108258	0.0446327	FALSE	TRUE	-0.517003	0.0159112	0.0450828	FALSE	TRUE	-0.806611	0.00515854	0.0351809	FALSE	TRUE	-0.793451	0.00531342	0.0284971
DET1	TRUE	FALSE	FALSE	FALSE	FALSE	FALSE	FALSE	FALSE	FALSE	FALSE	FALSE	FALSE	FALSE	FALSE	FALSE	FALSE	-0.140176	0.105048	0.243062	FALSE	FALSE	-0.374041	0.0404468	0.112082	FALSE	TRUE	-0.62108	0.00536973	0.0343202	FALSE	TRUE	-0.693836	0.00292109	0.0243836	FALSE	TRUE	-0.673149	0.00863529	0.0407867	FALSE	TRUE	-0.681143	0.00240266	0.0233634
DEXI	FALSE	FALSE	FALSE	FALSE	FALSE	FALSE	FALSE	FALSE	FALSE	FALSE	FALSE	FALSE	FALSE	FALSE	FALSE	FALSE	-0.148554	0.155021	0.300911	FALSE	FALSE	0.292479	0.0178915	0.0780271	TRUE	FALSE	0.400039	0.0059949	0.0356266	FALSE	FALSE	0.485786	0.0343661	0.0706421	FALSE	FALSE	0.440528	0.0191931	0.0565128	TRUE	FALSE	0.435982	0.0167546	0.0468274
DGAT1	FALSE	FALSE	FALSE	FALSE	FALSE	FALSE	FALSE	FALSE	FALSE	FALSE	FALSE	FALSE	FALSE	FALSE	FALSE	FALSE	0.036125	0.622327	0.732013	FALSE	FALSE	0.00693793	0.949631	0.963502	TRUE	FALSE	0.356006	0.00678379	0.0371559	FALSE	FALSE	0.33583	0.0399777	0.0781043	FALSE	FALSE	0.238128	0.154339	0.21874	FALSE	FALSE	0.328805	0.0396164	0.0781354
DGKA	FALSE	FALSE	FALSE	FALSE	FALSE	FALSE	FALSE	FALSE	FALSE	FALSE	FALSE	FALSE	FALSE	FALSE	FALSE	FALSE	0.198601	0.0468583	0.163445	FALSE	FALSE	0.417766	0.0113853	0.0677465	TRUE	FALSE	0.498705	0.00412765	0.0318248	TRUE	FALSE	0.484819	0.00345179	0.0254867	TRUE	FALSE	0.535535	0.00264444	0.0321325	TRUE	FALSE	0.608121	0.000643672	0.0201048
DGKI	FALSE	FALSE	FALSE	FALSE	FALSE	FALSE	FALSE	FALSE	FALSE	FALSE	FALSE	FALSE	FALSE	FALSE	FALSE	FALSE	-0.0693985	0.00721154	0.0949755	FALSE	FALSE	-0.312599	0.0131112	0.0702839	FALSE	TRUE	-0.123743	0.000210502	0.0230255	FALSE	FALSE	-0.0708468	0.6415	0.689236	FALSE	FALSE	-0.0405659	0.623808	0.681097	FALSE	FALSE	-0.0754487	0.507454	0.564543
DGKQ	FALSE	FALSE	FALSE	FALSE	FALSE	FALSE	FALSE	FALSE	FALSE	FALSE	FALSE	FALSE	FALSE	FALSE	FALSE	FALSE	0.0199269	0.846318	0.90257	FALSE	FALSE	0.346293	0.118648	0.20855	TRUE	FALSE	0.871343	0.000113666	0.0222581	TRUE	FALSE	0.816787	0.00695452	0.0317658	TRUE	FALSE	0.975842	0.0085301	0.0404532	TRUE	FALSE	1.06574	0.00173685	0.0221713
DGUOK	FALSE	FALSE	FALSE	FALSE	FALSE	FALSE	FALSE	FALSE	FALSE	FALSE	FALSE	FALSE	FALSE	FALSE	FALSE	FALSE	0.188975	0.0487616	0.166415	FALSE	FALSE	0.246927	0.0462512	0.11964	TRUE	FALSE	0.243123	0.000290607	0.0235333	FALSE	FALSE	0.255316	0.0477216	0.0875433	FALSE	FALSE	0.0978693	0.391688	0.463403	FALSE	FALSE	0.0825676	0.422369	0.483776
DHDH	FALSE	FALSE	FALSE	FALSE	FALSE	FALSE	FALSE	FALSE	FALSE	FALSE	FALSE	FALSE	FALSE	FALSE	FALSE	FALSE	0.506762	0.00256019	0.0751926	FALSE	FALSE	0.706335	0.00402674	0.0559422	TRUE	FALSE	0.654681	0.00231039	0.028197	TRUE	FALSE	0.950473	0.00338252	0.025446	TRUE	FALSE	1.03279	0.00291363	0.0324948	TRUE	FALSE	1.15879	0.00151599	0.0218212
DHFR	TRUE	FALSE	FALSE	FALSE	FALSE	FALSE	FALSE	FALSE	FALSE	FALSE	FALSE	FALSE	FALSE	FALSE	FALSE	FALSE	-0.0794082	0.712643	0.802612	FALSE	FALSE	-0.457389	0.0417444	0.113701	FALSE	TRUE	-1.01438	0.00384675	0.0312346	FALSE	TRUE	-1.15976	0.00626041	0.0309006	FALSE	TRUE	-1.25766	0.00423659	0.0340194	FALSE	TRUE	-1.41108	0.000450254	0.0201048
DHODH	FALSE	FALSE	FALSE	FALSE	FALSE	FALSE	FALSE	FALSE	FALSE	FALSE	FALSE	FALSE	FALSE	FALSE	FALSE	FALSE	-0.311657	0.0548572	0.175346	FALSE	FALSE	-0.352508	0.0114222	0.0678383	FALSE	TRUE	-0.392287	0.0011814	0.0256841	FALSE	TRUE	-0.367065	0.00764118	0.0327633	FALSE	TRUE	-0.272876	0.0121373	0.0462745	FALSE	FALSE	-0.349421	0.0239369	0.0567866
DHRS11	TRUE	FALSE	FALSE	FALSE	FALSE	FALSE	FALSE	FALSE	FALSE	FALSE	FALSE	FALSE	FALSE	FALSE	FALSE	FALSE	-0.273325	0.0184648	0.118184	FALSE	FALSE	-0.223956	0.099083	0.186355	FALSE	TRUE	-0.498609	0.0010825	0.0256841	FALSE	TRUE	-0.28401	0.0155506	0.0444929	FALSE	FALSE	0.00134045	0.991387	0.995757	FALSE	FALSE	-0.230103	0.175108	0.232607
FLOT2	TRUE	FALSE	FALSE	FALSE	FALSE	FALSE	FALSE	FALSE	FALSE	FALSE	FALSE	FALSE	FALSE	FALSE	FALSE	FALSE	0.571828	0.0212574	0.124634	FALSE	FALSE	0.831634	0.0065419	0.0593625	TRUE	FALSE	0.867643	0.00638231	0.0366099	TRUE	FALSE	0.825873	0.0109457	0.0378117	FALSE	FALSE	0.902708	0.0167732	0.0528139	TRUE	FALSE	0.833747	0.00655509	0.030393
DHRS7	FALSE	FALSE	FALSE	FALSE	FALSE	FALSE	FALSE	FALSE	FALSE	FALSE	FALSE	FALSE	FALSE	FALSE	FALSE	FALSE	0.357485	0.0356171	0.144779	FALSE	FALSE	0.977341	0.0124393	0.0693128	TRUE	FALSE	1.56302	0.000808739	0.0246576	TRUE	FALSE	1.72699	0.000238941	0.0174924	TRUE	FALSE	1.58586	0.00194077	0.0317917	TRUE	FALSE	1.63749	0.000288322	0.0201048
DHTKD1	FALSE	FALSE	FALSE	FALSE	FALSE	FALSE	FALSE	FALSE	FALSE	FALSE	FALSE	FALSE	FALSE	FALSE	FALSE	FALSE	0.064842	0.261288	0.413243	FALSE	FALSE	-0.281446	0.0516115	0.126388	FALSE	TRUE	-0.434449	0.00643758	0.0366896	FALSE	FALSE	-0.347756	0.0225307	0.0549294	FALSE	FALSE	-0.253987	0.205671	0.273492	FALSE	FALSE	-0.300936	0.0758946	0.123161
DHX32	FALSE	FALSE	FALSE	FALSE	FALSE	FALSE	FALSE	FALSE	FALSE	FALSE	FALSE	FALSE	FALSE	FALSE	FALSE	FALSE	0.202099	0.00132727	0.0687287	FALSE	FALSE	0.363119	0.0133216	0.0706187	TRUE	FALSE	0.371076	0.0137254	0.0494182	TRUE	FALSE	0.346923	0.0104701	0.0372219	FALSE	FALSE	0.226656	0.138923	0.202147	TRUE	FALSE	0.237993	0.0170802	0.0474071
DHX37	FALSE	FALSE	FALSE	FALSE	FALSE	FALSE	FALSE	FALSE	FALSE	FALSE	FALSE	FALSE	FALSE	FALSE	FALSE	FALSE	-0.353958	0.0540314	0.174287	FALSE	FALSE	-0.694284	0.0135949	0.0710102	FALSE	TRUE	-0.692199	0.0135412	0.0491689	FALSE	TRUE	-0.750773	0.0139246	0.042114	FALSE	FALSE	-0.623016	0.0301248	0.0715103	FALSE	TRUE	-0.737784	0.0101982	0.03658
DIS3	FALSE	FALSE	FALSE	FALSE	FALSE	FALSE	FALSE	FALSE	FALSE	FALSE	FALSE	FALSE	FALSE	FALSE	FALSE	FALSE	-0.393249	0.0596517	0.182088	FALSE	FALSE	-0.28058	0.0245799	0.0895759	FALSE	TRUE	-0.262167	0.00437552	0.0325384	FALSE	FALSE	-0.243387	0.162478	0.220063	FALSE	TRUE	-0.224766	0.0118059	0.0457615	FALSE	FALSE	-0.162092	0.204928	0.263462
DKC1	FALSE	FALSE	FALSE	FALSE	FALSE	FALSE	FALSE	FALSE	FALSE	FALSE	TRUE	TRUE	FALSE	FALSE	FALSE	FALSE	-0.461423	0.00781838	0.0966591	FALSE	FALSE	0	1	1	FALSE	TRUE	-1.34142	0.000509674	0.0242152	FALSE	TRUE	-1.37369	0.00109214	0.0205699	FALSE	TRUE	-1.48824	0.00465305	0.03452	FALSE	TRUE	-1.63803	0.00145135	0.0217375
ZNF853	FALSE	FALSE	FALSE	FALSE	FALSE	FALSE	FALSE	FALSE	FALSE	FALSE	FALSE	FALSE	FALSE	FALSE	FALSE	FALSE	0.0440436	0.449795	0.587487	FALSE	FALSE	0.31477	0.00735722	0.0606089	TRUE	FALSE	0.568921	0.0096043	0.0425029	TRUE	FALSE	0.623387	0.000555846	0.0191885	TRUE	FALSE	0.522585	0.0137961	0.0482696	TRUE	FALSE	0.6281	0.00227681	0.0231282
SGK223	FALSE	FALSE	FALSE	FALSE	FALSE	FALSE	FALSE	FALSE	FALSE	FALSE	FALSE	FALSE	FALSE	FALSE	FALSE	FALSE	0.00544848	0.969128	0.982361	FALSE	FALSE	0.931477	0.0157116	0.0745157	TRUE	FALSE	1.23362	0.0086655	0.0408289	TRUE	FALSE	1.19789	0.00981196	0.0361741	TRUE	FALSE	1.25943	0.00978962	0.0425653	TRUE	FALSE	1.16341	0.0169384	0.0472022
DKK1	FALSE	FALSE	FALSE	FALSE	FALSE	FALSE	TRUE	FALSE	FALSE	FALSE	FALSE	FALSE	FALSE	FALSE	FALSE	FALSE	0.196341	0.351709	0.498839	FALSE	FALSE	1.46007	0.0371314	0.107661	TRUE	FALSE	2.08739	0.00726636	0.0381291	TRUE	FALSE	2.11414	0.00241756	0.0234984	TRUE	FALSE	2.05925	0.000191888	0.0241466	TRUE	FALSE	2.23701	7.77123e-05	0.0177003
DKK2	FALSE	FALSE	FALSE	FALSE	FALSE	FALSE	FALSE	FALSE	FALSE	FALSE	FALSE	FALSE	FALSE	FALSE	FALSE	FALSE	0.649967	0.00294201	0.0783071	FALSE	FALSE	1.5787	0.00176986	0.0507544	TRUE	FALSE	2.02748	0.000765717	0.0246576	TRUE	FALSE	2.28376	0.000319807	0.0180358	TRUE	FALSE	2.38038	0.000841441	0.0293016	TRUE	FALSE	2.33922	8.62409e-05	0.0177003
DKK3	FALSE	FALSE	FALSE	FALSE	FALSE	FALSE	FALSE	FALSE	FALSE	FALSE	FALSE	FALSE	FALSE	FALSE	FALSE	FALSE	0.919303	0.0157214	0.112711	FALSE	FALSE	1.98867	0.00184625	0.0507544	TRUE	FALSE	2.62486	0.00116134	0.0256841	TRUE	FALSE	3.16411	0.000896133	0.0196335	TRUE	FALSE	3.47962	0.000542555	0.0278163	TRUE	FALSE	3.72952	0.000627997	0.0201048
DLG2	FALSE	FALSE	FALSE	FALSE	FALSE	FALSE	TRUE	FALSE	FALSE	TRUE	FALSE	FALSE	TRUE	FALSE	FALSE	FALSE	1.06051	0.00493837	0.0888366	FALSE	FALSE	1.33878	0.00330702	0.0544504	TRUE	FALSE	2.40505	0.00127487	0.0260457	TRUE	FALSE	2.92042	0.0004536	0.0185212	TRUE	FALSE	3.09187	0.000169906	0.0241466	TRUE	FALSE	3.12332	3.21479e-05	0.0151942
DLG4	TRUE	FALSE	FALSE	FALSE	FALSE	FALSE	FALSE	FALSE	FALSE	FALSE	FALSE	FALSE	FALSE	FALSE	FALSE	FALSE	0.262769	0.0298354	0.137522	FALSE	FALSE	0.824893	0.0204033	0.0819738	TRUE	FALSE	1.4322	0.00273236	0.0288481	TRUE	FALSE	1.49196	0.0127695	0.0404421	TRUE	FALSE	1.71967	0.000170617	0.0241466	TRUE	FALSE	1.75162	0.0112544	0.0386174
DLGAP4	FALSE	FALSE	FALSE	FALSE	FALSE	FALSE	FALSE	FALSE	FALSE	TRUE	FALSE	FALSE	FALSE	FALSE	FALSE	FALSE	0.0690893	0.17456	0.322456	FALSE	FALSE	0.233592	0.0181336	0.0784189	TRUE	FALSE	0.40795	0.0116093	0.0459851	FALSE	FALSE	0.386541	0.0216616	0.0537507	TRUE	FALSE	0.429079	0.00751989	0.0389571	FALSE	FALSE	0.392914	0.0206384	0.0522704
DLGAP5	FALSE	FALSE	FALSE	FALSE	FALSE	FALSE	FALSE	FALSE	FALSE	FALSE	FALSE	FALSE	FALSE	FALSE	FALSE	FALSE	0.452716	0.0538434	0.174108	FALSE	FALSE	-0.333822	0.3084	0.406443	FALSE	TRUE	-1.24839	0.00702271	0.0376661	FALSE	TRUE	-2.1838	0.00444255	0.0278841	FALSE	TRUE	-2.7786	0.00503179	0.0351809	FALSE	TRUE	-3.15183	0.00262562	0.0239288
DLK2	FALSE	FALSE	FALSE	FALSE	TRUE	FALSE	FALSE	FALSE	FALSE	FALSE	FALSE	FALSE	FALSE	FALSE	FALSE	FALSE	0.344598	0.00379584	0.0833646	FALSE	FALSE	0.446244	0.00659509	0.0593625	TRUE	FALSE	0.320337	0.00175664	0.0272261	TRUE	FALSE	0.360583	0.000762786	0.0196155	FALSE	FALSE	0.420384	0.0337993	0.0766252	TRUE	FALSE	0.469114	0.00344937	0.0255164
DLL3	FALSE	FALSE	FALSE	FALSE	FALSE	FALSE	FALSE	FALSE	FALSE	FALSE	FALSE	FALSE	FALSE	FALSE	FALSE	FALSE	-0.0245374	0.732614	0.816256	FALSE	FALSE	0.319886	0.0913754	0.176755	TRUE	FALSE	0.567254	0.00753145	0.038746	TRUE	FALSE	0.649963	0.00176591	0.0226804	TRUE	FALSE	0.869757	0.000968588	0.0297416	TRUE	FALSE	0.825724	0.00433209	0.0267145
DLX1	TRUE	FALSE	TRUE	FALSE	FALSE	FALSE	FALSE	FALSE	FALSE	FALSE	FALSE	FALSE	FALSE	FALSE	FALSE	FALSE	-0.031764	0.755547	0.83492	FALSE	FALSE	0.0236868	0.281384	0.379711	FALSE	TRUE	-0.0380342	0.00989349	0.0428868	FALSE	FALSE	0.0282103	0.574633	0.627694	FALSE	FALSE	0.0884078	0.188319	0.255549	FALSE	FALSE	0.0211903	0.638605	0.687488
DLX5	TRUE	FALSE	FALSE	FALSE	FALSE	FALSE	FALSE	FALSE	FALSE	FALSE	FALSE	FALSE	FALSE	FALSE	FALSE	FALSE	-1.72139	0.0101709	0.101371	FALSE	FALSE	-2.39638	0.00218489	0.0518499	FALSE	TRUE	-2.60029	0.000154144	0.0225126	FALSE	TRUE	-2.7626	0.000335006	0.0181101	FALSE	TRUE	-2.71669	0.000386524	0.0261076	FALSE	TRUE	-2.66405	0.000180323	0.0201048
DLX6	TRUE	FALSE	TRUE	TRUE	FALSE	FALSE	FALSE	FALSE	FALSE	FALSE	FALSE	FALSE	FALSE	FALSE	FALSE	FALSE	-0.154799	0.0281709	0.13459	FALSE	FALSE	-0.333401	0.00739157	0.0606089	FALSE	TRUE	-0.497125	0.00151881	0.0263754	FALSE	TRUE	-0.582438	0.0104549	0.0372043	FALSE	TRUE	-0.600763	0.00315759	0.0330221	FALSE	TRUE	-0.553771	0.00909786	0.0346413
DNA2	FALSE	FALSE	FALSE	FALSE	FALSE	FALSE	FALSE	FALSE	FALSE	FALSE	FALSE	FALSE	FALSE	FALSE	FALSE	FALSE	0.33239	0.000821973	0.0655331	FALSE	FALSE	-0.161488	0.270997	0.369591	FALSE	TRUE	-0.541492	0.00644346	0.0366896	FALSE	TRUE	-0.731005	0.00648025	0.0311701	FALSE	TRUE	-0.779236	0.00729269	0.0383379	FALSE	TRUE	-0.792285	0.00600195	0.0295353
DNAH1	FALSE	FALSE	FALSE	FALSE	FALSE	FALSE	FALSE	FALSE	FALSE	FALSE	FALSE	FALSE	TRUE	FALSE	FALSE	FALSE	-0.114	0.0227493	0.127289	FALSE	FALSE	0.180667	0.00406808	0.0559913	TRUE	FALSE	0.260885	0.0110379	0.0450015	TRUE	FALSE	0.233471	0.00764376	0.0327633	FALSE	FALSE	0.397119	0.0241482	0.0632778	FALSE	FALSE	0.427935	0.0363056	0.073698
DNAJB12	FALSE	FALSE	FALSE	FALSE	FALSE	FALSE	FALSE	FALSE	FALSE	FALSE	FALSE	FALSE	FALSE	FALSE	FALSE	FALSE	-0.146022	0.0161541	0.114085	FALSE	FALSE	-0.316433	0.00512436	0.0571644	FALSE	TRUE	-0.325284	0.00658001	0.0367448	FALSE	TRUE	-0.314549	0.00257826	0.0238041	FALSE	TRUE	-0.271051	0.00573824	0.0360997	FALSE	TRUE	-0.253996	0.00670684	0.0305289
DNAJB2	FALSE	FALSE	FALSE	FALSE	FALSE	FALSE	FALSE	FALSE	FALSE	FALSE	FALSE	FALSE	FALSE	FALSE	FALSE	FALSE	-0.258969	0.0534059	0.173284	FALSE	FALSE	0.299708	0.0255584	0.0911151	TRUE	FALSE	0.714271	0.000533937	0.0242152	TRUE	FALSE	0.932046	0.00470308	0.0284684	TRUE	FALSE	1.05736	0.00361047	0.033387	TRUE	FALSE	1.07837	0.00194813	0.0223071
DNAJB5	FALSE	FALSE	FALSE	FALSE	FALSE	FALSE	FALSE	FALSE	FALSE	FALSE	FALSE	FALSE	FALSE	FALSE	FALSE	FALSE	0.226703	0.0465225	0.163173	FALSE	FALSE	0.547016	0.00510174	0.0571644	TRUE	FALSE	0.840217	0.00470399	0.0335858	TRUE	FALSE	0.98044	0.00530912	0.0291792	TRUE	FALSE	0.990131	0.000678706	0.0285307	TRUE	FALSE	0.983016	0.00388057	0.0261826
DNAJB9	TRUE	FALSE	FALSE	FALSE	FALSE	FALSE	FALSE	TRUE	FALSE	FALSE	FALSE	FALSE	FALSE	FALSE	FALSE	FALSE	-0.149495	0.114755	0.25526	FALSE	FALSE	1.18852	0.00520476	0.0572875	TRUE	FALSE	1.02418	0.00076416	0.0246576	TRUE	FALSE	1.0278	0.00382254	0.0263438	FALSE	FALSE	1.23681	0.0218928	0.0601943	TRUE	FALSE	1.25116	0.000891495	0.0203806
DNAJC1	FALSE	FALSE	FALSE	FALSE	FALSE	FALSE	FALSE	FALSE	FALSE	FALSE	FALSE	FALSE	FALSE	FALSE	FALSE	FALSE	0.0749888	0.444376	0.582198	FALSE	FALSE	-0.0190856	0.753608	0.808771	FALSE	TRUE	-0.203238	0.00505572	0.0339516	FALSE	FALSE	-0.125489	0.0659109	0.109951	FALSE	FALSE	-0.181874	0.0196618	0.057128	FALSE	FALSE	-0.116822	0.0979377	0.148286
DNAJC18	TRUE	FALSE	FALSE	FALSE	FALSE	FALSE	FALSE	FALSE	FALSE	FALSE	FALSE	FALSE	FALSE	FALSE	FALSE	FALSE	-0.110719	0.23483	0.386196	FALSE	FALSE	0.172979	0.0475254	0.121556	TRUE	FALSE	0.405284	0.00977032	0.0427433	TRUE	FALSE	0.499324	0.00160733	0.0221359	TRUE	FALSE	0.525306	0.0141956	0.0487924	TRUE	FALSE	0.57138	0.00925568	0.0349141
DNAJC4	FALSE	FALSE	FALSE	FALSE	FALSE	FALSE	FALSE	FALSE	FALSE	FALSE	FALSE	FALSE	FALSE	FALSE	FALSE	FALSE	0.310776	0.0569437	0.177971	FALSE	FALSE	0.952255	0.00286212	0.0534002	TRUE	FALSE	0.995879	0.00677922	0.0371559	TRUE	FALSE	1.00101	0.00440057	0.0277121	TRUE	FALSE	1.08251	0.00967352	0.04251	TRUE	FALSE	1.03013	0.00389774	0.026194
DNAJC5	FALSE	FALSE	FALSE	FALSE	FALSE	FALSE	FALSE	FALSE	FALSE	FALSE	FALSE	FALSE	FALSE	FALSE	FALSE	FALSE	0.409687	0.0219434	0.125744	FALSE	FALSE	0.412274	0.0264866	0.0921892	TRUE	FALSE	0.561957	0.0126326	0.0475424	TRUE	FALSE	0.574744	0.0113715	0.0384293	TRUE	FALSE	0.615753	0.00154357	0.0309584	TRUE	FALSE	0.613381	0.00342506	0.0255087
DNALI1	FALSE	FALSE	FALSE	FALSE	FALSE	FALSE	FALSE	FALSE	FALSE	FALSE	FALSE	FALSE	FALSE	FALSE	FALSE	FALSE	-0.477718	0.0180331	0.117332	FALSE	FALSE	0.206322	0.0946352	0.180952	TRUE	FALSE	0.583487	0.0102625	0.0435614	TRUE	FALSE	0.934842	0.00179001	0.0226804	TRUE	FALSE	1.04519	0.00766492	0.0391603	TRUE	FALSE	1.09973	0.0123371	0.0400868
DNASE1	FALSE	FALSE	FALSE	FALSE	FALSE	FALSE	FALSE	FALSE	FALSE	FALSE	FALSE	FALSE	FALSE	FALSE	FALSE	FALSE	-0.0018494	0.99116	0.996417	FALSE	FALSE	-0.00900798	0.706524	0.76874	TRUE	FALSE	0.175734	0.0104311	0.0439387	FALSE	FALSE	0.130348	0.097136	0.146799	FALSE	FALSE	0.232359	0.0315207	0.0731927	FALSE	FALSE	0.25176	0.0882694	0.137391
DNASE2	FALSE	FALSE	FALSE	FALSE	FALSE	FALSE	FALSE	FALSE	FALSE	FALSE	FALSE	FALSE	FALSE	FALSE	FALSE	FALSE	0.28074	0.036068	0.145601	FALSE	FALSE	0.864359	0.0113036	0.0677465	TRUE	FALSE	1.13677	0.000652411	0.0242935	TRUE	FALSE	1.36657	0.0018322	0.0226804	TRUE	FALSE	1.39953	0.00232203	0.0321325	TRUE	FALSE	1.5224	0.000787529	0.0201048
DNM3	FALSE	FALSE	FALSE	FALSE	FALSE	FALSE	FALSE	FALSE	FALSE	FALSE	FALSE	FALSE	FALSE	FALSE	FALSE	FALSE	0.108353	0.137575	0.281426	FALSE	FALSE	0.640107	0.045473	0.118678	TRUE	FALSE	1.72184	0.00224373	0.0280951	TRUE	FALSE	2.49141	0.000276066	0.0178609	TRUE	FALSE	2.89124	0.000352327	0.0258166	TRUE	FALSE	3.0593	0.000350975	0.0201048
DNMT3B	FALSE	FALSE	FALSE	FALSE	FALSE	FALSE	FALSE	FALSE	FALSE	FALSE	TRUE	FALSE	FALSE	FALSE	FALSE	FALSE	0.155531	0.0271412	0.132953	FALSE	FALSE	-0.12871	0.127957	0.218065	FALSE	TRUE	-0.35383	0.00470902	0.0335858	FALSE	TRUE	-0.475321	0.000961363	0.0198763	FALSE	TRUE	-0.480327	0.00616181	0.0365713	FALSE	TRUE	-0.501902	0.000278967	0.0201048
DOCK11	FALSE	FALSE	FALSE	FALSE	FALSE	FALSE	FALSE	FALSE	FALSE	FALSE	FALSE	FALSE	FALSE	FALSE	FALSE	FALSE	0.0572667	0.651615	0.754467	FALSE	FALSE	0.560819	0.0100262	0.0648602	TRUE	FALSE	0.733469	0.0127512	0.0477964	TRUE	FALSE	0.60053	0.00641086	0.0311174	TRUE	FALSE	0.484729	0.0108861	0.0442416	TRUE	FALSE	0.661034	0.0062497	0.0298769
DOCK9	FALSE	FALSE	FALSE	FALSE	FALSE	FALSE	FALSE	FALSE	FALSE	TRUE	FALSE	FALSE	FALSE	FALSE	FALSE	FALSE	0.136114	0.222837	0.373538	FALSE	FALSE	0.296696	0.0549257	0.130656	TRUE	FALSE	0.536749	0.0122675	0.0469933	FALSE	FALSE	0.557429	0.0302102	0.0653667	TRUE	FALSE	0.581834	0.0101684	0.0431358	FALSE	FALSE	0.668558	0.0222182	0.0542804
DOHH	FALSE	FALSE	FALSE	FALSE	FALSE	FALSE	FALSE	FALSE	FALSE	FALSE	FALSE	FALSE	FALSE	FALSE	FALSE	FALSE	-0.158961	0.302067	0.45195	FALSE	FALSE	-0.406283	0.0094198	0.0640506	FALSE	TRUE	-0.444788	0.0100782	0.043196	FALSE	TRUE	-0.445687	0.0148567	0.0433635	FALSE	FALSE	-0.437907	0.0322586	0.0743155	FALSE	FALSE	-0.468797	0.0258775	0.0596271
DOLK	FALSE	FALSE	FALSE	FALSE	FALSE	FALSE	FALSE	FALSE	FALSE	FALSE	FALSE	FALSE	FALSE	FALSE	FALSE	FALSE	-0.0775997	0.100182	0.23781	FALSE	FALSE	0.0191475	0.787874	0.836934	TRUE	FALSE	0.201236	0.00829469	0.0401021	FALSE	FALSE	0.219633	0.0985026	0.148177	FALSE	FALSE	0.178694	0.0379445	0.0820442	FALSE	FALSE	0.154936	0.132093	0.18633
DXO	TRUE	FALSE	FALSE	FALSE	FALSE	FALSE	FALSE	TRUE	FALSE	FALSE	FALSE	FALSE	FALSE	FALSE	FALSE	FALSE	-0.0493515	0.423418	0.562177	FALSE	FALSE	-0.155144	0.144007	0.236388	FALSE	TRUE	-0.119575	0.00776297	0.0392011	FALSE	FALSE	0.0190424	0.851871	0.875306	FALSE	FALSE	0.0592682	0.413279	0.483574	FALSE	FALSE	0.0990859	0.0685959	0.114464
DONSON	FALSE	FALSE	FALSE	FALSE	FALSE	FALSE	FALSE	FALSE	FALSE	FALSE	FALSE	FALSE	FALSE	FALSE	FALSE	FALSE	0.855143	0.0103589	0.102172	FALSE	FALSE	0.746563	0.012092	0.068474	TRUE	FALSE	0.383047	0.0051639	0.0339992	FALSE	FALSE	0.268338	0.0392079	0.0771028	FALSE	FALSE	0.381062	0.0202567	0.0580539	FALSE	FALSE	0.340219	0.0269873	0.0612185
DPH3	FALSE	FALSE	FALSE	FALSE	FALSE	FALSE	FALSE	FALSE	FALSE	FALSE	FALSE	FALSE	FALSE	FALSE	FALSE	FALSE	0.200491	0.0870952	0.220768	FALSE	FALSE	0.0772851	0.364293	0.461576	FALSE	TRUE	-0.0713329	0.0029132	0.0291969	FALSE	FALSE	-0.171588	0.167598	0.225716	FALSE	FALSE	-0.0899644	0.288944	0.360966	FALSE	FALSE	-0.140711	0.225869	0.285393
DPP7	FALSE	FALSE	FALSE	FALSE	FALSE	FALSE	FALSE	FALSE	FALSE	FALSE	FALSE	FALSE	FALSE	FALSE	FALSE	FALSE	-0.533755	0.00207314	0.0732078	FALSE	FALSE	-0.919418	0.0190439	0.0800439	FALSE	TRUE	-0.791557	0.0114786	0.0458814	FALSE	TRUE	-0.672418	0.00321219	0.0250913	FALSE	FALSE	-0.484356	0.0475248	0.0944055	FALSE	TRUE	-0.462213	0.00260396	0.0238614
DPP9	FALSE	FALSE	FALSE	FALSE	FALSE	FALSE	FALSE	FALSE	FALSE	FALSE	FALSE	FALSE	FALSE	FALSE	FALSE	FALSE	0.0260707	0.782928	0.855413	FALSE	FALSE	-0.0846233	0.3649	0.462088	FALSE	TRUE	-0.376273	0.00749005	0.0387431	FALSE	FALSE	-0.435647	0.0222677	0.0545416	FALSE	FALSE	-0.596783	0.0274841	0.0680695	FALSE	TRUE	-0.509746	0.00382602	0.0261481
DPY19L1	FALSE	FALSE	FALSE	FALSE	FALSE	FALSE	FALSE	FALSE	FALSE	FALSE	FALSE	FALSE	FALSE	FALSE	FALSE	FALSE	-0.317038	0.0185205	0.118199	FALSE	FALSE	-0.355313	0.0361776	0.106084	FALSE	TRUE	-0.508235	0.0110121	0.0449778	FALSE	TRUE	-0.638662	0.00498732	0.028648	FALSE	TRUE	-0.766129	0.0048819	0.0351324	FALSE	TRUE	-0.772796	0.00181806	0.0221713
DRAP1	FALSE	FALSE	FALSE	FALSE	FALSE	FALSE	FALSE	FALSE	FALSE	FALSE	FALSE	FALSE	FALSE	FALSE	FALSE	FALSE	-0.329888	0.0115092	0.10439	FALSE	FALSE	-0.10193	0.412856	0.507199	TRUE	FALSE	0.245495	6.46076e-05	0.0216473	FALSE	FALSE	0.353821	0.10519	0.156093	TRUE	FALSE	0.624879	0.0006174	0.0278628	TRUE	FALSE	0.497144	0.00816321	0.0331416
DRG1	FALSE	FALSE	FALSE	FALSE	FALSE	FALSE	FALSE	FALSE	FALSE	FALSE	FALSE	FALSE	FALSE	FALSE	FALSE	FALSE	0.0581701	0.456794	0.59404	FALSE	FALSE	-0.195958	0.0343654	0.103479	FALSE	TRUE	-0.510825	0.000309506	0.0235333	FALSE	TRUE	-0.589612	0.00324407	0.0251576	FALSE	TRUE	-0.479193	0.0111237	0.0446491	FALSE	TRUE	-0.625853	0.00853496	0.0337957
DSCC1	FALSE	FALSE	FALSE	FALSE	FALSE	FALSE	FALSE	FALSE	FALSE	FALSE	FALSE	FALSE	FALSE	FALSE	FALSE	FALSE	0.0163991	0.902299	0.939321	FALSE	FALSE	-0.600419	0.0413717	0.113325	FALSE	TRUE	-1.4151	0.00304942	0.0294898	FALSE	TRUE	-1.65953	0.00593006	0.0301986	FALSE	TRUE	-1.70788	0.00268147	0.0321325	FALSE	TRUE	-1.78906	0.00670572	0.0305289
DSCR3	FALSE	FALSE	FALSE	FALSE	FALSE	FALSE	FALSE	FALSE	FALSE	FALSE	FALSE	FALSE	FALSE	FALSE	FALSE	FALSE	0.077289	0.390923	0.533277	FALSE	FALSE	0.140387	0.118088	0.208084	TRUE	FALSE	0.430404	0.00537183	0.0343202	TRUE	FALSE	0.368318	0.00756667	0.0326292	FALSE	FALSE	0.198526	0.0679645	0.12045	FALSE	FALSE	0.256023	0.0208694	0.0525419
RIPPLY3	FALSE	FALSE	FALSE	FALSE	FALSE	FALSE	FALSE	FALSE	FALSE	FALSE	FALSE	FALSE	FALSE	FALSE	FALSE	FALSE	0.318009	0.00686673	0.0941345	FALSE	FALSE	0.488326	0.00953986	0.0643827	TRUE	FALSE	0.290347	0.0108452	0.0446681	TRUE	FALSE	0.19621	0.0167616	0.0466067	FALSE	FALSE	0.0755691	0.398399	0.469587	FALSE	FALSE	0.0135622	0.231759	0.291608
DSN1	FALSE	FALSE	FALSE	FALSE	FALSE	FALSE	FALSE	FALSE	FALSE	FALSE	FALSE	FALSE	FALSE	FALSE	FALSE	FALSE	0.229396	0.0638435	0.187867	FALSE	FALSE	-0.0900949	0.460597	0.551155	FALSE	TRUE	-0.892627	0.00158005	0.0266239	FALSE	TRUE	-1.13895	0.00785522	0.0330244	FALSE	TRUE	-1.19744	0.00315992	0.0330221	FALSE	TRUE	-1.13506	0.00567335	0.0290085
DSTYK	FALSE	FALSE	FALSE	FALSE	FALSE	FALSE	FALSE	FALSE	FALSE	FALSE	FALSE	FALSE	FALSE	FALSE	FALSE	FALSE	-0.169896	0.0626593	0.186122	FALSE	FALSE	0.0680102	0.126858	0.216796	TRUE	FALSE	0.37492	0.0118802	0.0464127	TRUE	FALSE	0.540773	0.00534651	0.0292664	TRUE	FALSE	0.522002	0.00339204	0.0331821	TRUE	FALSE	0.704541	0.00424285	0.0267145
DTL	FALSE	FALSE	FALSE	FALSE	FALSE	FALSE	FALSE	FALSE	FALSE	FALSE	FALSE	FALSE	FALSE	FALSE	FALSE	FALSE	-0.171459	0.0730643	0.20034	FALSE	FALSE	-0.635419	0.0630814	0.141425	FALSE	TRUE	-1.7877	0.00495611	0.0338298	FALSE	TRUE	-2.15344	0.00190075	0.0226804	FALSE	TRUE	-2.35667	0.00284108	0.0323845	FALSE	TRUE	-2.32603	0.00017921	0.0201048
DTNA	TRUE	FALSE	FALSE	FALSE	FALSE	TRUE	FALSE	FALSE	FALSE	TRUE	FALSE	FALSE	FALSE	FALSE	FALSE	FALSE	0.0727024	0.356633	0.502942	FALSE	FALSE	-0.479723	0.00692352	0.0597682	FALSE	TRUE	-0.356787	0.0101072	0.0432536	FALSE	FALSE	-0.210625	0.0894394	0.137875	FALSE	FALSE	-0.17467	0.0420763	0.0871833	FALSE	TRUE	-0.181327	0.00792244	0.0327476
DTX3	FALSE	FALSE	FALSE	FALSE	FALSE	FALSE	FALSE	FALSE	FALSE	FALSE	FALSE	FALSE	FALSE	FALSE	FALSE	FALSE	-0.105555	0.122159	0.264118	FALSE	FALSE	0.19154	0.0375555	0.10812	TRUE	FALSE	0.351777	0.00513711	0.0339992	TRUE	FALSE	0.347517	0.018422	0.0489653	TRUE	FALSE	0.544489	0.00895119	0.0412341	TRUE	FALSE	0.53238	0.00401392	0.0262469
DTYMK	FALSE	FALSE	FALSE	FALSE	FALSE	FALSE	FALSE	FALSE	FALSE	FALSE	FALSE	FALSE	FALSE	FALSE	FALSE	FALSE	0.0386032	0.638954	0.744803	FALSE	FALSE	-0.466134	0.0127268	0.0700405	FALSE	TRUE	-1.03771	0.00517942	0.0339992	FALSE	TRUE	-1.29506	0.00175964	0.0226804	FALSE	TRUE	-1.35634	0.00412622	0.0340194	FALSE	TRUE	-1.46249	0.00045938	0.0201048
DUS3L	FALSE	FALSE	FALSE	FALSE	FALSE	FALSE	FALSE	FALSE	FALSE	FALSE	FALSE	FALSE	FALSE	FALSE	FALSE	FALSE	-0.420738	0.0131035	0.108479	FALSE	FALSE	-1.05669	0.0116461	0.0678625	FALSE	TRUE	-1.23891	0.00858553	0.0407696	FALSE	TRUE	-1.24163	0.0132024	0.0411271	FALSE	TRUE	-1.37901	0.00616945	0.0365713	FALSE	TRUE	-1.35372	0.00158594	0.0219919
DUSP14	FALSE	FALSE	FALSE	FALSE	FALSE	FALSE	FALSE	TRUE	FALSE	FALSE	FALSE	FALSE	FALSE	FALSE	FALSE	FALSE	0.651116	4.55823e-05	0.0506921	FALSE	FALSE	0.787298	0.0115249	0.0678527	TRUE	FALSE	0.837746	0.00153316	0.0264369	TRUE	FALSE	0.723088	0.009054	0.0349401	TRUE	FALSE	0.667612	0.0107462	0.044052	FALSE	FALSE	0.591176	0.0305093	0.0660388
DUSP2	FALSE	FALSE	FALSE	FALSE	FALSE	FALSE	FALSE	FALSE	FALSE	FALSE	FALSE	FALSE	FALSE	FALSE	FALSE	FALSE	-0.493534	0.0398349	0.152179	FALSE	FALSE	-0.551546	0.0190014	0.0799965	FALSE	TRUE	-0.553192	0.00180443	0.0272291	FALSE	TRUE	-0.635505	0.0107234	0.0374741	FALSE	FALSE	-0.534149	0.0477305	0.0946139	FALSE	TRUE	-0.554255	0.00974238	0.0358017
DUSP23	FALSE	FALSE	FALSE	FALSE	FALSE	FALSE	FALSE	FALSE	FALSE	FALSE	FALSE	FALSE	FALSE	FALSE	FALSE	FALSE	-1.17078	0.00266241	0.0758254	FALSE	FALSE	-1.47254	0.00330371	0.0544504	FALSE	TRUE	-0.573985	0.0112101	0.0454146	FALSE	FALSE	-0.0251267	0.580723	0.632587	FALSE	FALSE	-0.0352974	0.557593	0.620747	FALSE	FALSE	0.0698879	0.0553005	0.0980519
DUSP26	TRUE	FALSE	FALSE	FALSE	FALSE	FALSE	FALSE	FALSE	FALSE	FALSE	FALSE	FALSE	FALSE	FALSE	FALSE	FALSE	-0.676897	0.0447547	0.160531	FALSE	FALSE	-1.11582	0.0162612	0.0752014	FALSE	TRUE	-1.39138	0.0114266	0.0457547	FALSE	TRUE	-1.32881	0.014729	0.0432155	FALSE	FALSE	-1.00476	0.0229573	0.0617398	FALSE	FALSE	-0.72662	0.0448204	0.0849715
DYNC1I1	TRUE	FALSE	FALSE	FALSE	FALSE	FALSE	FALSE	FALSE	FALSE	FALSE	FALSE	FALSE	FALSE	FALSE	FALSE	FALSE	-0.401009	0.0586718	0.180388	FALSE	FALSE	-0.115137	0.372968	0.469387	TRUE	FALSE	0.380371	0.013543	0.0491689	FALSE	FALSE	0.361469	0.0657983	0.109838	TRUE	FALSE	0.679574	0.00790223	0.0393626	FALSE	FALSE	0.657323	0.0539416	0.0963775
DYNC1I2	FALSE	FALSE	FALSE	FALSE	FALSE	FALSE	FALSE	FALSE	FALSE	FALSE	FALSE	FALSE	FALSE	FALSE	FALSE	FALSE	0.258751	0.0327371	0.141866	FALSE	FALSE	0.540436	0.00592823	0.0587237	TRUE	FALSE	0.548855	0.00193494	0.0274697	FALSE	FALSE	0.577735	0.0249739	0.0581924	FALSE	FALSE	0.610886	0.0225576	0.0612033	TRUE	FALSE	0.527922	0.00531164	0.0284971
DYNC1LI2	FALSE	FALSE	FALSE	FALSE	FALSE	FALSE	FALSE	FALSE	FALSE	FALSE	FALSE	FALSE	FALSE	FALSE	FALSE	FALSE	0.144171	0.145649	0.290228	FALSE	FALSE	0.206631	0.0176371	0.0775273	TRUE	FALSE	0.495854	0.0118856	0.0464179	TRUE	FALSE	0.621728	0.00441646	0.0277662	TRUE	FALSE	0.697456	0.0010055	0.0300373	TRUE	FALSE	0.808751	0.00231286	0.023173
DYNLL2	FALSE	FALSE	FALSE	FALSE	FALSE	FALSE	FALSE	FALSE	FALSE	FALSE	FALSE	FALSE	FALSE	FALSE	FALSE	FALSE	0.0678998	0.532097	0.659305	FALSE	FALSE	-0.367139	0.0302608	0.0980534	FALSE	TRUE	-0.549599	0.00603782	0.0356812	FALSE	FALSE	-0.736288	0.0255411	0.0590191	FALSE	TRUE	-0.758121	0.00925476	0.0416633	FALSE	TRUE	-0.847256	0.00269649	0.0242358
[truncated: 4,896 more rows]

## Sheet: DEX up-regulated GO
GO-term enrichment analysis of up-regulated genes identified from Differential Expression analysis
[truncated: 122 more rows]

## Sheet: DEX down-regulated GO
GO-term enrichment analysis of down-regulated genes identified from Differential Expression analysis
[truncated: 122 more rows]

[truncated: 2 more sheets: DEX up-regulated OR, DEX down-regulated OR]
