# Supplementary material for: Transcriptomic signatures of neuronal differentiation and their association with risk genes for autism spectrum and related neuropsychiatric disorders
Source: Transl Psychiatry. 2016 Aug 2;6(8):e864–. doi: 10.1038/tp.2016.119 (PMC5022076; doi:10.1038/tp.2016.119)
Supplement: Supplementary Table S6 [file tp2016119x6.xlsx]

## Sheet: readme
Results of Dynamic Time Warping analysis
Sheet	Variables
DTW results	Symbol	Official Gene Symbol
	dtwdist	Mean distance based on 100 iterations
	Cluster	Assigned cluster
	01_AutismKB	TRUE (N=3,050) if listed in AutismKB database
	02_AutismKB_core	TRUE (N=170) if listed in AutismKB core-dataset
	03_SFARI_all	TRUE (N=341) if listed in SFARI database
	04_SFARI_score4plus	TRUE (N=250) if listed in SFARI database with score ≥4
	05_Voineagu_M12	TRUE (N=443) if listed in network module M12 (Voineagu et al., 2011)
	06_Voineagu_M16	TRUE (N=386) if listed in network module M16 (Voineagu et al., 2011)
	07_Gilman_Netbag	TRUE (N=72) if listed in list by Gilman et al., 2011
	08_Iossifov_RDNV	TRUE (N=672) if listed in list by Iossifov et al., 2014
	09_DeRubeis_RDNV	TRUE (N=100) if listed in list by Rubeis et al., 2014
	10_Darnell_FMRP	TRUE (N=837) if listed in Darnell et al., 2011
	11_Parikshak_ID_genes	TRUE (N=388) if listed in Parikshak et al., 2013
	12_Pinto_ID_genes	TRUE (N=252) if listed in Pinto et al., 2014
	13_Fromer_SCZ_allRDNV	TRUE (N=676) if listed in Fromer et al., 2014
	14_Cocchi_Pruning	TRUE (N=117) if listed in Cocchi (to be published)
DTW GO	Input	Expressed neuronal transcriptome	11,392 neuronal genes expressed in SH-SY5Y
		GO-terms	GO-terms for biological processes only
		DTW genes	509 genes identified to be dynamically regulated over time
	DTW gene-set		Assigned cluster
	GO.ID		Gene Ontology ID
	Biological process		Name of GO-term
	Weight01		Significance of GO-term weighted by the enrichment score of related GO-terms in combination with a bottom up elimination algorithm (for details see Alexa et al., Bioinformatics, 2006, 22(13):1600-1607)
	FDR		False discovery rate from Fisher's exact test
	Annotated		Number of genes annotated with the respective GO-term
	Significant		Number of genes within clusters and annotated with respective GO-term
	Expected		Number of genes in cluster expected to be GO-term annotated
	Genes		Genes within respective cluster
DTW OR	Input	Gene universe	20,318 genes targeted by Illumina HumanHT-12 v4 Expression BeadChip
		01_AutismKB	3,050 genes listed in the AutismKB database classified as non-syndromic and/or syndromic genes
		02_AutismKB_core	170 genes listed in the core-dataset of the AutismKB database i.e. the most reliable genes as defined by a score weighting number and type of studies
		03_SFARI_all	341 genes listed in the SFARI Gene Autism database
		04_SFARI_score4plus	250 genes listed in the SFARI Gene Autism database with a score ≥ 4. i.e. genes with minimal evidence in at least one candidate gene study
		05_Voineagu_M12	443 genes within a network module (M12) that was identified to be differentially regulated in post mortem brains of ASD individuals compared to controls (Voineagu et al., 2011)
		06_Voineagu_M16	386 genes within a network module (M16) that was identified to be differentially regulated in post mortem brains of ASD individuals compared to controls (Voineagu et al., 2011)
		07_Gilman_Netbag	72 genes identified through a network-based analysis of ASD associated rare de-novo CNVs (Gilman et al., 2011)
		08_Iossifov_RDNV	672 genes targeted by rare de-novo likely gene-disrupting variants identified through exome sequencing of the Simons Simplex Collection cohort of 1400 families (Iossifov et al., 2014)
		09_DeRubeis_RDNV	100 genes recurrently targeted by rare coding variants identified in 3.871 autism cases and 9.937 ancestry-matched controls by the Autism Sequencing Consortium (Rubeis et al., 2014)
		10_Darnell_FMRP	837 genes whose mRNAs are directly bound by the FMRP gene (Darnell et al., 2011)
		11_Parikshak_ID_genes	388 genes, manually curated list of genes implicated in monogenic forms of ID from multiple publications (Parikshak et al., 2013)
		12_Pinto_ID_genes	252 genes, manually curated list of genes implicated in monogenic ID (Pinto et al., 2014)
		13_Fromer_SCZ_allRDNV	676 genes targeted by rare de-novo variation in SCZ (Fromer et al., 2014)
		14_Cocchi_Pruning	117 genes, manually curated list of genes involved in synaptic pruning; these genes were significantly enriched for genomewide association signals in SCZ studies (Cocchi et al., 2015)
	Gene-list	as defined in input	Lists of candidate genes for ASD, ID, SCZ or FMRP targets
	DTW gene-set	Cluster	Assigned cluster
	logOR		Natural log of odds ratio from Fisher's exact test
	SE		Standard error of log(OR)
	p.value		p-value from Fisher's exact test
	FDR		False discovery rate from Fisher's exact test

## Sheet: DTW results
Results of Dynamic Time Warping analysis
Symbol	dtwdist	Cluster	01_AutismKB	02_AutismKB_core	03_SFARI_all	04_SFARI_score4plus	05_Voineagu_M12	06_Voineagu_M16	07_Gilman_Netbag	08_Iossifov_RDNV	09_DeRubeis_RDNV	10_Darnell_FMRP	11_Parikshak_ID_genes	12_Pinto_ID_genes	13_Fromer_SCZ_allRDNV	14_Cocchi_Pruning
ABCB1	14.7514	lavender	FALSE	FALSE	FALSE	FALSE	FALSE	FALSE	FALSE	FALSE	FALSE	FALSE	FALSE	FALSE	FALSE	FALSE
ACACB	9.41437	coral	FALSE	FALSE	FALSE	FALSE	FALSE	FALSE	FALSE	FALSE	FALSE	FALSE	FALSE	FALSE	FALSE	FALSE
ADAMTS9	19.3293	lavender	FALSE	FALSE	FALSE	FALSE	FALSE	FALSE	FALSE	FALSE	FALSE	FALSE	FALSE	FALSE	FALSE	FALSE
ADAMTSL2	18.4865	lavender	FALSE	FALSE	FALSE	FALSE	FALSE	FALSE	FALSE	FALSE	FALSE	FALSE	FALSE	FALSE	FALSE	FALSE
ADD3	13.7662	lavender	FALSE	FALSE	FALSE	FALSE	FALSE	FALSE	FALSE	FALSE	FALSE	FALSE	FALSE	FALSE	FALSE	FALSE
ADM	9.80243	yellow	FALSE	FALSE	FALSE	FALSE	FALSE	FALSE	FALSE	FALSE	FALSE	FALSE	FALSE	FALSE	FALSE	FALSE
AGTPBP1	8.69997	coral	FALSE	FALSE	FALSE	FALSE	FALSE	FALSE	FALSE	FALSE	FALSE	FALSE	FALSE	FALSE	FALSE	FALSE
ALDH1A3	18.6195	lavender	FALSE	FALSE	FALSE	FALSE	FALSE	FALSE	FALSE	FALSE	FALSE	FALSE	FALSE	FALSE	FALSE	FALSE
ALK	8.86354	coral	FALSE	FALSE	FALSE	FALSE	FALSE	FALSE	FALSE	FALSE	FALSE	FALSE	FALSE	FALSE	FALSE	FALSE
ANGPTL2	8.35598	yellow	FALSE	FALSE	FALSE	FALSE	FALSE	FALSE	FALSE	FALSE	FALSE	FALSE	FALSE	FALSE	FALSE	FALSE
KANK4	10.4508	coral	FALSE	FALSE	FALSE	FALSE	FALSE	FALSE	FALSE	FALSE	FALSE	FALSE	FALSE	FALSE	FALSE	FALSE
APBB3	8.37799	coral	FALSE	FALSE	FALSE	FALSE	FALSE	FALSE	FALSE	FALSE	FALSE	FALSE	FALSE	FALSE	FALSE	FALSE
ARHGDIB	26.5943	skyblue	FALSE	FALSE	FALSE	FALSE	FALSE	FALSE	FALSE	FALSE	FALSE	FALSE	FALSE	FALSE	FALSE	FALSE
ARHGEF3	13.7487	lavender	FALSE	FALSE	FALSE	FALSE	FALSE	FALSE	FALSE	FALSE	FALSE	FALSE	FALSE	FALSE	FALSE	FALSE
ARL6IP5	9.0516	coral	FALSE	FALSE	FALSE	FALSE	FALSE	FALSE	FALSE	FALSE	FALSE	FALSE	FALSE	FALSE	FALSE	FALSE
MANF	9.83818	coral	FALSE	FALSE	FALSE	FALSE	FALSE	FALSE	FALSE	FALSE	FALSE	FALSE	FALSE	FALSE	FALSE	FALSE
ARSJ	9.35439	aquamarine	FALSE	FALSE	FALSE	FALSE	FALSE	FALSE	FALSE	FALSE	FALSE	FALSE	FALSE	FALSE	FALSE	FALSE
ASCL1	22.33	aquamarine	FALSE	FALSE	FALSE	FALSE	FALSE	FALSE	FALSE	FALSE	FALSE	FALSE	FALSE	FALSE	FALSE	FALSE
ASF1B	9.09497	yellow	FALSE	FALSE	FALSE	FALSE	FALSE	FALSE	FALSE	FALSE	FALSE	FALSE	FALSE	FALSE	FALSE	FALSE
ASPM	13.7095	yellow	FALSE	FALSE	FALSE	FALSE	FALSE	FALSE	FALSE	FALSE	FALSE	FALSE	FALSE	FALSE	FALSE	FALSE
ASS1	8.65584	coral	FALSE	FALSE	FALSE	FALSE	FALSE	FALSE	FALSE	FALSE	FALSE	FALSE	FALSE	FALSE	FALSE	FALSE
ATP7A	12.0711	coral	FALSE	FALSE	FALSE	FALSE	FALSE	FALSE	FALSE	FALSE	FALSE	FALSE	FALSE	FALSE	FALSE	FALSE
AURKA	11.9107	yellow	FALSE	FALSE	FALSE	FALSE	FALSE	FALSE	FALSE	FALSE	FALSE	FALSE	FALSE	FALSE	FALSE	FALSE
AURKB	12.4925	yellow	FALSE	FALSE	FALSE	FALSE	FALSE	FALSE	FALSE	FALSE	FALSE	FALSE	FALSE	FALSE	FALSE	FALSE
CSRNP1	9.49502	coral	FALSE	FALSE	FALSE	FALSE	FALSE	FALSE	FALSE	FALSE	FALSE	FALSE	FALSE	FALSE	FALSE	FALSE
BAALC	10.8958	coral	FALSE	FALSE	FALSE	FALSE	FALSE	FALSE	FALSE	FALSE	FALSE	FALSE	FALSE	FALSE	FALSE	FALSE
BAMBI	11.3451	aquamarine	FALSE	FALSE	FALSE	FALSE	FALSE	FALSE	FALSE	FALSE	FALSE	FALSE	FALSE	FALSE	FALSE	FALSE
BASP1	13.8658	coral	FALSE	FALSE	FALSE	FALSE	FALSE	FALSE	FALSE	FALSE	FALSE	FALSE	FALSE	FALSE	FALSE	FALSE
BCAT1	10.8931	aquamarine	FALSE	FALSE	FALSE	FALSE	FALSE	FALSE	FALSE	FALSE	FALSE	FALSE	FALSE	FALSE	FALSE	FALSE
BHLHE40	10.0401	coral	FALSE	FALSE	FALSE	FALSE	FALSE	FALSE	FALSE	FALSE	FALSE	FALSE	FALSE	FALSE	FALSE	FALSE
BIRC5	10.6385	yellow	FALSE	FALSE	FALSE	FALSE	FALSE	FALSE	FALSE	FALSE	FALSE	FALSE	FALSE	FALSE	FALSE	FALSE
BLM	8.90561	yellow	FALSE	FALSE	FALSE	FALSE	FALSE	FALSE	FALSE	FALSE	FALSE	FALSE	FALSE	FALSE	FALSE	FALSE
LRRN4CL	9.80421	coral	FALSE	FALSE	FALSE	FALSE	FALSE	FALSE	FALSE	FALSE	FALSE	FALSE	FALSE	FALSE	FALSE	FALSE
BUB1	9.05234	yellow	FALSE	FALSE	FALSE	FALSE	FALSE	FALSE	FALSE	FALSE	FALSE	FALSE	FALSE	FALSE	FALSE	FALSE
C10orf35	9.89628	coral	FALSE	FALSE	FALSE	FALSE	FALSE	FALSE	FALSE	FALSE	FALSE	FALSE	FALSE	FALSE	FALSE	FALSE
C11orf53	12.4458	lavender	FALSE	FALSE	FALSE	FALSE	FALSE	FALSE	FALSE	FALSE	FALSE	FALSE	FALSE	FALSE	FALSE	FALSE
DDIAS	10.3964	yellow	FALSE	FALSE	FALSE	FALSE	FALSE	FALSE	FALSE	FALSE	FALSE	FALSE	FALSE	FALSE	FALSE	FALSE
CCDC184	10.538	coral	FALSE	FALSE	FALSE	FALSE	FALSE	FALSE	FALSE	FALSE	FALSE	FALSE	FALSE	FALSE	FALSE	FALSE
MIS18BP1	8.38924	yellow	FALSE	FALSE	FALSE	FALSE	FALSE	FALSE	FALSE	FALSE	FALSE	FALSE	FALSE	FALSE	FALSE	FALSE
PCNXL4	10.3792	coral	FALSE	FALSE	FALSE	FALSE	FALSE	FALSE	FALSE	FALSE	FALSE	FALSE	FALSE	FALSE	FALSE	FALSE
RMI2	8.6804	yellow	FALSE	FALSE	FALSE	FALSE	FALSE	FALSE	FALSE	FALSE	FALSE	FALSE	FALSE	FALSE	FALSE	FALSE
C17orf53	8.48322	yellow	FALSE	FALSE	FALSE	FALSE	FALSE	FALSE	FALSE	FALSE	FALSE	FALSE	FALSE	FALSE	FALSE	FALSE
C18orf32	8.19423	coral	FALSE	FALSE	FALSE	FALSE	FALSE	FALSE	FALSE	FALSE	FALSE	FALSE	FALSE	FALSE	FALSE	FALSE
TMEM59L	9.80834	coral	FALSE	FALSE	FALSE	FALSE	FALSE	FALSE	FALSE	FALSE	FALSE	FALSE	FALSE	FALSE	FALSE	FALSE
C19orf48	9.16541	yellow	FALSE	FALSE	FALSE	FALSE	FALSE	FALSE	FALSE	FALSE	FALSE	FALSE	FALSE	FALSE	FALSE	FALSE
TSACC	9.9299	coral	FALSE	FALSE	FALSE	FALSE	FALSE	FALSE	FALSE	FALSE	FALSE	FALSE	FALSE	FALSE	FALSE	FALSE
TOX2	12.4117	coral	FALSE	FALSE	FALSE	FALSE	FALSE	FALSE	FALSE	FALSE	FALSE	FALSE	FALSE	FALSE	FALSE	FALSE
LAMP5	9.56339	aquamarine	FALSE	FALSE	FALSE	FALSE	FALSE	FALSE	FALSE	FALSE	FALSE	FALSE	FALSE	FALSE	FALSE	FALSE
SMIM14	8.15438	coral	FALSE	FALSE	FALSE	FALSE	FALSE	FALSE	FALSE	FALSE	FALSE	FALSE	FALSE	FALSE	FALSE	FALSE
NREP	9.26042	coral	FALSE	FALSE	FALSE	FALSE	FALSE	FALSE	FALSE	FALSE	FALSE	FALSE	FALSE	FALSE	FALSE	FALSE
CYSTM1	8.60976	coral	FALSE	FALSE	FALSE	FALSE	FALSE	FALSE	FALSE	FALSE	FALSE	FALSE	FALSE	FALSE	FALSE	FALSE
CENPW	10.9325	yellow	FALSE	FALSE	FALSE	FALSE	FALSE	FALSE	FALSE	FALSE	FALSE	FALSE	FALSE	FALSE	FALSE	FALSE
CPED1	18.2	lavender	FALSE	FALSE	FALSE	FALSE	FALSE	FALSE	FALSE	FALSE	FALSE	FALSE	FALSE	FALSE	FALSE	FALSE
FAM167A	20.41	aquamarine	FALSE	FALSE	FALSE	FALSE	FALSE	FALSE	FALSE	FALSE	FALSE	FALSE	FALSE	FALSE	FALSE	FALSE
SAPCD2	11.3926	yellow	FALSE	FALSE	FALSE	FALSE	FALSE	FALSE	FALSE	FALSE	FALSE	FALSE	FALSE	FALSE	FALSE	FALSE
ADCK3	8.58893	aquamarine	FALSE	FALSE	FALSE	FALSE	FALSE	FALSE	FALSE	FALSE	FALSE	FALSE	FALSE	FALSE	FALSE	FALSE
CACNB3	10.6695	coral	FALSE	FALSE	FALSE	FALSE	FALSE	FALSE	FALSE	FALSE	FALSE	FALSE	FALSE	FALSE	FALSE	FALSE
CADM1	9.63513	coral	FALSE	FALSE	FALSE	FALSE	FALSE	FALSE	FALSE	FALSE	FALSE	FALSE	FALSE	FALSE	FALSE	FALSE
CADM4	9.47688	coral	FALSE	FALSE	FALSE	FALSE	FALSE	FALSE	FALSE	FALSE	FALSE	FALSE	FALSE	FALSE	FALSE	FALSE
CAP2	10.7026	coral	FALSE	FALSE	FALSE	FALSE	FALSE	FALSE	FALSE	FALSE	FALSE	FALSE	FALSE	FALSE	FALSE	FALSE
CAPNS1	8.94743	coral	FALSE	FALSE	FALSE	FALSE	FALSE	FALSE	FALSE	FALSE	FALSE	FALSE	FALSE	FALSE	FALSE	FALSE
CARD9	14.1808	aquamarine	FALSE	FALSE	FALSE	FALSE	FALSE	FALSE	FALSE	FALSE	FALSE	FALSE	FALSE	FALSE	FALSE	FALSE
CARTPT	11.5042	lavender	FALSE	FALSE	FALSE	FALSE	FALSE	FALSE	FALSE	FALSE	FALSE	FALSE	FALSE	FALSE	FALSE	FALSE
CCDC24	11.3127	coral	FALSE	FALSE	FALSE	FALSE	FALSE	FALSE	FALSE	FALSE	FALSE	FALSE	FALSE	FALSE	FALSE	FALSE
CCDC86	8.40639	aquamarine	FALSE	FALSE	FALSE	FALSE	FALSE	FALSE	FALSE	FALSE	FALSE	FALSE	FALSE	FALSE	FALSE	FALSE
CCNA2	12.662	yellow	FALSE	FALSE	FALSE	FALSE	FALSE	FALSE	FALSE	FALSE	FALSE	FALSE	FALSE	FALSE	FALSE	FALSE
CCNB1	10.839	yellow	FALSE	FALSE	FALSE	FALSE	FALSE	FALSE	FALSE	FALSE	FALSE	FALSE	FALSE	FALSE	FALSE	FALSE
CCNB2	11.9602	yellow	FALSE	FALSE	FALSE	FALSE	FALSE	FALSE	FALSE	FALSE	FALSE	FALSE	FALSE	FALSE	FALSE	FALSE
CCNF	9.68735	yellow	FALSE	FALSE	FALSE	FALSE	FALSE	FALSE	FALSE	FALSE	FALSE	FALSE	FALSE	FALSE	FALSE	FALSE
CD248	10.5514	coral	FALSE	FALSE	FALSE	FALSE	FALSE	FALSE	FALSE	FALSE	FALSE	FALSE	FALSE	FALSE	FALSE	FALSE
CDK1	9.28253	yellow	FALSE	FALSE	FALSE	FALSE	FALSE	FALSE	FALSE	FALSE	FALSE	FALSE	FALSE	FALSE	FALSE	FALSE
CDC20	13.8091	yellow	FALSE	FALSE	FALSE	FALSE	FALSE	FALSE	FALSE	FALSE	FALSE	FALSE	FALSE	FALSE	FALSE	FALSE
CDC25A	8.49116	yellow	FALSE	FALSE	FALSE	FALSE	FALSE	FALSE	FALSE	FALSE	FALSE	FALSE	FALSE	FALSE	FALSE	FALSE
CDC45	13.1141	yellow	FALSE	FALSE	FALSE	FALSE	FALSE	FALSE	FALSE	FALSE	FALSE	FALSE	FALSE	FALSE	FALSE	FALSE
CDCA5	12.5371	yellow	FALSE	FALSE	FALSE	FALSE	FALSE	FALSE	FALSE	FALSE	FALSE	FALSE	FALSE	FALSE	FALSE	FALSE
CDCA7	12.4822	yellow	FALSE	FALSE	FALSE	FALSE	FALSE	FALSE	FALSE	FALSE	FALSE	FALSE	FALSE	FALSE	FALSE	FALSE
CDCA8	11.2275	yellow	FALSE	FALSE	FALSE	FALSE	FALSE	FALSE	FALSE	FALSE	FALSE	FALSE	FALSE	FALSE	FALSE	FALSE
CDH11	16.0165	lavender	FALSE	FALSE	FALSE	FALSE	FALSE	FALSE	FALSE	FALSE	FALSE	FALSE	FALSE	FALSE	FALSE	FALSE
CDH15	9.63036	coral	FALSE	FALSE	FALSE	FALSE	FALSE	FALSE	FALSE	FALSE	FALSE	FALSE	FALSE	FALSE	FALSE	FALSE
CDK5R2	8.15987	coral	FALSE	FALSE	FALSE	FALSE	FALSE	FALSE	FALSE	FALSE	FALSE	FALSE	FALSE	FALSE	FALSE	FALSE
CDKN2D	9.32761	coral	FALSE	FALSE	FALSE	FALSE	FALSE	FALSE	FALSE	FALSE	FALSE	FALSE	FALSE	FALSE	FALSE	FALSE
CDKN3	8.24082	yellow	FALSE	FALSE	FALSE	FALSE	FALSE	FALSE	FALSE	FALSE	FALSE	FALSE	FALSE	FALSE	FALSE	FALSE
CDT1	12.6912	yellow	FALSE	FALSE	FALSE	FALSE	FALSE	FALSE	FALSE	FALSE	FALSE	FALSE	FALSE	FALSE	FALSE	FALSE
CENPA	8.50627	yellow	FALSE	FALSE	FALSE	FALSE	FALSE	FALSE	FALSE	FALSE	FALSE	FALSE	FALSE	FALSE	FALSE	FALSE
CENPE	9.37549	yellow	FALSE	FALSE	FALSE	FALSE	FALSE	FALSE	FALSE	FALSE	FALSE	FALSE	FALSE	FALSE	FALSE	FALSE
CENPF	11.3146	yellow	FALSE	FALSE	FALSE	FALSE	FALSE	FALSE	FALSE	FALSE	FALSE	FALSE	FALSE	FALSE	FALSE	FALSE
CENPK	8.25497	yellow	FALSE	FALSE	FALSE	FALSE	FALSE	FALSE	FALSE	FALSE	FALSE	FALSE	FALSE	FALSE	FALSE	FALSE
CENPM	10.1115	yellow	FALSE	FALSE	FALSE	FALSE	FALSE	FALSE	FALSE	FALSE	FALSE	FALSE	FALSE	FALSE	FALSE	FALSE
CENPN	9.71734	yellow	FALSE	FALSE	FALSE	FALSE	FALSE	FALSE	FALSE	FALSE	FALSE	FALSE	FALSE	FALSE	FALSE	FALSE
CEP55	9.322	yellow	FALSE	FALSE	FALSE	FALSE	FALSE	FALSE	FALSE	FALSE	FALSE	FALSE	FALSE	FALSE	FALSE	FALSE
CGA	14.5132	lavender	FALSE	FALSE	FALSE	FALSE	FALSE	FALSE	FALSE	FALSE	FALSE	FALSE	FALSE	FALSE	FALSE	FALSE
CHCHD3	8.67417	aquamarine	FALSE	FALSE	FALSE	FALSE	FALSE	FALSE	FALSE	FALSE	FALSE	FALSE	FALSE	FALSE	FALSE	FALSE
CHGB	8.72621	coral	FALSE	FALSE	FALSE	FALSE	FALSE	FALSE	FALSE	FALSE	FALSE	FALSE	FALSE	FALSE	FALSE	FALSE
CHST7	15.2633	lavender	FALSE	FALSE	FALSE	FALSE	FALSE	FALSE	FALSE	FALSE	FALSE	FALSE	FALSE	FALSE	FALSE	FALSE
CHST8	9.0202	aquamarine	FALSE	FALSE	FALSE	FALSE	FALSE	FALSE	FALSE	FALSE	FALSE	FALSE	FALSE	FALSE	FALSE	FALSE
CIB1	9.12603	coral	FALSE	FALSE	FALSE	FALSE	FALSE	FALSE	FALSE	FALSE	FALSE	FALSE	FALSE	FALSE	FALSE	FALSE
CKAP2L	10.1067	yellow	FALSE	FALSE	FALSE	FALSE	FALSE	FALSE	FALSE	FALSE	FALSE	FALSE	FALSE	FALSE	FALSE	FALSE
CKS2	8.59403	yellow	FALSE	FALSE	FALSE	FALSE	FALSE	FALSE	FALSE	FALSE	FALSE	FALSE	FALSE	FALSE	FALSE	FALSE
DDAH2	8.19862	coral	FALSE	FALSE	FALSE	FALSE	FALSE	FALSE	FALSE	FALSE	FALSE	FALSE	FALSE	FALSE	FALSE	FALSE
CMTM8	10.0801	coral	FALSE	FALSE	FALSE	FALSE	FALSE	FALSE	FALSE	FALSE	FALSE	FALSE	FALSE	FALSE	FALSE	FALSE
CNN2	12.9009	lavender	FALSE	FALSE	FALSE	FALSE	FALSE	FALSE	FALSE	FALSE	FALSE	FALSE	FALSE	FALSE	FALSE	FALSE
CNR1	8.43734	coral	FALSE	FALSE	FALSE	FALSE	FALSE	FALSE	FALSE	FALSE	FALSE	FALSE	FALSE	FALSE	FALSE	FALSE
COL13A1	12.4699	lavender	FALSE	FALSE	FALSE	FALSE	FALSE	FALSE	FALSE	FALSE	FALSE	FALSE	FALSE	FALSE	FALSE	FALSE
COL17A1	10.9099	lavender	FALSE	FALSE	FALSE	FALSE	FALSE	FALSE	FALSE	FALSE	FALSE	FALSE	FALSE	FALSE	FALSE	FALSE
COL3A1	11.5537	lavender	FALSE	FALSE	FALSE	FALSE	FALSE	FALSE	FALSE	FALSE	FALSE	FALSE	FALSE	FALSE	FALSE	FALSE
COL4A1	11.9566	yellow	FALSE	FALSE	FALSE	FALSE	FALSE	FALSE	FALSE	FALSE	FALSE	FALSE	FALSE	FALSE	FALSE	FALSE
COL6A2	8.24733	coral	FALSE	FALSE	FALSE	FALSE	FALSE	FALSE	FALSE	FALSE	FALSE	FALSE	FALSE	FALSE	FALSE	FALSE
COQ10B	8.23266	coral	FALSE	FALSE	FALSE	FALSE	FALSE	FALSE	FALSE	FALSE	FALSE	FALSE	FALSE	FALSE	FALSE	FALSE
CPNE4	13.0559	lavender	FALSE	FALSE	FALSE	FALSE	FALSE	FALSE	FALSE	FALSE	FALSE	FALSE	FALSE	FALSE	FALSE	FALSE
CRABP1	29.7784	skyblue	FALSE	FALSE	FALSE	FALSE	FALSE	FALSE	FALSE	FALSE	FALSE	FALSE	FALSE	FALSE	FALSE	FALSE
CRABP2	36.9757	skyblue	FALSE	FALSE	FALSE	FALSE	FALSE	FALSE	FALSE	FALSE	FALSE	FALSE	FALSE	FALSE	FALSE	FALSE
IL17RC	9.06704	coral	FALSE	FALSE	FALSE	FALSE	FALSE	FALSE	FALSE	FALSE	FALSE	FALSE	FALSE	FALSE	FALSE	FALSE
CRELD2	10.0746	coral	FALSE	FALSE	FALSE	FALSE	FALSE	FALSE	FALSE	FALSE	FALSE	FALSE	FALSE	FALSE	FALSE	FALSE
CRISPLD1	11.1919	lavender	FALSE	FALSE	FALSE	FALSE	FALSE	FALSE	FALSE	FALSE	FALSE	FALSE	FALSE	FALSE	FALSE	FALSE
CRTAC1	9.04749	aquamarine	FALSE	FALSE	FALSE	FALSE	FALSE	FALSE	FALSE	FALSE	FALSE	FALSE	FALSE	FALSE	FALSE	FALSE
CRYGC	8.15753	coral	FALSE	FALSE	FALSE	FALSE	FALSE	FALSE	FALSE	FALSE	FALSE	FALSE	FALSE	FALSE	FALSE	FALSE
CUX2	8.49447	aquamarine	FALSE	FALSE	FALSE	FALSE	FALSE	FALSE	FALSE	FALSE	FALSE	FALSE	FALSE	FALSE	FALSE	FALSE
CXADR	9.0008	coral	FALSE	FALSE	FALSE	FALSE	FALSE	FALSE	FALSE	FALSE	FALSE	FALSE	FALSE	FALSE	FALSE	FALSE
CXCR4	11.7416	aquamarine	FALSE	FALSE	FALSE	FALSE	FALSE	FALSE	FALSE	FALSE	FALSE	FALSE	FALSE	FALSE	FALSE	FALSE
CYBA	9.21151	coral	FALSE	FALSE	FALSE	FALSE	FALSE	FALSE	FALSE	FALSE	FALSE	FALSE	FALSE	FALSE	FALSE	FALSE
CYFIP2	13.1631	coral	FALSE	FALSE	FALSE	FALSE	FALSE	FALSE	FALSE	FALSE	FALSE	FALSE	FALSE	FALSE	FALSE	FALSE
CYP26A1	17.205	lavender	FALSE	FALSE	FALSE	FALSE	FALSE	FALSE	FALSE	FALSE	FALSE	FALSE	FALSE	FALSE	FALSE	FALSE
CYP26B1	46.4931	skyblue	FALSE	FALSE	FALSE	FALSE	FALSE	FALSE	FALSE	FALSE	FALSE	FALSE	FALSE	FALSE	FALSE	FALSE
DBH	11.6681	coral	FALSE	FALSE	FALSE	FALSE	FALSE	FALSE	FALSE	FALSE	FALSE	FALSE	FALSE	FALSE	FALSE	FALSE
DCLK1	9.9887	coral	FALSE	FALSE	FALSE	FALSE	FALSE	FALSE	FALSE	FALSE	FALSE	FALSE	FALSE	FALSE	FALSE	FALSE
DDIT3	8.5787	coral	FALSE	FALSE	FALSE	FALSE	FALSE	FALSE	FALSE	FALSE	FALSE	FALSE	FALSE	FALSE	FALSE	FALSE
DDIT4	9.82938	aquamarine	FALSE	FALSE	FALSE	FALSE	FALSE	FALSE	FALSE	FALSE	FALSE	FALSE	FALSE	FALSE	FALSE	FALSE
DDX39A	8.27649	yellow	FALSE	FALSE	FALSE	FALSE	FALSE	FALSE	FALSE	FALSE	FALSE	FALSE	FALSE	FALSE	FALSE	FALSE
DHRS3	35.5779	skyblue	FALSE	FALSE	FALSE	FALSE	FALSE	FALSE	FALSE	FALSE	FALSE	FALSE	FALSE	FALSE	FALSE	FALSE
DKK1	11.032	coral	FALSE	FALSE	FALSE	FALSE	FALSE	FALSE	FALSE	FALSE	FALSE	FALSE	FALSE	FALSE	FALSE	FALSE
DKK2	11.6425	lavender	FALSE	FALSE	FALSE	FALSE	FALSE	FALSE	FALSE	FALSE	FALSE	FALSE	FALSE	FALSE	FALSE	FALSE
DKK3	16.379	lavender	FALSE	FALSE	FALSE	FALSE	FALSE	FALSE	FALSE	FALSE	FALSE	FALSE	FALSE	FALSE	FALSE	FALSE
DLG2	13.9657	lavender	FALSE	FALSE	FALSE	FALSE	FALSE	FALSE	FALSE	FALSE	FALSE	FALSE	FALSE	FALSE	FALSE	FALSE
DLGAP5	11.1232	yellow	FALSE	FALSE	FALSE	FALSE	FALSE	FALSE	FALSE	FALSE	FALSE	FALSE	FALSE	FALSE	FALSE	FALSE
DLX5	15.2582	aquamarine	FALSE	FALSE	FALSE	FALSE	FALSE	FALSE	FALSE	FALSE	FALSE	FALSE	FALSE	FALSE	FALSE	FALSE
DNM3	11.3138	lavender	FALSE	FALSE	FALSE	FALSE	FALSE	FALSE	FALSE	FALSE	FALSE	FALSE	FALSE	FALSE	FALSE	FALSE
DOK4	21.7449	aquamarine	FALSE	FALSE	FALSE	FALSE	FALSE	FALSE	FALSE	FALSE	FALSE	FALSE	FALSE	FALSE	FALSE	FALSE
DPYSL3	15.6804	coral	FALSE	FALSE	FALSE	FALSE	FALSE	FALSE	FALSE	FALSE	FALSE	FALSE	FALSE	FALSE	FALSE	FALSE
DSCC1	8.3214	yellow	FALSE	FALSE	FALSE	FALSE	FALSE	FALSE	FALSE	FALSE	FALSE	FALSE	FALSE	FALSE	FALSE	FALSE
DTL	10.0809	yellow	FALSE	FALSE	FALSE	FALSE	FALSE	FALSE	FALSE	FALSE	FALSE	FALSE	FALSE	FALSE	FALSE	FALSE
DUSP6	14.6028	lavender	FALSE	FALSE	FALSE	FALSE	FALSE	FALSE	FALSE	FALSE	FALSE	FALSE	FALSE	FALSE	FALSE	FALSE
ECEL1	34.674	skyblue	FALSE	FALSE	FALSE	FALSE	FALSE	FALSE	FALSE	FALSE	FALSE	FALSE	FALSE	FALSE	FALSE	FALSE
ECT2	8.51001	yellow	FALSE	FALSE	FALSE	FALSE	FALSE	FALSE	FALSE	FALSE	FALSE	FALSE	FALSE	FALSE	FALSE	FALSE
EDNRA	9.11131	aquamarine	FALSE	FALSE	FALSE	FALSE	FALSE	FALSE	FALSE	FALSE	FALSE	FALSE	FALSE	FALSE	FALSE	FALSE
EFEMP2	8.5128	coral	FALSE	FALSE	FALSE	FALSE	FALSE	FALSE	FALSE	FALSE	FALSE	FALSE	FALSE	FALSE	FALSE	FALSE
EFNB2	13.3737	coral	FALSE	FALSE	FALSE	FALSE	FALSE	FALSE	FALSE	FALSE	FALSE	FALSE	FALSE	FALSE	FALSE	FALSE
EGR1	19.7377	lavender	FALSE	FALSE	FALSE	FALSE	FALSE	FALSE	FALSE	FALSE	FALSE	FALSE	FALSE	FALSE	FALSE	FALSE
EHBP1L1	12.5299	lavender	FALSE	FALSE	FALSE	FALSE	FALSE	FALSE	FALSE	FALSE	FALSE	FALSE	FALSE	FALSE	FALSE	FALSE
ELMO1	8.7599	aquamarine	FALSE	FALSE	FALSE	FALSE	FALSE	FALSE	FALSE	FALSE	FALSE	FALSE	FALSE	FALSE	FALSE	FALSE
COL26A1	8.96414	coral	FALSE	FALSE	FALSE	FALSE	FALSE	FALSE	FALSE	FALSE	FALSE	FALSE	FALSE	FALSE	FALSE	FALSE
ENC1	17.7425	lavender	FALSE	FALSE	FALSE	FALSE	FALSE	FALSE	FALSE	FALSE	FALSE	FALSE	FALSE	FALSE	FALSE	FALSE
ENDOG	9.41492	yellow	FALSE	FALSE	FALSE	FALSE	FALSE	FALSE	FALSE	FALSE	FALSE	FALSE	FALSE	FALSE	FALSE	FALSE
ENO3	9.81724	coral	FALSE	FALSE	FALSE	FALSE	FALSE	FALSE	FALSE	FALSE	FALSE	FALSE	FALSE	FALSE	FALSE	FALSE
ENOSF1	8.88017	aquamarine	FALSE	FALSE	FALSE	FALSE	FALSE	FALSE	FALSE	FALSE	FALSE	FALSE	FALSE	FALSE	FALSE	FALSE
ENPP2	17.897	lavender	FALSE	FALSE	FALSE	FALSE	FALSE	FALSE	FALSE	FALSE	FALSE	FALSE	FALSE	FALSE	FALSE	FALSE
ESPL1	8.58361	yellow	FALSE	FALSE	FALSE	FALSE	FALSE	FALSE	FALSE	FALSE	FALSE	FALSE	FALSE	FALSE	FALSE	FALSE
EXO1	8.7678	yellow	FALSE	FALSE	FALSE	FALSE	FALSE	FALSE	FALSE	FALSE	FALSE	FALSE	FALSE	FALSE	FALSE	FALSE
EXOSC5	9.48573	aquamarine	FALSE	FALSE	FALSE	FALSE	FALSE	FALSE	FALSE	FALSE	FALSE	FALSE	FALSE	FALSE	FALSE	FALSE
EZR	9.85579	coral	FALSE	FALSE	FALSE	FALSE	FALSE	FALSE	FALSE	FALSE	FALSE	FALSE	FALSE	FALSE	FALSE	FALSE
FAM102B	12.6208	coral	FALSE	FALSE	FALSE	FALSE	FALSE	FALSE	FALSE	FALSE	FALSE	FALSE	FALSE	FALSE	FALSE	FALSE
FAM131A	8.79325	coral	FALSE	FALSE	FALSE	FALSE	FALSE	FALSE	FALSE	FALSE	FALSE	FALSE	FALSE	FALSE	FALSE	FALSE
FAM163A	11.8378	coral	FALSE	FALSE	FALSE	FALSE	FALSE	FALSE	FALSE	FALSE	FALSE	FALSE	FALSE	FALSE	FALSE	FALSE
EVA1A	13.2433	lavender	FALSE	FALSE	FALSE	FALSE	FALSE	FALSE	FALSE	FALSE	FALSE	FALSE	FALSE	FALSE	FALSE	FALSE
FAM46A	15.0316	lavender	FALSE	FALSE	FALSE	FALSE	FALSE	FALSE	FALSE	FALSE	FALSE	FALSE	FALSE	FALSE	FALSE	FALSE
FAM64A	11.5358	yellow	FALSE	FALSE	FALSE	FALSE	FALSE	FALSE	FALSE	FALSE	FALSE	FALSE	FALSE	FALSE	FALSE	FALSE
FAM69A	10.4774	coral	FALSE	FALSE	FALSE	FALSE	FALSE	FALSE	FALSE	FALSE	FALSE	FALSE	FALSE	FALSE	FALSE	FALSE
FAM83D	9.65728	yellow	FALSE	FALSE	FALSE	FALSE	FALSE	FALSE	FALSE	FALSE	FALSE	FALSE	FALSE	FALSE	FALSE	FALSE
FANCI	10.0838	yellow	FALSE	FALSE	FALSE	FALSE	FALSE	FALSE	FALSE	FALSE	FALSE	FALSE	FALSE	FALSE	FALSE	FALSE
FAT1	14.8565	lavender	FALSE	FALSE	FALSE	FALSE	FALSE	FALSE	FALSE	FALSE	FALSE	FALSE	FALSE	FALSE	FALSE	FALSE
FBP1	11.1094	coral	FALSE	FALSE	FALSE	FALSE	FALSE	FALSE	FALSE	FALSE	FALSE	FALSE	FALSE	FALSE	FALSE	FALSE
FBXO8	9.18984	aquamarine	FALSE	FALSE	FALSE	FALSE	FALSE	FALSE	FALSE	FALSE	FALSE	FALSE	FALSE	FALSE	FALSE	FALSE
FEN1	8.85763	yellow	FALSE	FALSE	FALSE	FALSE	FALSE	FALSE	FALSE	FALSE	FALSE	FALSE	FALSE	FALSE	FALSE	FALSE
MFSD2B	8.91716	coral	FALSE	FALSE	FALSE	FALSE	FALSE	FALSE	FALSE	FALSE	FALSE	FALSE	FALSE	FALSE	FALSE	FALSE
DNAAF5	8.47506	aquamarine	FALSE	FALSE	FALSE	FALSE	FALSE	FALSE	FALSE	FALSE	FALSE	FALSE	FALSE	FALSE	FALSE	FALSE
ARHGAP36	8.43588	coral	FALSE	FALSE	FALSE	FALSE	FALSE	FALSE	FALSE	FALSE	FALSE	FALSE	FALSE	FALSE	FALSE	FALSE
ARHGAP42	8.34646	coral	FALSE	FALSE	FALSE	FALSE	FALSE	FALSE	FALSE	FALSE	FALSE	FALSE	FALSE	FALSE	FALSE	FALSE
FLNB	9.89749	coral	FALSE	FALSE	FALSE	FALSE	FALSE	FALSE	FALSE	FALSE	FALSE	FALSE	FALSE	FALSE	FALSE	FALSE
FLNC	8.56475	coral	FALSE	FALSE	FALSE	FALSE	FALSE	FALSE	FALSE	FALSE	FALSE	FALSE	FALSE	FALSE	FALSE	FALSE
FLOT1	14.0957	coral	FALSE	FALSE	FALSE	FALSE	FALSE	FALSE	FALSE	FALSE	FALSE	FALSE	FALSE	FALSE	FALSE	FALSE
FOXM1	8.55112	yellow	FALSE	FALSE	FALSE	FALSE	FALSE	FALSE	FALSE	FALSE	FALSE	FALSE	FALSE	FALSE	FALSE	FALSE
GABARAPL1	14.0086	lavender	FALSE	FALSE	FALSE	FALSE	FALSE	FALSE	FALSE	FALSE	FALSE	FALSE	FALSE	FALSE	FALSE	FALSE
GAL	15.1286	lavender	FALSE	FALSE	FALSE	FALSE	FALSE	FALSE	FALSE	FALSE	FALSE	FALSE	FALSE	FALSE	FALSE	FALSE
GAP43	9.80476	coral	FALSE	FALSE	FALSE	FALSE	FALSE	FALSE	FALSE	FALSE	FALSE	FALSE	FALSE	FALSE	FALSE	FALSE
GAR1	8.61956	aquamarine	FALSE	FALSE	FALSE	FALSE	FALSE	FALSE	FALSE	FALSE	FALSE	FALSE	FALSE	FALSE	FALSE	FALSE
GATA3	9.59516	aquamarine	FALSE	FALSE	FALSE	FALSE	FALSE	FALSE	FALSE	FALSE	FALSE	FALSE	FALSE	FALSE	FALSE	FALSE
GDF15	31.8764	skyblue	FALSE	FALSE	FALSE	FALSE	FALSE	FALSE	FALSE	FALSE	FALSE	FALSE	FALSE	FALSE	FALSE	FALSE
GINS2	12.7592	yellow	FALSE	FALSE	FALSE	FALSE	FALSE	FALSE	FALSE	FALSE	FALSE	FALSE	FALSE	FALSE	FALSE	FALSE
GLRX	9.78299	coral	FALSE	FALSE	FALSE	FALSE	FALSE	FALSE	FALSE	FALSE	FALSE	FALSE	FALSE	FALSE	FALSE	FALSE
GLS	10.7437	coral	FALSE	FALSE	FALSE	FALSE	FALSE	FALSE	FALSE	FALSE	FALSE	FALSE	FALSE	FALSE	FALSE	FALSE
GNG11	11.6254	coral	FALSE	FALSE	FALSE	FALSE	FALSE	FALSE	FALSE	FALSE	FALSE	FALSE	FALSE	FALSE	FALSE	FALSE
GNG2	16.4456	lavender	FALSE	FALSE	FALSE	FALSE	FALSE	FALSE	FALSE	FALSE	FALSE	FALSE	FALSE	FALSE	FALSE	FALSE
GNG3	17.6118	lavender	FALSE	FALSE	FALSE	FALSE	FALSE	FALSE	FALSE	FALSE	FALSE	FALSE	FALSE	FALSE	FALSE	FALSE
GNG7	9.41202	coral	FALSE	FALSE	FALSE	FALSE	FALSE	FALSE	FALSE	FALSE	FALSE	FALSE	FALSE	FALSE	FALSE	FALSE
GNG8	15.4129	lavender	FALSE	FALSE	FALSE	FALSE	FALSE	FALSE	FALSE	FALSE	FALSE	FALSE	FALSE	FALSE	FALSE	FALSE
GOLT1A	8.58669	coral	FALSE	FALSE	FALSE	FALSE	FALSE	FALSE	FALSE	FALSE	FALSE	FALSE	FALSE	FALSE	FALSE	FALSE
GPC2	12.607	coral	FALSE	FALSE	FALSE	FALSE	FALSE	FALSE	FALSE	FALSE	FALSE	FALSE	FALSE	FALSE	FALSE	FALSE
GPR137C	8.30339	coral	FALSE	FALSE	FALSE	FALSE	FALSE	FALSE	FALSE	FALSE	FALSE	FALSE	FALSE	FALSE	FALSE	FALSE
GPR162	11.2358	coral	FALSE	FALSE	FALSE	FALSE	FALSE	FALSE	FALSE	FALSE	FALSE	FALSE	FALSE	FALSE	FALSE	FALSE
GPX3	11.7567	lavender	FALSE	FALSE	FALSE	FALSE	FALSE	FALSE	FALSE	FALSE	FALSE	FALSE	FALSE	FALSE	FALSE	FALSE
GRIA2	8.32456	aquamarine	FALSE	FALSE	FALSE	FALSE	FALSE	FALSE	FALSE	FALSE	FALSE	FALSE	FALSE	FALSE	FALSE	FALSE
GRK5	10.0913	coral	FALSE	FALSE	FALSE	FALSE	FALSE	FALSE	FALSE	FALSE	FALSE	FALSE	FALSE	FALSE	FALSE	FALSE
TRMU	9.39248	yellow	FALSE	FALSE	FALSE	FALSE	FALSE	FALSE	FALSE	FALSE	FALSE	FALSE	FALSE	FALSE	FALSE	FALSE
GUCA1A	8.97955	coral	FALSE	FALSE	FALSE	FALSE	FALSE	FALSE	FALSE	FALSE	FALSE	FALSE	FALSE	FALSE	FALSE	FALSE
H19	24.9225	lavender	FALSE	FALSE	FALSE	FALSE	FALSE	FALSE	FALSE	FALSE	FALSE	FALSE	FALSE	FALSE	FALSE	FALSE
H2AFX	8.64174	yellow	FALSE	FALSE	FALSE	FALSE	FALSE	FALSE	FALSE	FALSE	FALSE	FALSE	FALSE	FALSE	FALSE	FALSE
HACL1	9.19686	aquamarine	FALSE	FALSE	FALSE	FALSE	FALSE	FALSE	FALSE	FALSE	FALSE	FALSE	FALSE	FALSE	FALSE	FALSE
HBQ1	13.0887	lavender	FALSE	FALSE	FALSE	FALSE	FALSE	FALSE	FALSE	FALSE	FALSE	FALSE	FALSE	FALSE	FALSE	FALSE
HEATR1	8.51413	aquamarine	FALSE	FALSE	FALSE	FALSE	FALSE	FALSE	FALSE	FALSE	FALSE	FALSE	FALSE	FALSE	FALSE	FALSE
HEBP2	16.39	lavender	FALSE	FALSE	FALSE	FALSE	FALSE	FALSE	FALSE	FALSE	FALSE	FALSE	FALSE	FALSE	FALSE	FALSE
HES6	20.4185	lavender	FALSE	FALSE	FALSE	FALSE	FALSE	FALSE	FALSE	FALSE	FALSE	FALSE	FALSE	FALSE	FALSE	FALSE
HEY1	8.67381	coral	FALSE	FALSE	FALSE	FALSE	FALSE	FALSE	FALSE	FALSE	FALSE	FALSE	FALSE	FALSE	FALSE	FALSE
HIST1H2BH	9.48504	aquamarine	FALSE	FALSE	FALSE	FALSE	FALSE	FALSE	FALSE	FALSE	FALSE	FALSE	FALSE	FALSE	FALSE	FALSE
HIST1H2BK	9.45391	aquamarine	FALSE	FALSE	FALSE	FALSE	FALSE	FALSE	FALSE	FALSE	FALSE	FALSE	FALSE	FALSE	FALSE	FALSE
HIST2H2AA4	8.4612	aquamarine	FALSE	FALSE	FALSE	FALSE	FALSE	FALSE	FALSE	FALSE	FALSE	FALSE	FALSE	FALSE	FALSE	FALSE
HIST2H2AC	9.63871	aquamarine	FALSE	FALSE	FALSE	FALSE	FALSE	FALSE	FALSE	FALSE	FALSE	FALSE	FALSE	FALSE	FALSE	FALSE
HJURP	10.6134	yellow	FALSE	FALSE	FALSE	FALSE	FALSE	FALSE	FALSE	FALSE	FALSE	FALSE	FALSE	FALSE	FALSE	FALSE
HMGB2	11.787	yellow	FALSE	FALSE	FALSE	FALSE	FALSE	FALSE	FALSE	FALSE	FALSE	FALSE	FALSE	FALSE	FALSE	FALSE
HMMR	9.62085	yellow	FALSE	FALSE	FALSE	FALSE	FALSE	FALSE	FALSE	FALSE	FALSE	FALSE	FALSE	FALSE	FALSE	FALSE
HOXC8	11.9527	lavender	FALSE	FALSE	FALSE	FALSE	FALSE	FALSE	FALSE	FALSE	FALSE	FALSE	FALSE	FALSE	FALSE	FALSE
HOXD1	12.9752	lavender	FALSE	FALSE	FALSE	FALSE	FALSE	FALSE	FALSE	FALSE	FALSE	FALSE	FALSE	FALSE	FALSE	FALSE
HOXD8	10.0058	coral	FALSE	FALSE	FALSE	FALSE	FALSE	FALSE	FALSE	FALSE	FALSE	FALSE	FALSE	FALSE	FALSE	FALSE
HOXD9	8.8169	coral	FALSE	FALSE	FALSE	FALSE	FALSE	FALSE	FALSE	FALSE	FALSE	FALSE	FALSE	FALSE	FALSE	FALSE
HS3ST2	12.3896	lavender	FALSE	FALSE	FALSE	FALSE	FALSE	FALSE	FALSE	FALSE	FALSE	FALSE	FALSE	FALSE	FALSE	FALSE
HSPA5	11.0558	coral	FALSE	FALSE	FALSE	FALSE	FALSE	FALSE	FALSE	FALSE	FALSE	FALSE	FALSE	FALSE	FALSE	FALSE
NOP16	8.42781	aquamarine	FALSE	FALSE	FALSE	FALSE	FALSE	FALSE	FALSE	FALSE	FALSE	FALSE	FALSE	FALSE	FALSE	FALSE
HTR2B	14.5786	lavender	FALSE	FALSE	FALSE	FALSE	FALSE	FALSE	FALSE	FALSE	FALSE	FALSE	FALSE	FALSE	FALSE	FALSE
ID1	20.7356	aquamarine	FALSE	FALSE	FALSE	FALSE	FALSE	FALSE	FALSE	FALSE	FALSE	FALSE	FALSE	FALSE	FALSE	FALSE
ID2	20.4257	aquamarine	FALSE	FALSE	FALSE	FALSE	FALSE	FALSE	FALSE	FALSE	FALSE	FALSE	FALSE	FALSE	FALSE	FALSE
ID3	15.2284	yellow	FALSE	FALSE	FALSE	FALSE	FALSE	FALSE	FALSE	FALSE	FALSE	FALSE	FALSE	FALSE	FALSE	FALSE
IDH1	8.74329	coral	FALSE	FALSE	FALSE	FALSE	FALSE	FALSE	FALSE	FALSE	FALSE	FALSE	FALSE	FALSE	FALSE	FALSE
IFI6	10.0251	coral	FALSE	FALSE	FALSE	FALSE	FALSE	FALSE	FALSE	FALSE	FALSE	FALSE	FALSE	FALSE	FALSE	FALSE
IGFBP3	16.3963	aquamarine	FALSE	FALSE	FALSE	FALSE	FALSE	FALSE	FALSE	FALSE	FALSE	FALSE	FALSE	FALSE	FALSE	FALSE
IGFBP4	8.44562	coral	FALSE	FALSE	FALSE	FALSE	FALSE	FALSE	FALSE	FALSE	FALSE	FALSE	FALSE	FALSE	FALSE	FALSE
IL10RB	9.84344	coral	FALSE	FALSE	FALSE	FALSE	FALSE	FALSE	FALSE	FALSE	FALSE	FALSE	FALSE	FALSE	FALSE	FALSE
IL13RA2	12.7842	lavender	FALSE	FALSE	FALSE	FALSE	FALSE	FALSE	FALSE	FALSE	FALSE	FALSE	FALSE	FALSE	FALSE	FALSE
INSM2	22.2235	aquamarine	FALSE	FALSE	FALSE	FALSE	FALSE	FALSE	FALSE	FALSE	FALSE	FALSE	FALSE	FALSE	FALSE	FALSE
IRF9	12.6604	lavender	FALSE	FALSE	FALSE	FALSE	FALSE	FALSE	FALSE	FALSE	FALSE	FALSE	FALSE	FALSE	FALSE	FALSE
ISOC1	9.69136	aquamarine	FALSE	FALSE	FALSE	FALSE	FALSE	FALSE	FALSE	FALSE	FALSE	FALSE	FALSE	FALSE	FALSE	FALSE
ISYNA1	9.77931	coral	FALSE	FALSE	FALSE	FALSE	FALSE	FALSE	FALSE	FALSE	FALSE	FALSE	FALSE	FALSE	FALSE	FALSE
ITGB3BP	8.53741	yellow	FALSE	FALSE	FALSE	FALSE	FALSE	FALSE	FALSE	FALSE	FALSE	FALSE	FALSE	FALSE	FALSE	FALSE
ITGB5	24.2965	skyblue	FALSE	FALSE	FALSE	FALSE	FALSE	FALSE	FALSE	FALSE	FALSE	FALSE	FALSE	FALSE	FALSE	FALSE
ITPKB	14.7253	lavender	FALSE	FALSE	FALSE	FALSE	FALSE	FALSE	FALSE	FALSE	FALSE	FALSE	FALSE	FALSE	FALSE	FALSE
KCNF1	8.95294	aquamarine	FALSE	FALSE	FALSE	FALSE	FALSE	FALSE	FALSE	FALSE	FALSE	FALSE	FALSE	FALSE	FALSE	FALSE
GSE1	9.37127	aquamarine	FALSE	FALSE	FALSE	FALSE	FALSE	FALSE	FALSE	FALSE	FALSE	FALSE	FALSE	FALSE	FALSE	FALSE
SHTN1	8.2027	coral	FALSE	FALSE	FALSE	FALSE	FALSE	FALSE	FALSE	FALSE	FALSE	FALSE	FALSE	FALSE	FALSE	FALSE
KIAA1614	9.35227	coral	FALSE	FALSE	FALSE	FALSE	FALSE	FALSE	FALSE	FALSE	FALSE	FALSE	FALSE	FALSE	FALSE	FALSE
RNF213	8.71532	coral	FALSE	FALSE	FALSE	FALSE	FALSE	FALSE	FALSE	FALSE	FALSE	FALSE	FALSE	FALSE	FALSE	FALSE
KIAA1683	11.4355	lavender	FALSE	FALSE	FALSE	FALSE	FALSE	FALSE	FALSE	FALSE	FALSE	FALSE	FALSE	FALSE	FALSE	FALSE
CEP44	8.57508	aquamarine	FALSE	FALSE	FALSE	FALSE	FALSE	FALSE	FALSE	FALSE	FALSE	FALSE	FALSE	FALSE	FALSE	FALSE
KIF11	11.0927	yellow	FALSE	FALSE	FALSE	FALSE	FALSE	FALSE	FALSE	FALSE	FALSE	FALSE	FALSE	FALSE	FALSE	FALSE
KIF14	9.98462	yellow	FALSE	FALSE	FALSE	FALSE	FALSE	FALSE	FALSE	FALSE	FALSE	FALSE	FALSE	FALSE	FALSE	FALSE
KIF1A	10.9302	coral	FALSE	FALSE	FALSE	FALSE	FALSE	FALSE	FALSE	FALSE	FALSE	FALSE	FALSE	FALSE	FALSE	FALSE
KIF20A	12.5352	yellow	FALSE	FALSE	FALSE	FALSE	FALSE	FALSE	FALSE	FALSE	FALSE	FALSE	FALSE	FALSE	FALSE	FALSE
KIF20B	9.27284	yellow	FALSE	FALSE	FALSE	FALSE	FALSE	FALSE	FALSE	FALSE	FALSE	FALSE	FALSE	FALSE	FALSE	FALSE
KIF22	9.9911	yellow	FALSE	FALSE	FALSE	FALSE	FALSE	FALSE	FALSE	FALSE	FALSE	FALSE	FALSE	FALSE	FALSE	FALSE
KIF2C	9.89089	yellow	FALSE	FALSE	FALSE	FALSE	FALSE	FALSE	FALSE	FALSE	FALSE	FALSE	FALSE	FALSE	FALSE	FALSE
KIF4A	9.50838	yellow	FALSE	FALSE	FALSE	FALSE	FALSE	FALSE	FALSE	FALSE	FALSE	FALSE	FALSE	FALSE	FALSE	FALSE
KIFC1	11.8156	yellow	FALSE	FALSE	FALSE	FALSE	FALSE	FALSE	FALSE	FALSE	FALSE	FALSE	FALSE	FALSE	FALSE	FALSE
KLC1	9.88645	coral	FALSE	FALSE	FALSE	FALSE	FALSE	FALSE	FALSE	FALSE	FALSE	FALSE	FALSE	FALSE	FALSE	FALSE
KLF13	9.09417	coral	FALSE	FALSE	FALSE	FALSE	FALSE	FALSE	FALSE	FALSE	FALSE	FALSE	FALSE	FALSE	FALSE	FALSE
KNTC1	10.2483	yellow	FALSE	FALSE	FALSE	FALSE	FALSE	FALSE	FALSE	FALSE	FALSE	FALSE	FALSE	FALSE	FALSE	FALSE
LAMA5	9.53925	coral	FALSE	FALSE	FALSE	FALSE	FALSE	FALSE	FALSE	FALSE	FALSE	FALSE	FALSE	FALSE	FALSE	FALSE
LAMC1	11.3279	coral	FALSE	FALSE	FALSE	FALSE	FALSE	FALSE	FALSE	FALSE	FALSE	FALSE	FALSE	FALSE	FALSE	FALSE
LAYN	8.16651	coral	FALSE	FALSE	FALSE	FALSE	FALSE	FALSE	FALSE	FALSE	FALSE	FALSE	FALSE	FALSE	FALSE	FALSE
LGALS1	19.5518	lavender	FALSE	FALSE	FALSE	FALSE	FALSE	FALSE	FALSE	FALSE	FALSE	FALSE	FALSE	FALSE	FALSE	FALSE
LIN7B	8.45598	coral	FALSE	FALSE	FALSE	FALSE	FALSE	FALSE	FALSE	FALSE	FALSE	FALSE	FALSE	FALSE	FALSE	FALSE
LMNB1	9.7918	yellow	FALSE	FALSE	FALSE	FALSE	FALSE	FALSE	FALSE	FALSE	FALSE	FALSE	FALSE	FALSE	FALSE	FALSE
LMO4	13.1883	aquamarine	FALSE	FALSE	FALSE	FALSE	FALSE	FALSE	FALSE	FALSE	FALSE	FALSE	FALSE	FALSE	FALSE	FALSE
LMTK3	9.39634	coral	FALSE	FALSE	FALSE	FALSE	FALSE	FALSE	FALSE	FALSE	FALSE	FALSE	FALSE	FALSE	FALSE	FALSE
RBM28	8.87536	aquamarine	FALSE	FALSE	FALSE	FALSE	FALSE	FALSE	FALSE	FALSE	FALSE	FALSE	FALSE	FALSE	FALSE	FALSE
SYT1	8.75949	coral	FALSE	FALSE	FALSE	FALSE	FALSE	FALSE	FALSE	FALSE	FALSE	FALSE	FALSE	FALSE	FALSE	FALSE
PLEKHA6	11.721	coral	FALSE	FALSE	FALSE	FALSE	FALSE	FALSE	FALSE	FALSE	FALSE	FALSE	FALSE	FALSE	FALSE	FALSE
PABPC4	9.0686	aquamarine	FALSE	FALSE	FALSE	FALSE	FALSE	FALSE	FALSE	FALSE	FALSE	FALSE	FALSE	FALSE	FALSE	FALSE
LYPD1	11.7092	lavender	FALSE	FALSE	FALSE	FALSE	FALSE	FALSE	FALSE	FALSE	FALSE	FALSE	FALSE	FALSE	FALSE	FALSE
PAM	9.86616	coral	FALSE	FALSE	FALSE	FALSE	FALSE	FALSE	FALSE	FALSE	FALSE	FALSE	FALSE	FALSE	FALSE	FALSE
MGAT5	9.83902	coral	FALSE	FALSE	FALSE	FALSE	FALSE	FALSE	FALSE	FALSE	FALSE	FALSE	FALSE	FALSE	FALSE	FALSE
SMIM1	9.07036	coral	FALSE	FALSE	FALSE	FALSE	FALSE	FALSE	FALSE	FALSE	FALSE	FALSE	FALSE	FALSE	FALSE	FALSE
MARCH11	10.3614	aquamarine	FALSE	FALSE	FALSE	FALSE	FALSE	FALSE	FALSE	FALSE	FALSE	FALSE	FALSE	FALSE	FALSE	FALSE
LPAR1	14.3903	lavender	FALSE	FALSE	FALSE	FALSE	FALSE	FALSE	FALSE	FALSE	FALSE	FALSE	FALSE	FALSE	FALSE	FALSE
PCDH17	10.0481	aquamarine	FALSE	FALSE	FALSE	FALSE	FALSE	FALSE	FALSE	FALSE	FALSE	FALSE	FALSE	FALSE	FALSE	FALSE
NAP1L1	10.1687	yellow	FALSE	FALSE	FALSE	FALSE	FALSE	FALSE	FALSE	FALSE	FALSE	FALSE	FALSE	FALSE	FALSE	FALSE
LOC101928307	9.09205	coral	FALSE	FALSE	FALSE	FALSE	FALSE	FALSE	FALSE	FALSE	FALSE	FALSE	FALSE	FALSE	FALSE	FALSE
TLX2	8.63393	aquamarine	FALSE	FALSE	FALSE	FALSE	FALSE	FALSE	FALSE	FALSE	FALSE	FALSE	FALSE	FALSE	FALSE	FALSE
SPRY1	19.7583	lavender	FALSE	FALSE	FALSE	FALSE	FALSE	FALSE	FALSE	FALSE	FALSE	FALSE	FALSE	FALSE	FALSE	FALSE
NLRP1	8.58022	coral	FALSE	FALSE	FALSE	FALSE	FALSE	FALSE	FALSE	FALSE	FALSE	FALSE	FALSE	FALSE	FALSE	FALSE
PLPPR3	9.09891	coral	FALSE	FALSE	FALSE	FALSE	FALSE	FALSE	FALSE	FALSE	FALSE	FALSE	FALSE	FALSE	FALSE	FALSE
PLPPR4	11.0535	aquamarine	FALSE	FALSE	FALSE	FALSE	FALSE	FALSE	FALSE	FALSE	FALSE	FALSE	FALSE	FALSE	FALSE	FALSE
LRRN3	17.5661	aquamarine	FALSE	FALSE	FALSE	FALSE	FALSE	FALSE	FALSE	FALSE	FALSE	FALSE	FALSE	FALSE	FALSE	FALSE
LUM	15.5142	lavender	FALSE	FALSE	FALSE	FALSE	FALSE	FALSE	FALSE	FALSE	FALSE	FALSE	FALSE	FALSE	FALSE	FALSE
LYAR	9.32846	aquamarine	FALSE	FALSE	FALSE	FALSE	FALSE	FALSE	FALSE	FALSE	FALSE	FALSE	FALSE	FALSE	FALSE	FALSE
MAD2L1	10.3946	yellow	FALSE	FALSE	FALSE	FALSE	FALSE	FALSE	FALSE	FALSE	FALSE	FALSE	FALSE	FALSE	FALSE	FALSE
MANSC1	8.37463	coral	FALSE	FALSE	FALSE	FALSE	FALSE	FALSE	FALSE	FALSE	FALSE	FALSE	FALSE	FALSE	FALSE	FALSE
MAP3K1	11.2021	aquamarine	FALSE	FALSE	FALSE	FALSE	FALSE	FALSE	FALSE	FALSE	FALSE	FALSE	FALSE	FALSE	FALSE	FALSE
MAPRE3	9.72207	coral	FALSE	FALSE	FALSE	FALSE	FALSE	FALSE	FALSE	FALSE	FALSE	FALSE	FALSE	FALSE	FALSE	FALSE
MCM10	11.2336	yellow	FALSE	FALSE	FALSE	FALSE	FALSE	FALSE	FALSE	FALSE	FALSE	FALSE	FALSE	FALSE	FALSE	FALSE
MCM2	13.7917	yellow	FALSE	FALSE	FALSE	FALSE	FALSE	FALSE	FALSE	FALSE	FALSE	FALSE	FALSE	FALSE	FALSE	FALSE
MCM4	11.832	yellow	FALSE	FALSE	FALSE	FALSE	FALSE	FALSE	FALSE	FALSE	FALSE	FALSE	FALSE	FALSE	FALSE	FALSE
MCM5	12.3933	yellow	FALSE	FALSE	FALSE	FALSE	FALSE	FALSE	FALSE	FALSE	FALSE	FALSE	FALSE	FALSE	FALSE	FALSE
MCM6	9.5517	yellow	FALSE	FALSE	FALSE	FALSE	FALSE	FALSE	FALSE	FALSE	FALSE	FALSE	FALSE	FALSE	FALSE	FALSE
MCM7	9.8012	yellow	FALSE	FALSE	FALSE	FALSE	FALSE	FALSE	FALSE	FALSE	FALSE	FALSE	FALSE	FALSE	FALSE	FALSE
MEF2D	8.46314	coral	FALSE	FALSE	FALSE	FALSE	FALSE	FALSE	FALSE	FALSE	FALSE	FALSE	FALSE	FALSE	FALSE	FALSE
MELK	9.23132	yellow	FALSE	FALSE	FALSE	FALSE	FALSE	FALSE	FALSE	FALSE	FALSE	FALSE	FALSE	FALSE	FALSE	FALSE
MT-ND6	8.35584	yellow	FALSE	FALSE	FALSE	FALSE	FALSE	FALSE	FALSE	FALSE	FALSE	FALSE	FALSE	FALSE	FALSE	FALSE
CENPU	10.3628	yellow	FALSE	FALSE	FALSE	FALSE	FALSE	FALSE	FALSE	FALSE	FALSE	FALSE	FALSE	FALSE	FALSE	FALSE
MMP11	11.6279	coral	FALSE	FALSE	FALSE	FALSE	FALSE	FALSE	FALSE	FALSE	FALSE	FALSE	FALSE	FALSE	FALSE	FALSE
MPPED2	11.9194	coral	FALSE	FALSE	FALSE	FALSE	FALSE	FALSE	FALSE	FALSE	FALSE	FALSE	FALSE	FALSE	FALSE	FALSE
MSRB2	8.95883	coral	FALSE	FALSE	FALSE	FALSE	FALSE	FALSE	FALSE	FALSE	FALSE	FALSE	FALSE	FALSE	FALSE	FALSE
MTHFD2	8.45763	aquamarine	FALSE	FALSE	FALSE	FALSE	FALSE	FALSE	FALSE	FALSE	FALSE	FALSE	FALSE	FALSE	FALSE	FALSE
MUM1	8.85573	coral	FALSE	FALSE	FALSE	FALSE	FALSE	FALSE	FALSE	FALSE	FALSE	FALSE	FALSE	FALSE	FALSE	FALSE
MVD	9.00295	coral	FALSE	FALSE	FALSE	FALSE	FALSE	FALSE	FALSE	FALSE	FALSE	FALSE	FALSE	FALSE	FALSE	FALSE
MYADM	12.7041	coral	FALSE	FALSE	FALSE	FALSE	FALSE	FALSE	FALSE	FALSE	FALSE	FALSE	FALSE	FALSE	FALSE	FALSE
MYB	9.58882	yellow	FALSE	FALSE	FALSE	FALSE	FALSE	FALSE	FALSE	FALSE	FALSE	FALSE	FALSE	FALSE	FALSE	FALSE
MYC	23.7954	aquamarine	FALSE	FALSE	FALSE	FALSE	FALSE	FALSE	FALSE	FALSE	FALSE	FALSE	FALSE	FALSE	FALSE	FALSE
MYO1D	8.18064	coral	FALSE	FALSE	FALSE	FALSE	FALSE	FALSE	FALSE	FALSE	FALSE	FALSE	FALSE	FALSE	FALSE	FALSE
NAP1L5	9.19189	coral	FALSE	FALSE	FALSE	FALSE	FALSE	FALSE	FALSE	FALSE	FALSE	FALSE	FALSE	FALSE	FALSE	FALSE
MINOS1-NBL1	18.1755	lavender	FALSE	FALSE	FALSE	FALSE	FALSE	FALSE	FALSE	FALSE	FALSE	FALSE	FALSE	FALSE	FALSE	FALSE
NCAM2	16.8261	lavender	FALSE	FALSE	FALSE	FALSE	FALSE	FALSE	FALSE	FALSE	FALSE	FALSE	FALSE	FALSE	FALSE	FALSE
NCAPD2	9.61721	yellow	FALSE	FALSE	FALSE	FALSE	FALSE	FALSE	FALSE	FALSE	FALSE	FALSE	FALSE	FALSE	FALSE	FALSE
NCAPG	11.7469	yellow	FALSE	FALSE	FALSE	FALSE	FALSE	FALSE	FALSE	FALSE	FALSE	FALSE	FALSE	FALSE	FALSE	FALSE
NCOA7	16.0499	lavender	FALSE	FALSE	FALSE	FALSE	FALSE	FALSE	FALSE	FALSE	FALSE	FALSE	FALSE	FALSE	FALSE	FALSE
NDC80	9.92796	yellow	FALSE	FALSE	FALSE	FALSE	FALSE	FALSE	FALSE	FALSE	FALSE	FALSE	FALSE	FALSE	FALSE	FALSE
NDN	8.93665	coral	FALSE	FALSE	FALSE	FALSE	FALSE	FALSE	FALSE	FALSE	FALSE	FALSE	FALSE	FALSE	FALSE	FALSE
NEFM	9.29669	coral	FALSE	FALSE	FALSE	FALSE	FALSE	FALSE	FALSE	FALSE	FALSE	FALSE	FALSE	FALSE	FALSE	FALSE
NEK2	8.47308	yellow	FALSE	FALSE	FALSE	FALSE	FALSE	FALSE	FALSE	FALSE	FALSE	FALSE	FALSE	FALSE	FALSE	FALSE
NELL2	16.7698	lavender	FALSE	FALSE	FALSE	FALSE	FALSE	FALSE	FALSE	FALSE	FALSE	FALSE	FALSE	FALSE	FALSE	FALSE
NLGN3	8.54264	coral	FALSE	FALSE	FALSE	FALSE	FALSE	FALSE	FALSE	FALSE	FALSE	FALSE	FALSE	FALSE	FALSE	FALSE
NOC3L	8.46867	aquamarine	FALSE	FALSE	FALSE	FALSE	FALSE	FALSE	FALSE	FALSE	FALSE	FALSE	FALSE	FALSE	FALSE	FALSE
MIR4709	10.8514	coral	FALSE	FALSE	FALSE	FALSE	FALSE	FALSE	FALSE	FALSE	FALSE	FALSE	FALSE	FALSE	FALSE	FALSE
NPY	25.8264	lavender	FALSE	FALSE	FALSE	FALSE	FALSE	FALSE	FALSE	FALSE	FALSE	FALSE	FALSE	FALSE	FALSE	FALSE
NR2F1	12.4208	coral	FALSE	FALSE	FALSE	FALSE	FALSE	FALSE	FALSE	FALSE	FALSE	FALSE	FALSE	FALSE	FALSE	FALSE
NRSN1	12.7666	coral	FALSE	FALSE	FALSE	FALSE	FALSE	FALSE	FALSE	FALSE	FALSE	FALSE	FALSE	FALSE	FALSE	FALSE
NUSAP1	9.83452	yellow	FALSE	FALSE	FALSE	FALSE	FALSE	FALSE	FALSE	FALSE	FALSE	FALSE	FALSE	FALSE	FALSE	FALSE
OCEL1	8.57805	coral	FALSE	FALSE	FALSE	FALSE	FALSE	FALSE	FALSE	FALSE	FALSE	FALSE	FALSE	FALSE	FALSE	FALSE
OIP5	9.90453	yellow	FALSE	FALSE	FALSE	FALSE	FALSE	FALSE	FALSE	FALSE	FALSE	FALSE	FALSE	FALSE	FALSE	FALSE
OSBPL10	21.8205	skyblue	FALSE	FALSE	FALSE	FALSE	FALSE	FALSE	FALSE	FALSE	FALSE	FALSE	FALSE	FALSE	FALSE	FALSE
PALLD	8.48284	coral	FALSE	FALSE	FALSE	FALSE	FALSE	FALSE	FALSE	FALSE	FALSE	FALSE	FALSE	FALSE	FALSE	FALSE
PARD6A	8.5015	coral	FALSE	FALSE	FALSE	FALSE	FALSE	FALSE	FALSE	FALSE	FALSE	FALSE	FALSE	FALSE	FALSE	FALSE
PBK	9.00764	yellow	FALSE	FALSE	FALSE	FALSE	FALSE	FALSE	FALSE	FALSE	FALSE	FALSE	FALSE	FALSE	FALSE	FALSE
PDE7B	11.3035	coral	FALSE	FALSE	FALSE	FALSE	FALSE	FALSE	FALSE	FALSE	FALSE	FALSE	FALSE	FALSE	FALSE	FALSE
PDGFRA	9.98479	coral	FALSE	FALSE	FALSE	FALSE	FALSE	FALSE	FALSE	FALSE	FALSE	FALSE	FALSE	FALSE	FALSE	FALSE
PDGFRL	9.34048	coral	FALSE	FALSE	FALSE	FALSE	FALSE	FALSE	FALSE	FALSE	FALSE	FALSE	FALSE	FALSE	FALSE	FALSE
PDIA4	8.97615	coral	FALSE	FALSE	FALSE	FALSE	FALSE	FALSE	FALSE	FALSE	FALSE	FALSE	FALSE	FALSE	FALSE	FALSE
PDLIM7	9.64692	coral	FALSE	FALSE	FALSE	FALSE	FALSE	FALSE	FALSE	FALSE	FALSE	FALSE	FALSE	FALSE	FALSE	FALSE
PDSS1	8.20432	aquamarine	FALSE	FALSE	FALSE	FALSE	FALSE	FALSE	FALSE	FALSE	FALSE	FALSE	FALSE	FALSE	FALSE	FALSE
PGM2L1	9.65419	coral	FALSE	FALSE	FALSE	FALSE	FALSE	FALSE	FALSE	FALSE	FALSE	FALSE	FALSE	FALSE	FALSE	FALSE
PHOX2A	9.715	coral	FALSE	FALSE	FALSE	FALSE	FALSE	FALSE	FALSE	FALSE	FALSE	FALSE	FALSE	FALSE	FALSE	FALSE
PI15	17.3426	lavender	FALSE	FALSE	FALSE	FALSE	FALSE	FALSE	FALSE	FALSE	FALSE	FALSE	FALSE	FALSE	FALSE	FALSE
PLD3	9.29524	coral	FALSE	FALSE	FALSE	FALSE	FALSE	FALSE	FALSE	FALSE	FALSE	FALSE	FALSE	FALSE	FALSE	FALSE
PLK4	10.2178	yellow	FALSE	FALSE	FALSE	FALSE	FALSE	FALSE	FALSE	FALSE	FALSE	FALSE	FALSE	FALSE	FALSE	FALSE
PMP22	8.34572	aquamarine	FALSE	FALSE	FALSE	FALSE	FALSE	FALSE	FALSE	FALSE	FALSE	FALSE	FALSE	FALSE	FALSE	FALSE
POLA1	8.66586	yellow	FALSE	FALSE	FALSE	FALSE	FALSE	FALSE	FALSE	FALSE	FALSE	FALSE	FALSE	FALSE	FALSE	FALSE
POLA2	9.85489	yellow	FALSE	FALSE	FALSE	FALSE	FALSE	FALSE	FALSE	FALSE	FALSE	FALSE	FALSE	FALSE	FALSE	FALSE
POLE2	10.4182	yellow	FALSE	FALSE	FALSE	FALSE	FALSE	FALSE	FALSE	FALSE	FALSE	FALSE	FALSE	FALSE	FALSE	FALSE
POLQ	9.55312	yellow	FALSE	FALSE	FALSE	FALSE	FALSE	FALSE	FALSE	FALSE	FALSE	FALSE	FALSE	FALSE	FALSE	FALSE
PPIC	14.8064	lavender	FALSE	FALSE	FALSE	FALSE	FALSE	FALSE	FALSE	FALSE	FALSE	FALSE	FALSE	FALSE	FALSE	FALSE
PPP1R15A	9.53589	coral	FALSE	FALSE	FALSE	FALSE	FALSE	FALSE	FALSE	FALSE	FALSE	FALSE	FALSE	FALSE	FALSE	FALSE
PPP2R2C	9.2134	coral	FALSE	FALSE	FALSE	FALSE	FALSE	FALSE	FALSE	FALSE	FALSE	FALSE	FALSE	FALSE	FALSE	FALSE
PPRC1	8.79776	aquamarine	FALSE	FALSE	FALSE	FALSE	FALSE	FALSE	FALSE	FALSE	FALSE	FALSE	FALSE	FALSE	FALSE	FALSE
PRC1	8.82714	yellow	FALSE	FALSE	FALSE	FALSE	FALSE	FALSE	FALSE	FALSE	FALSE	FALSE	FALSE	FALSE	FALSE	FALSE
HELZ2	8.97932	coral	FALSE	FALSE	FALSE	FALSE	FALSE	FALSE	FALSE	FALSE	FALSE	FALSE	FALSE	FALSE	FALSE	FALSE
PRIM1	8.46353	yellow	FALSE	FALSE	FALSE	FALSE	FALSE	FALSE	FALSE	FALSE	FALSE	FALSE	FALSE	FALSE	FALSE	FALSE
PRKCH	23.9185	skyblue	FALSE	FALSE	FALSE	FALSE	FALSE	FALSE	FALSE	FALSE	FALSE	FALSE	FALSE	FALSE	FALSE	FALSE
PROS1	9.05559	coral	FALSE	FALSE	FALSE	FALSE	FALSE	FALSE	FALSE	FALSE	FALSE	FALSE	FALSE	FALSE	FALSE	FALSE
PRR11	8.19479	yellow	FALSE	FALSE	FALSE	FALSE	FALSE	FALSE	FALSE	FALSE	FALSE	FALSE	FALSE	FALSE	FALSE	FALSE
PRR16	15.5557	aquamarine	FALSE	FALSE	FALSE	FALSE	FALSE	FALSE	FALSE	FALSE	FALSE	FALSE	FALSE	FALSE	FALSE	FALSE
PRSS12	13.5557	lavender	FALSE	FALSE	FALSE	FALSE	FALSE	FALSE	FALSE	FALSE	FALSE	FALSE	FALSE	FALSE	FALSE	FALSE
PTEN	9.08889	aquamarine	FALSE	FALSE	FALSE	FALSE	FALSE	FALSE	FALSE	FALSE	FALSE	FALSE	FALSE	FALSE	FALSE	FALSE
PTGER2	26.0082	skyblue	FALSE	FALSE	FALSE	FALSE	FALSE	FALSE	FALSE	FALSE	FALSE	FALSE	FALSE	FALSE	FALSE	FALSE
PTPRN	9.69526	coral	FALSE	FALSE	FALSE	FALSE	FALSE	FALSE	FALSE	FALSE	FALSE	FALSE	FALSE	FALSE	FALSE	FALSE
PTTG1	8.94277	yellow	FALSE	FALSE	FALSE	FALSE	FALSE	FALSE	FALSE	FALSE	FALSE	FALSE	FALSE	FALSE	FALSE	FALSE
PTTG3P	9.68214	yellow	FALSE	FALSE	FALSE	FALSE	FALSE	FALSE	FALSE	FALSE	FALSE	FALSE	FALSE	FALSE	FALSE	FALSE
PUS7	8.78667	aquamarine	FALSE	FALSE	FALSE	FALSE	FALSE	FALSE	FALSE	FALSE	FALSE	FALSE	FALSE	FALSE	FALSE	FALSE
QPRT	9.1703	coral	FALSE	FALSE	FALSE	FALSE	FALSE	FALSE	FALSE	FALSE	FALSE	FALSE	FALSE	FALSE	FALSE	FALSE
RAB6B	13.2834	lavender	FALSE	FALSE	FALSE	FALSE	FALSE	FALSE	FALSE	FALSE	FALSE	FALSE	FALSE	FALSE	FALSE	FALSE
RABAC1	9.85297	coral	FALSE	FALSE	FALSE	FALSE	FALSE	FALSE	FALSE	FALSE	FALSE	FALSE	FALSE	FALSE	FALSE	FALSE
RAD51AP1	11.0534	yellow	FALSE	FALSE	FALSE	FALSE	FALSE	FALSE	FALSE	FALSE	FALSE	FALSE	FALSE	FALSE	FALSE	FALSE
RAD54L	8.52174	yellow	FALSE	FALSE	FALSE	FALSE	FALSE	FALSE	FALSE	FALSE	FALSE	FALSE	FALSE	FALSE	FALSE	FALSE
SLC50A1	8.40685	coral	FALSE	FALSE	FALSE	FALSE	FALSE	FALSE	FALSE	FALSE	FALSE	FALSE	FALSE	FALSE	FALSE	FALSE
RAMP1	24.6982	skyblue	FALSE	FALSE	FALSE	FALSE	FALSE	FALSE	FALSE	FALSE	FALSE	FALSE	FALSE	FALSE	FALSE	FALSE
RARB	17.556	lavender	FALSE	FALSE	FALSE	FALSE	FALSE	FALSE	FALSE	FALSE	FALSE	FALSE	FALSE	FALSE	FALSE	FALSE
RBM20	8.83079	coral	FALSE	FALSE	FALSE	FALSE	FALSE	FALSE	FALSE	FALSE	FALSE	FALSE	FALSE	FALSE	FALSE	FALSE
RBP1	13.6822	coral	FALSE	FALSE	FALSE	FALSE	FALSE	FALSE	FALSE	FALSE	FALSE	FALSE	FALSE	FALSE	FALSE	FALSE
RCC1	10.0252	yellow	FALSE	FALSE	FALSE	FALSE	FALSE	FALSE	FALSE	FALSE	FALSE	FALSE	FALSE	FALSE	FALSE	FALSE
RDH10	9.05982	coral	FALSE	FALSE	FALSE	FALSE	FALSE	FALSE	FALSE	FALSE	FALSE	FALSE	FALSE	FALSE	FALSE	FALSE
REEP1	9.1046	coral	FALSE	FALSE	FALSE	FALSE	FALSE	FALSE	FALSE	FALSE	FALSE	FALSE	FALSE	FALSE	FALSE	FALSE
REEP2	8.28271	coral	FALSE	FALSE	FALSE	FALSE	FALSE	FALSE	FALSE	FALSE	FALSE	FALSE	FALSE	FALSE	FALSE	FALSE
RERG	16.5681	aquamarine	FALSE	FALSE	FALSE	FALSE	FALSE	FALSE	FALSE	FALSE	FALSE	FALSE	FALSE	FALSE	FALSE	FALSE
RET	26.5152	skyblue	FALSE	FALSE	FALSE	FALSE	FALSE	FALSE	FALSE	FALSE	FALSE	FALSE	FALSE	FALSE	FALSE	FALSE
RFTN1	12.7227	coral	FALSE	FALSE	FALSE	FALSE	FALSE	FALSE	FALSE	FALSE	FALSE	FALSE	FALSE	FALSE	FALSE	FALSE
RGMA	9.1147	coral	FALSE	FALSE	FALSE	FALSE	FALSE	FALSE	FALSE	FALSE	FALSE	FALSE	FALSE	FALSE	FALSE	FALSE
RHBDF1	10.1172	coral	FALSE	FALSE	FALSE	FALSE	FALSE	FALSE	FALSE	FALSE	FALSE	FALSE	FALSE	FALSE	FALSE	FALSE
RHOC	16.5668	lavender	FALSE	FALSE	FALSE	FALSE	FALSE	FALSE	FALSE	FALSE	FALSE	FALSE	FALSE	FALSE	FALSE	FALSE
RHOU	12.9688	coral	FALSE	FALSE	FALSE	FALSE	FALSE	FALSE	FALSE	FALSE	FALSE	FALSE	FALSE	FALSE	FALSE	FALSE
RIMS3	10.1815	coral	FALSE	FALSE	FALSE	FALSE	FALSE	FALSE	FALSE	FALSE	FALSE	FALSE	FALSE	FALSE	FALSE	FALSE
RND2	11.9036	coral	FALSE	FALSE	FALSE	FALSE	FALSE	FALSE	FALSE	FALSE	FALSE	FALSE	FALSE	FALSE	FALSE	FALSE
RND3	10.1374	coral	FALSE	FALSE	FALSE	FALSE	FALSE	FALSE	FALSE	FALSE	FALSE	FALSE	FALSE	FALSE	FALSE	FALSE
RNF144A	8.7089	coral	FALSE	FALSE	FALSE	FALSE	FALSE	FALSE	FALSE	FALSE	FALSE	FALSE	FALSE	FALSE	FALSE	FALSE
RORB	18.0357	aquamarine	FALSE	FALSE	FALSE	FALSE	FALSE	FALSE	FALSE	FALSE	FALSE	FALSE	FALSE	FALSE	FALSE	FALSE
RPL29	9.91798	aquamarine	FALSE	FALSE	FALSE	FALSE	FALSE	FALSE	FALSE	FALSE	FALSE	FALSE	FALSE	FALSE	FALSE	FALSE
RPS21	8.66852	aquamarine	FALSE	FALSE	FALSE	FALSE	FALSE	FALSE	FALSE	FALSE	FALSE	FALSE	FALSE	FALSE	FALSE	FALSE
RPS7	9.77934	aquamarine	FALSE	FALSE	FALSE	FALSE	FALSE	FALSE	FALSE	FALSE	FALSE	FALSE	FALSE	FALSE	FALSE	FALSE
RRAS	12.6962	lavender	FALSE	FALSE	FALSE	FALSE	FALSE	FALSE	FALSE	FALSE	FALSE	FALSE	FALSE	FALSE	FALSE	FALSE
RRM1	8.33071	yellow	FALSE	FALSE	FALSE	FALSE	FALSE	FALSE	FALSE	FALSE	FALSE	FALSE	FALSE	FALSE	FALSE	FALSE
RRM2	9.67351	yellow	FALSE	FALSE	FALSE	FALSE	FALSE	FALSE	FALSE	FALSE	FALSE	FALSE	FALSE	FALSE	FALSE	FALSE
RRS1	8.25564	aquamarine	FALSE	FALSE	FALSE	FALSE	FALSE	FALSE	FALSE	FALSE	FALSE	FALSE	FALSE	FALSE	FALSE	FALSE
RUNDC3B	8.58823	coral	FALSE	FALSE	FALSE	FALSE	FALSE	FALSE	FALSE	FALSE	FALSE	FALSE	FALSE	FALSE	FALSE	FALSE
RUSC1	11.9531	coral	FALSE	FALSE	FALSE	FALSE	FALSE	FALSE	FALSE	FALSE	FALSE	FALSE	FALSE	FALSE	FALSE	FALSE
SAMD11	11.5428	aquamarine	FALSE	FALSE	FALSE	FALSE	FALSE	FALSE	FALSE	FALSE	FALSE	FALSE	FALSE	FALSE	FALSE	FALSE
SCG2	11.7252	coral	FALSE	FALSE	FALSE	FALSE	FALSE	FALSE	FALSE	FALSE	FALSE	FALSE	FALSE	FALSE	FALSE	FALSE
SCG5	13.6055	lavender	FALSE	FALSE	FALSE	FALSE	FALSE	FALSE	FALSE	FALSE	FALSE	FALSE	FALSE	FALSE	FALSE	FALSE
SDC2	9.75374	yellow	FALSE	FALSE	FALSE	FALSE	FALSE	FALSE	FALSE	FALSE	FALSE	FALSE	FALSE	FALSE	FALSE	FALSE
SDCBP	9.39174	coral	FALSE	FALSE	FALSE	FALSE	FALSE	FALSE	FALSE	FALSE	FALSE	FALSE	FALSE	FALSE	FALSE	FALSE
SEL1L3	16.3401	lavender	FALSE	FALSE	FALSE	FALSE	FALSE	FALSE	FALSE	FALSE	FALSE	FALSE	FALSE	FALSE	FALSE	FALSE
SELM	8.70714	coral	FALSE	FALSE	FALSE	FALSE	FALSE	FALSE	FALSE	FALSE	FALSE	FALSE	FALSE	FALSE	FALSE	FALSE
SEMA3A	13.8521	lavender	FALSE	FALSE	FALSE	FALSE	FALSE	FALSE	FALSE	FALSE	FALSE	FALSE	FALSE	FALSE	FALSE	FALSE
SEMA6C	8.26107	coral	FALSE	FALSE	FALSE	FALSE	FALSE	FALSE	FALSE	FALSE	FALSE	FALSE	FALSE	FALSE	FALSE	FALSE
2006-09-01	15.2815	lavender	FALSE	FALSE	FALSE	FALSE	FALSE	FALSE	FALSE	FALSE	FALSE	FALSE	FALSE	FALSE	FALSE	FALSE
SEPW1	9.58443	coral	FALSE	FALSE	FALSE	FALSE	FALSE	FALSE	FALSE	FALSE	FALSE	FALSE	FALSE	FALSE	FALSE	FALSE
SERINC2	8.15163	coral	FALSE	FALSE	FALSE	FALSE	FALSE	FALSE	FALSE	FALSE	FALSE	FALSE	FALSE	FALSE	FALSE	FALSE
SERPINI1	9.20289	coral	FALSE	FALSE	FALSE	FALSE	FALSE	FALSE	FALSE	FALSE	FALSE	FALSE	FALSE	FALSE	FALSE	FALSE
SFRP1	11.1954	coral	FALSE	FALSE	FALSE	FALSE	FALSE	FALSE	FALSE	FALSE	FALSE	FALSE	FALSE	FALSE	FALSE	FALSE
SGIP1	11.7179	coral	FALSE	FALSE	FALSE	FALSE	FALSE	FALSE	FALSE	FALSE	FALSE	FALSE	FALSE	FALSE	FALSE	FALSE
SH3BGRL2	10.3366	coral	FALSE	FALSE	FALSE	FALSE	FALSE	FALSE	FALSE	FALSE	FALSE	FALSE	FALSE	FALSE	FALSE	FALSE
SH3BGRL3	10.727	coral	FALSE	FALSE	FALSE	FALSE	FALSE	FALSE	FALSE	FALSE	FALSE	FALSE	FALSE	FALSE	FALSE	FALSE
SHD	13.9983	yellow	FALSE	FALSE	FALSE	FALSE	FALSE	FALSE	FALSE	FALSE	FALSE	FALSE	FALSE	FALSE	FALSE	FALSE
SHISA5	8.36527	coral	FALSE	FALSE	FALSE	FALSE	FALSE	FALSE	FALSE	FALSE	FALSE	FALSE	FALSE	FALSE	FALSE	FALSE
SHMT2	8.58872	aquamarine	FALSE	FALSE	FALSE	FALSE	FALSE	FALSE	FALSE	FALSE	FALSE	FALSE	FALSE	FALSE	FALSE	FALSE
SIPA1	9.01933	coral	FALSE	FALSE	FALSE	FALSE	FALSE	FALSE	FALSE	FALSE	FALSE	FALSE	FALSE	FALSE	FALSE	FALSE
SIX3	13.8556	aquamarine	FALSE	FALSE	FALSE	FALSE	FALSE	FALSE	FALSE	FALSE	FALSE	FALSE	FALSE	FALSE	FALSE	FALSE
SKA1	8.62697	yellow	FALSE	FALSE	FALSE	FALSE	FALSE	FALSE	FALSE	FALSE	FALSE	FALSE	FALSE	FALSE	FALSE	FALSE
SLC22A17	9.48212	coral	FALSE	FALSE	FALSE	FALSE	FALSE	FALSE	FALSE	FALSE	FALSE	FALSE	FALSE	FALSE	FALSE	FALSE
SLC2A1	9.11878	aquamarine	FALSE	FALSE	FALSE	FALSE	FALSE	FALSE	FALSE	FALSE	FALSE	FALSE	FALSE	FALSE	FALSE	FALSE
SLC2A6	9.47963	coral	FALSE	FALSE	FALSE	FALSE	FALSE	FALSE	FALSE	FALSE	FALSE	FALSE	FALSE	FALSE	FALSE	FALSE
SLC30A3	12.9854	lavender	FALSE	FALSE	FALSE	FALSE	FALSE	FALSE	FALSE	FALSE	FALSE	FALSE	FALSE	FALSE	FALSE	FALSE
SLC8A2	8.65004	coral	FALSE	FALSE	FALSE	FALSE	FALSE	FALSE	FALSE	FALSE	FALSE	FALSE	FALSE	FALSE	FALSE	FALSE
SLIT2	20.7485	skyblue	FALSE	FALSE	FALSE	FALSE	FALSE	FALSE	FALSE	FALSE	FALSE	FALSE	FALSE	FALSE	FALSE	FALSE
SMAD6	17.6368	aquamarine	FALSE	FALSE	FALSE	FALSE	FALSE	FALSE	FALSE	FALSE	FALSE	FALSE	FALSE	FALSE	FALSE	FALSE
SMC4	8.22894	yellow	FALSE	FALSE	FALSE	FALSE	FALSE	FALSE	FALSE	FALSE	FALSE	FALSE	FALSE	FALSE	FALSE	FALSE
SMOC1	9.14727	coral	FALSE	FALSE	FALSE	FALSE	FALSE	FALSE	FALSE	FALSE	FALSE	FALSE	FALSE	FALSE	FALSE	FALSE
SNCA	15.5596	lavender	FALSE	FALSE	FALSE	FALSE	FALSE	FALSE	FALSE	FALSE	FALSE	FALSE	FALSE	FALSE	FALSE	FALSE
SNCAIP	22.0977	skyblue	FALSE	FALSE	FALSE	FALSE	FALSE	FALSE	FALSE	FALSE	FALSE	FALSE	FALSE	FALSE	FALSE	FALSE
SNORD22	8.56591	aquamarine	FALSE	FALSE	FALSE	FALSE	FALSE	FALSE	FALSE	FALSE	FALSE	FALSE	FALSE	FALSE	FALSE	FALSE
SORL1	11.122	coral	FALSE	FALSE	FALSE	FALSE	FALSE	FALSE	FALSE	FALSE	FALSE	FALSE	FALSE	FALSE	FALSE	FALSE
SPATS2L	17.9387	lavender	FALSE	FALSE	FALSE	FALSE	FALSE	FALSE	FALSE	FALSE	FALSE	FALSE	FALSE	FALSE	FALSE	FALSE
SPC24	12.2681	yellow	FALSE	FALSE	FALSE	FALSE	FALSE	FALSE	FALSE	FALSE	FALSE	FALSE	FALSE	FALSE	FALSE	FALSE
SPOCK1	11.0981	coral	FALSE	FALSE	FALSE	FALSE	FALSE	FALSE	FALSE	FALSE	FALSE	FALSE	FALSE	FALSE	FALSE	FALSE
SPRY2	10.1321	coral	FALSE	FALSE	FALSE	FALSE	FALSE	FALSE	FALSE	FALSE	FALSE	FALSE	FALSE	FALSE	FALSE	FALSE
SPRY4	8.42756	coral	FALSE	FALSE	FALSE	FALSE	FALSE	FALSE	FALSE	FALSE	FALSE	FALSE	FALSE	FALSE	FALSE	FALSE
SQSTM1	9.01651	coral	FALSE	FALSE	FALSE	FALSE	FALSE	FALSE	FALSE	FALSE	FALSE	FALSE	FALSE	FALSE	FALSE	FALSE
SSRP1	8.27883	aquamarine	FALSE	FALSE	FALSE	FALSE	FALSE	FALSE	FALSE	FALSE	FALSE	FALSE	FALSE	FALSE	FALSE	FALSE
STMN4	15.6946	lavender	FALSE	FALSE	FALSE	FALSE	FALSE	FALSE	FALSE	FALSE	FALSE	FALSE	FALSE	FALSE	FALSE	FALSE
STOM	12.5361	lavender	FALSE	FALSE	FALSE	FALSE	FALSE	FALSE	FALSE	FALSE	FALSE	FALSE	FALSE	FALSE	FALSE	FALSE
SUV39H1	10.0927	yellow	FALSE	FALSE	FALSE	FALSE	FALSE	FALSE	FALSE	FALSE	FALSE	FALSE	FALSE	FALSE	FALSE	FALSE
SYP	9.84468	coral	FALSE	FALSE	FALSE	FALSE	FALSE	FALSE	FALSE	FALSE	FALSE	FALSE	FALSE	FALSE	FALSE	FALSE
SYT13	10.0492	coral	FALSE	FALSE	FALSE	FALSE	FALSE	FALSE	FALSE	FALSE	FALSE	FALSE	FALSE	FALSE	FALSE	FALSE
SYT4	11.1749	coral	FALSE	FALSE	FALSE	FALSE	FALSE	FALSE	FALSE	FALSE	FALSE	FALSE	FALSE	FALSE	FALSE	FALSE
TACC3	10.1037	yellow	FALSE	FALSE	FALSE	FALSE	FALSE	FALSE	FALSE	FALSE	FALSE	FALSE	FALSE	FALSE	FALSE	FALSE
TBX3	8.32304	aquamarine	FALSE	FALSE	FALSE	FALSE	FALSE	FALSE	FALSE	FALSE	FALSE	FALSE	FALSE	FALSE	FALSE	FALSE
TCEAL2	10.187	coral	FALSE	FALSE	FALSE	FALSE	FALSE	FALSE	FALSE	FALSE	FALSE	FALSE	FALSE	FALSE	FALSE	FALSE
TFAM	8.8218	aquamarine	FALSE	FALSE	FALSE	FALSE	FALSE	FALSE	FALSE	FALSE	FALSE	FALSE	FALSE	FALSE	FALSE	FALSE
TFPI2	12.4233	lavender	FALSE	FALSE	FALSE	FALSE	FALSE	FALSE	FALSE	FALSE	FALSE	FALSE	FALSE	FALSE	FALSE	FALSE
TIMELESS	9.82266	yellow	FALSE	FALSE	FALSE	FALSE	FALSE	FALSE	FALSE	FALSE	FALSE	FALSE	FALSE	FALSE	FALSE	FALSE
TINF2	9.63163	coral	FALSE	FALSE	FALSE	FALSE	FALSE	FALSE	FALSE	FALSE	FALSE	FALSE	FALSE	FALSE	FALSE	FALSE
TK1	10.7591	yellow	FALSE	FALSE	FALSE	FALSE	FALSE	FALSE	FALSE	FALSE	FALSE	FALSE	FALSE	FALSE	FALSE	FALSE
TLE4	11.1586	aquamarine	FALSE	FALSE	FALSE	FALSE	FALSE	FALSE	FALSE	FALSE	FALSE	FALSE	FALSE	FALSE	FALSE	FALSE
TM7SF2	18.3194	lavender	FALSE	FALSE	FALSE	FALSE	FALSE	FALSE	FALSE	FALSE	FALSE	FALSE	FALSE	FALSE	FALSE	FALSE
TMEM100	10.4253	aquamarine	FALSE	FALSE	FALSE	FALSE	FALSE	FALSE	FALSE	FALSE	FALSE	FALSE	FALSE	FALSE	FALSE	FALSE
NEMP1	8.15507	yellow	FALSE	FALSE	FALSE	FALSE	FALSE	FALSE	FALSE	FALSE	FALSE	FALSE	FALSE	FALSE	FALSE	FALSE
TMEM205	9.72797	coral	FALSE	FALSE	FALSE	FALSE	FALSE	FALSE	FALSE	FALSE	FALSE	FALSE	FALSE	FALSE	FALSE	FALSE
TMEM50B	9.00977	coral	FALSE	FALSE	FALSE	FALSE	FALSE	FALSE	FALSE	FALSE	FALSE	FALSE	FALSE	FALSE	FALSE	FALSE
TMEM54	8.59028	coral	FALSE	FALSE	FALSE	FALSE	FALSE	FALSE	FALSE	FALSE	FALSE	FALSE	FALSE	FALSE	FALSE	FALSE
TMSB4X	8.26623	coral	FALSE	FALSE	FALSE	FALSE	FALSE	FALSE	FALSE	FALSE	FALSE	FALSE	FALSE	FALSE	FALSE	FALSE
TNFRSF12A	8.32732	coral	FALSE	FALSE	FALSE	FALSE	FALSE	FALSE	FALSE	FALSE	FALSE	FALSE	FALSE	FALSE	FALSE	FALSE
CELF3	10.6263	coral	FALSE	FALSE	FALSE	FALSE	FALSE	FALSE	FALSE	FALSE	FALSE	FALSE	FALSE	FALSE	FALSE	FALSE
TNS3	19.8645	lavender	FALSE	FALSE	FALSE	FALSE	FALSE	FALSE	FALSE	FALSE	FALSE	FALSE	FALSE	FALSE	FALSE	FALSE
TOP2A	11.0081	yellow	FALSE	FALSE	FALSE	FALSE	FALSE	FALSE	FALSE	FALSE	FALSE	FALSE	FALSE	FALSE	FALSE	FALSE
TP53INP2	11.081	coral	FALSE	FALSE	FALSE	FALSE	FALSE	FALSE	FALSE	FALSE	FALSE	FALSE	FALSE	FALSE	FALSE	FALSE
TPST1	17.5644	lavender	FALSE	FALSE	FALSE	FALSE	FALSE	FALSE	FALSE	FALSE	FALSE	FALSE	FALSE	FALSE	FALSE	FALSE
TPX2	10.6835	yellow	FALSE	FALSE	FALSE	FALSE	FALSE	FALSE	FALSE	FALSE	FALSE	FALSE	FALSE	FALSE	FALSE	FALSE
TRIB2	9.43076	coral	FALSE	FALSE	FALSE	FALSE	FALSE	FALSE	FALSE	FALSE	FALSE	FALSE	FALSE	FALSE	FALSE	FALSE
TRIL	14.9295	lavender	FALSE	FALSE	FALSE	FALSE	FALSE	FALSE	FALSE	FALSE	FALSE	FALSE	FALSE	FALSE	FALSE	FALSE
TRIP13	10.294	yellow	FALSE	FALSE	FALSE	FALSE	FALSE	FALSE	FALSE	FALSE	FALSE	FALSE	FALSE	FALSE	FALSE	FALSE
TROAP	9.86577	yellow	FALSE	FALSE	FALSE	FALSE	FALSE	FALSE	FALSE	FALSE	FALSE	FALSE	FALSE	FALSE	FALSE	FALSE
TRPM4	9.91923	coral	FALSE	FALSE	FALSE	FALSE	FALSE	FALSE	FALSE	FALSE	FALSE	FALSE	FALSE	FALSE	FALSE	FALSE
TSHZ3	14.327	lavender	FALSE	FALSE	FALSE	FALSE	FALSE	FALSE	FALSE	FALSE	FALSE	FALSE	FALSE	FALSE	FALSE	FALSE
TSPAN1	34.2392	skyblue	FALSE	FALSE	FALSE	FALSE	FALSE	FALSE	FALSE	FALSE	FALSE	FALSE	FALSE	FALSE	FALSE	FALSE
TTF2	8.17852	yellow	FALSE	FALSE	FALSE	FALSE	FALSE	FALSE	FALSE	FALSE	FALSE	FALSE	FALSE	FALSE	FALSE	FALSE
TTK	10.5457	yellow	FALSE	FALSE	FALSE	FALSE	FALSE	FALSE	FALSE	FALSE	FALSE	FALSE	FALSE	FALSE	FALSE	FALSE
TTLL12	8.38859	aquamarine	FALSE	FALSE	FALSE	FALSE	FALSE	FALSE	FALSE	FALSE	FALSE	FALSE	FALSE	FALSE	FALSE	FALSE
TUBB2A	12.1681	coral	FALSE	FALSE	FALSE	FALSE	FALSE	FALSE	FALSE	FALSE	FALSE	FALSE	FALSE	FALSE	FALSE	FALSE
TXK	10.479	lavender	FALSE	FALSE	FALSE	FALSE	FALSE	FALSE	FALSE	FALSE	FALSE	FALSE	FALSE	FALSE	FALSE	FALSE
TYMS	13.6193	yellow	FALSE	FALSE	FALSE	FALSE	FALSE	FALSE	FALSE	FALSE	FALSE	FALSE	FALSE	FALSE	FALSE	FALSE
UBE2C	10.8221	yellow	FALSE	FALSE	FALSE	FALSE	FALSE	FALSE	FALSE	FALSE	FALSE	FALSE	FALSE	FALSE	FALSE	FALSE
UHRF1	12.1511	yellow	FALSE	FALSE	FALSE	FALSE	FALSE	FALSE	FALSE	FALSE	FALSE	FALSE	FALSE	FALSE	FALSE	FALSE
UNC5A	13.6383	aquamarine	FALSE	FALSE	FALSE	FALSE	FALSE	FALSE	FALSE	FALSE	FALSE	FALSE	FALSE	FALSE	FALSE	FALSE
UPP1	9.2347	coral	FALSE	FALSE	FALSE	FALSE	FALSE	FALSE	FALSE	FALSE	FALSE	FALSE	FALSE	FALSE	FALSE	FALSE
VASH1	12.8509	coral	FALSE	FALSE	FALSE	FALSE	FALSE	FALSE	FALSE	FALSE	FALSE	FALSE	FALSE	FALSE	FALSE	FALSE
VCAN	15.5207	lavender	FALSE	FALSE	FALSE	FALSE	FALSE	FALSE	FALSE	FALSE	FALSE	FALSE	FALSE	FALSE	FALSE	FALSE
VIP	22.1687	skyblue	FALSE	FALSE	FALSE	FALSE	FALSE	FALSE	FALSE	FALSE	FALSE	FALSE	FALSE	FALSE	FALSE	FALSE
POC1A	8.65902	yellow	FALSE	FALSE	FALSE	FALSE	FALSE	FALSE	FALSE	FALSE	FALSE	FALSE	FALSE	FALSE	FALSE	FALSE
WEE1	8.4187	yellow	FALSE	FALSE	FALSE	FALSE	FALSE	FALSE	FALSE	FALSE	FALSE	FALSE	FALSE	FALSE	FALSE	FALSE
XPNPEP1	9.4261	coral	FALSE	FALSE	FALSE	FALSE	FALSE	FALSE	FALSE	FALSE	FALSE	FALSE	FALSE	FALSE	FALSE	FALSE
YBX2	9.01673	coral	FALSE	FALSE	FALSE	FALSE	FALSE	FALSE	FALSE	FALSE	FALSE	FALSE	FALSE	FALSE	FALSE	FALSE
ZC3H12C	8.88117	coral	FALSE	FALSE	FALSE	FALSE	FALSE	FALSE	FALSE	FALSE	FALSE	FALSE	FALSE	FALSE	FALSE	FALSE
ZCCHC12	22.0354	skyblue	FALSE	FALSE	FALSE	FALSE	FALSE	FALSE	FALSE	FALSE	FALSE	FALSE	FALSE	FALSE	FALSE	FALSE
ZFPM1	8.51768	aquamarine	FALSE	FALSE	FALSE	FALSE	FALSE	FALSE	FALSE	FALSE	FALSE	FALSE	FALSE	FALSE	FALSE	FALSE
ZNF423	9.18361	aquamarine	FALSE	FALSE	FALSE	FALSE	FALSE	FALSE	FALSE	FALSE	FALSE	FALSE	FALSE	FALSE	FALSE	FALSE
ZNF467	10.9707	lavender	FALSE	FALSE	FALSE	FALSE	FALSE	FALSE	FALSE	FALSE	FALSE	FALSE	FALSE	FALSE	FALSE	FALSE
ZYX	9.71091	coral	FALSE	FALSE	FALSE	FALSE	FALSE	FALSE	FALSE	FALSE	FALSE	FALSE	FALSE	FALSE	FALSE	FALSE

## Sheet: DTW GO
GO-term enrichment analysis of clusters identified from Dynamic Time Warp analysis
DTW gene-set	GO.ID	Biological process	Weight01	FDR	Annotated	Significant	Expected	Genes
top reg	GO:0000082	G1/S transition of mitotic cell cycle	1.8e-10	5.4936e-07	192	28	9.16	BCAT1;CCNB1;CDK1;CDC25A;CDC45;CDCA5;CDKN2D;CDKN3;CDT1;ID2;KIF14;MCM10;MCM2;MCM4;MCM5;MCM6;MCM7;MYB;POLA1;POLA2;POLE2;PRIM1;PTEN;RCC1;RHOU;RRM2;TYMS;WEE1
top reg	GO:0006270	DNA replication initiation	3.7e-09	5.6462e-06	24	11	1.15	CDC45;CDT1;MCM2;MCM4;MCM5;MCM6;MCM7;POLA1;POLA2;POLE2;PRIM1
top reg	GO:0006271	DNA strand elongation involved in DNA re...	4.1e-08	4.17107e-05	29	11	1.38	CDC45;FEN1;GINS2;MCM2;MCM4;MCM5;MCM6;MCM7;POLA1;POLA2;PRIM1
top reg	GO:0001656	metanephros development	4.8e-07	0.000360136	43	12	2.05	BASP1;EGR1;GATA3;ID2;ID3;SPRY1;MYC;PDGFRA;RDH10;RET;SLIT2;TSHZ3
top reg	GO:0051301	cell division	5.9e-07	0.000360136	448	62	21.38	ASPM;AURKA;AURKB;BIRC5;BLM;BUB1;MIS18BP1;CENPW;CCNA2;CCNB1;CCNB2;CCNF;CDK1;CDC20;CDC25A;CDCA5;CDCA8;CENPE;CENPF;CEP55;CIB1;CKS2;DLGAP5;ECT2;ESPL1;FAM64A;FAM83D;HTR2B;ITGB3BP;KIF11;KIF14;KIF20A;KIF20B;KIF2C;KIF4A;KIFC1;KNTC1;MAD2L1;MAPRE3;MYC;NCAPD2;NCAPG;NDC80;NEK2;NUSAP1;OIP5;PARD6A;PRC1;PTEN;PTTG1;RCC1;RHOC;SEPT6;SKA1;SMC4;SPC24;TIMELESS;TOP2A;TPX2;TTK;UBE2C;WEE1
top reg	GO:0034080	CENP-A containing nucleosome assembly	1.0e-06	0.000508667	31	10	1.48	MIS18BP1;CENPW;CENPA;CENPK;CENPM;CENPN;HJURP;ITGB3BP;CENPU;OIP5
top reg	GO:0007080	mitotic metaphase plate congression	3.6e-06	0.0015696	28	9	1.34	CCNB1;CDCA5;CDCA8;CENPE;KIF14;KIF22;KIF2C;KIFC1;RRS1
top reg	GO:0006323	DNA packaging	7.6e-06	0.0028994	120	26	5.73	ASF1B;MIS18BP1;CENPW;CCNB1;CDK1;CDCA5;CENPA;CENPK;CENPM;CENPN;H2AFX;HIST1H2BH;HIST1H2BK;HJURP;HMGB2;ITGB3BP;NAP1L1;MCM2;CENPU;NAP1L5;NCAPD2;NCAPG;NUSAP1;OIP5;SMC4;TOP2A
top reg	GO:0001657	ureteric bud development	9.2e-06	0.00311982	53	11	2.53	BASP1;GATA3;LAMA5;SPRY1;MYC;RARB;RET;SFRP1;SLIT2;SMAD6;TSHZ3
top reg	GO:0007067	mitotic nuclear division	1.1e-05	0.0033572	308	54	14.7	ASPM;AURKA;AURKB;BIRC5;BUB1;MIS18BP1;CENPW;CCNA2;CCNB1;CCNB2;CCNF;CDK1;CDC20;CDC25A;CDCA5;CDCA8;CENPE;CENPF;CENPN;DLGAP5;DSCC1;ESPL1;FAM64A;FAM83D;ITGB3BP;KIF11;KIF14;KIF20B;KIF22;KIF2C;KIF4A;KIFC1;KNTC1;MAD2L1;MAPRE3;NCAPD2;NCAPG;NDC80;NEK2;NUSAP1;OIP5;PBK;PTEN;PTTG1;RCC1;RRS1;SKA1;SMC4;SPC24;TIMELESS;TPX2;TTK;UBE2C;WEE1
top reg	GO:0001523	retinoid metabolic process	2.1e-05	0.00582655	34	9	1.62	ALDH1A3;CRABP2;CYP26A1;CYP26B1;DHRS3;GPC2;RBP1;RDH10;SDC2
top reg	GO:0048565	digestive tract development	2.7e-05	0.00680831	59	12	2.82	ASCL1;ASS1;CCNB1;COL3A1;ID2;MYB;PDGFRA;RARB;RET;SFRP1;TK1;TYMS
top reg	GO:0008283	cell proliferation	2.9e-05	0.00680831	1036	91	49.45	ABCB1;ADM;ALK;ASCL1;ASPM;AURKB;BAMBI;BCAT1;BIRC5;BLM;BUB1;CAPNS1;CCNA2;CCNB1;CD248;CDK1;CDC20;CDC25A;CDCA7;CDKN2D;CDKN3;CENPF;CGA;CIB1;CKS2;CNN2;CXCR4;CYBA;DBH;DDIT4;DLGAP5;DLX5;EDNRA;EFNB2;EGR1;FOXM1;GAL;GATA3;GNG2;GRK5;HMGB2;HTR2B;ID2;IGFBP3;IGFBP4;KIF14;KIF2C;KLF13;LAMA5;LAMC1;NAP1L1;SPRY1;MCM10;MCM7;MELK;MVD;MYC;NDN;NPY;PDGFRA;PMP22;POLA1;PRKCH;PTEN;PTGER2;RARB;RERG;RHBDF1;RRM1;SCG2;SFRP1;SHM…
top reg	GO:0001764	neuron migration	3.5e-05	0.00712133	73	13	3.48	ASCL1;ASPM;CDK5R2;COL3A1;CXCR4;DCLK1;DDIT4;GATA3;KIF20B;NDN;NR2F1;SEMA3A;SPOCK1
top reg	GO:0007018	microtubule-based movement	3.5e-05	0.00712133	139	14	6.63	CENPE;DLGAP5;DNAAF5;KIF11;KIF14;KIF1A;KIF20A;KIF20B;KIF22;KIF2C;KIF4A;KIFC1;KLC1;NEFM
top reg	GO:0000083	regulation of transcription involved in ...	6.8e-05	0.012208	23	7	1.1	CDK1;CDC45;CDT1;ID2;POLA1;RRM2;TYMS
top reg	GO:0051785	positive regulation of nuclear division	6.8e-05	0.012208	23	7	1.1	AURKA;BIRC5;DLGAP5;ESPL1;NUSAP1;PTEN;UBE2C
top reg	GO:0008284	positive regulation of cell proliferatio...	8.8e-05	0.0143444	398	40	19	ADM;ASCL1;ASPM;BAMBI;BIRC5;BLM;CAPNS1;CCNA2;CCNB1;CD248;CDK1;CDC20;CGA;CIB1;CYBA;DLX5;EDNRA;EGR1;FOXM1;GRK5;HMGB2;HTR2B;ID2;KIF14;LAMC1;NAP1L1;MVD;MYC;PDGFRA;PRKCH;PTEN;RARB;SCG2;SFRP1;SHMT2;TBX3;TNS3;TRPM4;TTK;VIP
top reg	GO:0022617	extracellular matrix disassembly	9.1e-05	0.0143444	59	11	2.82	CAPNS1;COL13A1;COL17A1;COL3A1;COL4A1;COL6A2;COL26A1;FLOT1;LAMA5;LAMC1;MMP11
top reg	GO:0010977	negative regulation of neuron projection...	9.4e-05	0.0143444	63	11	3.01	CIB1;DPYSL3;LGALS1;LPAR1;TLX2;NR2F1;PMP22;PTEN;SEMA3A;SLIT2;SPOCK1
coral	GO:0022617	extracellular matrix disassembly	7.7e-05	0.235004	59	7	1.05	CAPNS1;COL6A2;COL26A1;FLOT1;LAMA5;LAMC1;MMP11
coral	GO:0060560	developmental growth involved in morphog...	0.0010	0.712133	97	9	1.72	CADM1;DCLK1;NDN;NLGN3;RDH10;RND2;SFRP1;SPRY2;TNFRSF12A
coral	GO:0009948	anterior/posterior axis specification	0.0012	0.712133	27	4	0.48	BASP1;DDIT3;HEY1;HOXD8
coral	GO:0048871	multicellular organismal homeostasis	0.0012	0.712133	118	5	2.09	CNR1;CXADR;DBH;NDN;SGIP1
coral	GO:0045454	cell redox homeostasis	0.0013	0.712133	46	5	0.82	DDIT3;GLRX;PDIA4;SEPW1;SH3BGRL3
coral	GO:0048675	axon extension	0.0014	0.712133	49	4	0.87	DCLK1;NDN;NLGN3;TNFRSF12A
coral	GO:0008406	gonad development	0.0018	0.7848	98	5	1.74	BASP1;IDH1;PDGFRA;RDH10;SFRP1
coral	GO:0010811	positive regulation of cell-substrate ad...	0.0024	0.9156	53	5	0.94	CIB1;COL26A1;MYADM;SFRP1;SMOC1
coral	GO:0050680	negative regulation of epithelial cell p...	0.0047	1	62	5	1.1	EFNB2;SCG2;SFRP1;TINF2;VASH1
coral	GO:0007603	phototransduction, visible light	0.0050	1	41	4	0.73	GPC2;GUCA1A;RBP1;RDH10
coral	GO:0021680	cerebellar Purkinje cell layer developme...	0.0050	1	20	3	0.35	AGTPBP1;ATP7A;HSPA5
coral	GO:0051966	regulation of synaptic transmission, glu...	0.0050	1	20	3	0.35	CNR1;SYT1;NLGN3
coral	GO:0030307	positive regulation of cell growth	0.0058	1	65	5	1.15	CIB1;CYBA;RND2;SFRP1;TNFRSF12A
coral	GO:0007411	axon guidance	0.0064	1	259	11	4.59	CACNB3;CAP2;COL6A2;DPYSL3;EFNB2;EZR;GAP43;LAMC1;RGMA;SDCBP;SEMA6C
coral	GO:0071377	cellular response to glucagon stimulus	0.0075	1	23	3	0.41	ASS1;GNG11;GNG7
coral	GO:0003016	respiratory system process	0.0075	1	23	3	0.41	GLS;NDN;NLGN3
coral	GO:0060538	skeletal muscle organ development	0.0079	1	88	6	1.56	ASS1;BASP1;DKK1;FLNB;HOXD9;MEF2D
coral	GO:0034329	cell junction assembly	0.0081	1	126	7	2.24	CADM1;CDH15;FLNC;LAMA5;LAMC1;PARD6A;SFRP1
coral	GO:0006984	ER-nucleus signaling pathway	0.0084	1	24	3	0.43	DDIT3;HSPA5;PPP1R15A
coral	GO:0010951	negative regulation of endopeptidase act...	0.0085	1	92	6	1.63	CDKN2D;IFI6;PROS1;SERPINI1;SORL1;SPOCK1
yellow	GO:0051301	cell division	3.1e-22	9.4612e-19	448	54	5.58	ASPM;AURKA;AURKB;BIRC5;BLM;BUB1;MIS18BP1;CENPW;CCNA2;CCNB1;CCNB2;CCNF;CDK1;CDC20;CDC25A;CDCA5;CDCA8;CENPE;CENPF;CEP55;CKS2;DLGAP5;ECT2;ESPL1;FAM64A;FAM83D;ITGB3BP;KIF11;KIF14;KIF20A;KIF20B;KIF2C;KIF4A;KIFC1;KNTC1;MAD2L1;NCAPD2;NCAPG;NDC80;NEK2;NUSAP1;OIP5;PRC1;PTTG1;RCC1;SKA1;SMC4;SPC24;TIMELESS;TOP2A;TPX2;TTK;UBE2C;WEE1
yellow	GO:0007067	mitotic nuclear division	1.7e-17	2.5942e-14	308	51	3.84	ASPM;AURKA;AURKB;BIRC5;BUB1;MIS18BP1;CENPW;CCNA2;CCNB1;CCNB2;CCNF;CDK1;CDC20;CDC25A;CDCA5;CDCA8;CENPE;CENPF;CENPN;DLGAP5;DSCC1;ESPL1;FAM64A;FAM83D;ITGB3BP;KIF11;KIF14;KIF20B;KIF22;KIF2C;KIF4A;KIFC1;KNTC1;MAD2L1;NCAPD2;NCAPG;NDC80;NEK2;NUSAP1;OIP5;PBK;PTTG1;RCC1;SKA1;SMC4;SPC24;TIMELESS;TPX2;TTK;UBE2C;WEE1
yellow	GO:0000082	G1/S transition of mitotic cell cycle	4.5e-17	4.578e-14	192	23	2.39	CCNB1;CDK1;CDC25A;CDC45;CDCA5;CDKN3;CDT1;KIF14;MCM10;MCM2;MCM4;MCM5;MCM6;MCM7;MYB;POLA1;POLA2;POLE2;PRIM1;RCC1;RRM2;TYMS;WEE1
yellow	GO:0006270	DNA replication initiation	1.5e-15	1.1445e-12	24	11	0.3	CDC45;CDT1;MCM2;MCM4;MCM5;MCM6;MCM7;POLA1;POLA2;POLE2;PRIM1
yellow	GO:0006271	DNA strand elongation involved in DNA re...	2.0e-14	1.2208e-11	29	11	0.36	CDC45;FEN1;GINS2;MCM2;MCM4;MCM5;MCM6;MCM7;POLA1;POLA2;PRIM1
yellow	GO:0034080	CENP-A containing nucleosome assembly	2.2e-12	1.11907e-09	31	10	0.39	MIS18BP1;CENPW;CENPA;CENPK;CENPM;CENPN;HJURP;ITGB3BP;CENPU;OIP5
yellow	GO:0006323	DNA packaging	1.0e-10	4.36e-08	120	23	1.5	ASF1B;MIS18BP1;CENPW;CCNB1;CDK1;CDCA5;CENPA;CENPK;CENPM;CENPN;H2AFX;HJURP;HMGB2;ITGB3BP;NAP1L1;MCM2;CENPU;NCAPD2;NCAPG;NUSAP1;OIP5;SMC4;TOP2A
yellow	GO:0007080	mitotic metaphase plate congression	1.2e-09	4.578e-07	28	8	0.35	CCNB1;CDCA5;CDCA8;CENPE;KIF14;KIF22;KIF2C;KIFC1
yellow	GO:0007088	regulation of mitotic nuclear division	6.8e-09	2.30596e-06	93	18	1.16	AURKA;BIRC5;BUB1;CCNB1;CDC20;CENPE;CENPF;DLGAP5;ESPL1;KIF11;KIF20B;KNTC1;MAD2L1;NEK2;NUSAP1;RCC1;TTK;UBE2C
yellow	GO:0000070	mitotic sister chromatid segregation	8.0e-09	2.4416e-06	99	23	1.23	BUB1;CCNB1;CDC20;CDCA5;CDCA8;CENPE;CENPF;DLGAP5;DSCC1;ESPL1;KIF14;KIF22;KIF2C;KIFC1;MAD2L1;NCAPD2;NCAPG;NDC80;NEK2;NUSAP1;SMC4;TTK;UBE2C
yellow	GO:0007052	mitotic spindle organization	2.0e-08	5.54909e-06	52	13	0.65	AURKA;AURKB;BIRC5;CCNB1;KIF11;KIF4A;KIFC1;NDC80;NEK2;PRC1;RCC1;TPX2;TTK
yellow	GO:0007059	chromosome segregation	2.7e-08	6.80831e-06	198	35	2.47	AURKB;BIRC5;BUB1;CENPW;CCNB1;CDC20;CDCA5;CDCA8;CENPE;CENPF;CENPN;DLGAP5;DSCC1;ECT2;ESPL1;HJURP;KIF11;KIF14;KIF22;KIF2C;KIFC1;MAD2L1;NCAPD2;NCAPG;NDC80;NEK2;NUSAP1;PTTG1;RCC1;SKA1;SMC4;TOP2A;TRIP13;TTK;UBE2C
yellow	GO:0007018	microtubule-based movement	2.9e-08	6.80831e-06	139	10	1.73	CENPE;DLGAP5;KIF11;KIF14;KIF20A;KIF20B;KIF22;KIF2C;KIF4A;KIFC1
yellow	GO:0032508	DNA duplex unwinding	6.7e-08	1.4606e-05	45	8	0.56	BLM;CDC45;MCM2;MCM4;MCM5;MCM6;MCM7;TOP2A
yellow	GO:0045931	positive regulation of mitotic cell cycl...	8.7e-08	1.77016e-05	66	10	0.82	AURKA;BIRC5;CCNB1;CDK1;CDC45;DLGAP5;ESPL1;MAD2L1;NUSAP1;UBE2C
yellow	GO:0008608	attachment of spindle microtubules to ki...	1.5e-07	2.86125e-05	21	6	0.26	AURKB;CCNB1;CENPE;ECT2;NDC80;NEK2
yellow	GO:0007094	mitotic spindle assembly checkpoint	1.6e-07	2.87247e-05	34	7	0.42	BUB1;CCNB1;CDC20;CENPF;MAD2L1;TTK;UBE2C
yellow	GO:0000086	G2/M transition of mitotic cell cycle	1.7e-07	2.88244e-05	146	14	1.82	AURKA;BIRC5;CCNA2;CCNB1;CCNB2;CDK1;CDC25A;CENPF;FOXM1;KIF14;MELK;NEK2;PLK4;WEE1
yellow	GO:0000083	regulation of transcription involved in ...	2.8e-07	4.2728e-05	23	6	0.29	CDK1;CDC45;CDT1;POLA1;RRM2;TYMS
yellow	GO:0051785	positive regulation of nuclear division	2.8e-07	4.2728e-05	23	6	0.29	AURKA;BIRC5;DLGAP5;ESPL1;NUSAP1;UBE2C
lavender	GO:0007218	neuropeptide signaling pathway	6.1e-05	0.186172	28	4	0.22	CARTPT;GAL;NPY;SCG5
lavender	GO:0007268	synaptic transmission	0.00022	0.33572	364	9	2.84	CARTPT;DLG2;EGR1;GNG2;GNG3;GNG8;NPY;RRAS;SNCA
lavender	GO:0042445	hormone metabolic process	0.00043	0.41965	76	6	0.59	ALDH1A3;CGA;CYP26A1;DKK3;GAL;SCG5
lavender	GO:0051057	positive regulation of small GTPase medi...	0.00055	0.41965	21	3	0.16	COL3A1;ITPKB;LPAR1
lavender	GO:0071377	cellular response to glucagon stimulus	0.00072	0.439488	23	3	0.18	GNG2;GNG3;GNG8
lavender	GO:0007202	activation of phospholipase C activity	0.00117	0.59514	27	3	0.21	HTR2B;LPAR1;TXK
lavender	GO:0014032	neural crest cell development	0.00193	0.779956	32	3	0.25	CYP26A1;HTR2B;SEMA3A
lavender	GO:0060537	muscle tissue development	0.00205	0.779956	177	4	1.38	COL3A1;EGR1;RARB;TSHZ3
lavender	GO:0030574	collagen catabolic process	0.00230	0.779956	34	3	0.27	COL13A1;COL17A1;COL3A1
lavender	GO:0042493	response to drug	0.00360	0.995715	224	7	1.75	ABCB1;DUSP6;EGR1;GAL;HTR2B;LGALS1;SNCA
lavender	GO:0021954	central nervous system neuron developmen...	0.00368	0.995715	40	3	0.31	CDH11;NPY;SEMA3A
lavender	GO:0007631	feeding behavior	0.00395	0.995715	41	3	0.32	CARTPT;GAL;NPY
lavender	GO:0001656	metanephros development	0.00452	0.995715	43	3	0.34	EGR1;SPRY1;TSHZ3
lavender	GO:0060560	developmental growth involved in morphog...	0.00502	0.995715	97	4	0.76	GAL;SPRY1;RARB;SEMA3A
lavender	GO:0034754	cellular hormone metabolic process	0.00514	0.995715	45	3	0.35	ALDH1A3;CYP26A1;DKK3
lavender	GO:0035023	regulation of Rho protein signal transdu...	0.00522	0.995715	325	4	2.54	ARHGEF3;COL3A1;HTR2B;LPAR1
lavender	GO:0042221	response to chemical	0.00569	1	1949	28	15.23	ABCB1;ADAMTSL2;ARHGEF3;CARTPT;COL3A1;CYP26A1;DUSP6;EGR1;ENPP2;GAL;GNG2;GNG3;GNG8;GPX3;HTR2B;IL13RA2;IRF9;LGALS1;LPAR1;SPRY1;LUM;NPY;RARB;RHOC;RRAS;SEMA3A;SNCA;TXK
lavender	GO:0001501	skeletal system development	0.00675	1	268	8	2.09	CDH11;COL13A1;COL3A1;HOXC8;HOXD1;LUM;RARB;VCAN
lavender	GO:0001657	ureteric bud development	0.00811	1	53	3	0.41	SPRY1;RARB;TSHZ3
lavender	GO:0050650	chondroitin sulfate proteoglycan biosynt...	0.01045	1	20	2	0.16	CHST7;VCAN
aquamarine	GO:0003281	ventricular septum development	2.2e-06	0.0067144	28	5	0.22	GATA3;ID2;LMO4;TBX3;ZFPM1
aquamarine	GO:0048483	autonomic nervous system development	4.5e-05	0.06867	26	4	0.2	ASCL1;EDNRA;GATA3;TLX2
aquamarine	GO:0000122	negative regulation of transcription fro...	0.00038	0.386587	419	11	3.27	ASCL1;CHCHD3;CUX2;GATA3;ID1;ID2;MYC;SAMD11;TBX3;TLE4;ZFPM1
aquamarine	GO:0045165	cell fate commitment	0.00052	0.39676	94	7	0.73	ASCL1;GATA3;ID2;LMO4;SIX3;TBX3;ZFPM1
aquamarine	GO:0014003	oligodendrocyte development	0.00072	0.413716	23	3	0.18	ASCL1;ID2;PTEN
aquamarine	GO:0003382	epithelial cell morphogenesis	0.00105	0.413716	26	3	0.2	GATA3;ID1;MAP3K1
aquamarine	GO:0060070	canonical Wnt signaling pathway	0.00113	0.413716	180	5	1.41	BAMBI;DLX5;GATA3;MYC;PTEN
aquamarine	GO:0045668	negative regulation of osteoblast differ...	0.00117	0.413716	27	3	0.21	ID1;ID2;RORB
aquamarine	GO:0030509	BMP signaling pathway	0.00122	0.413716	66	5	0.52	DLX5;ID1;SMAD6;TMEM100;ZNF423
aquamarine	GO:0046879	hormone secretion	0.00210	0.506632	152	3	1.19	GATA3;SLC2A1;TBX3
aquamarine	GO:0060411	cardiac septum morphogenesis	0.00211	0.506632	33	3	0.26	ID2;TBX3;ZFPM1
aquamarine	GO:0045665	negative regulation of neuron differenti...	0.00227	0.506632	98	6	0.77	ASCL1;ID2;TLX2;PMP22;PTEN;SIX3
aquamarine	GO:0042035	regulation of cytokine biosynthetic proc...	0.00230	0.506632	34	3	0.27	CARD9;GATA3;ZFPM1
aquamarine	GO:0030856	regulation of epithelial cell differenti...	0.00243	0.506632	62	4	0.48	ASCL1;GATA3;TBX3;TMEM100
aquamarine	GO:0001764	neuron migration	0.00249	0.506632	73	4	0.57	ASCL1;CXCR4;DDIT4;GATA3
aquamarine	GO:0048469	cell maturation	0.00288	0.54936	76	4	0.59	ASCL1;GATA3;ID2;SIX3
aquamarine	GO:0061180	mammary gland epithelium development	0.00318	0.570904	38	3	0.3	GATA3;ID2;TBX3
aquamarine	GO:0007623	circadian rhythm	0.00374	0.634138	121	5	0.95	ID1;ID2;PTEN;RORB;SIX3
aquamarine	GO:0048814	regulation of dendrite morphogenesis	0.00395	0.634495	41	3	0.32	CUX2;TLX2;PTEN
aquamarine	GO:0021537	telencephalon development	0.00427	0.651602	117	5	0.91	ASCL1;CRTAC1;ID2;PTEN;SIX3
skyblue	GO:0001523	retinoid metabolic process	3.3e-05	0.100716	34	3	0.06	CRABP2;CYP26B1;DHRS3
skyblue	GO:0034754	cellular hormone metabolic process	7.8e-05	0.119028	45	3	0.09	CRABP2;CYP26B1;DHRS3
skyblue	GO:0010830	regulation of myotube differentiation	0.00064	0.5341	20	2	0.04	CYP26B1;GDF15
skyblue	GO:0048384	retinoic acid receptor signaling pathway	0.00070	0.5341	21	2	0.04	CYP26B1;DHRS3
skyblue	GO:0007189	adenylate cyclase-activating G-protein c...	0.00100	0.6104	25	2	0.05	PTGER2;VIP
skyblue	GO:0030819	positive regulation of cAMP biosynthetic...	0.00125	0.635833	28	2	0.05	RAMP1;VIP
skyblue	GO:0071300	cellular response to retinoic acid	0.00164	0.71504	32	2	0.06	CYP26B1;RET
skyblue	GO:0051149	positive regulation of muscle cell diffe...	0.00281	0.788825	42	2	0.08	CYP26B1;GDF15
skyblue	GO:0030216	keratinocyte differentiation	0.00281	0.788825	42	2	0.08	CYP26B1;PRKCH
skyblue	GO:0001656	metanephros development	0.00294	0.788825	43	2	0.08	RET;SLIT2
skyblue	GO:0001667	ameboidal-type cell migration	0.00320	0.788825	155	3	0.29	ARHGDIB;RET;SLIT2
skyblue	GO:0060349	bone morphogenesis	0.00322	0.788825	45	2	0.09	CYP26B1;DHRS3
skyblue	GO:2000241	regulation of reproductive process	0.00336	0.788825	46	2	0.09	ARHGDIB;VIP
skyblue	GO:0001657	ureteric bud development	0.00444	0.96792	53	2	0.1	RET;SLIT2
skyblue	GO:0030326	embryonic limb morphogenesis	0.00806	1	72	2	0.14	CRABP2;CYP26B1
skyblue	GO:0007165	signal transduction	0.01211	1	2886	15	5.49	ARHGDIB;CRABP1;CRABP2;CYP26B1;DHRS3;ECEL1;GDF15;ITGB5;PRKCH;PTGER2;RAMP1;RET;SLIT2;VIP;ZCCHC12
skyblue	GO:0012501	programmed cell death	0.01548	1	1135	6	2.16	CYP26B1;GDF15;PRKCH;RET;SLIT2;VIP
skyblue	GO:0003018	vascular process in circulatory system	0.01971	1	74	2	0.14	SLIT2;VIP
skyblue	GO:0016337	single organismal cell-cell adhesion	0.02283	1	328	3	0.62	ITGB5;RET;SLIT2
skyblue	GO:0008219	cell death	0.02291	1	1188	7	2.26	CYP26B1;GDF15;PRKCH;RET;SLIT2;SNCAIP;VIP

## Sheet: DTW OR
Gene enrichment analysis
Gene-list	DTW gene-set	logOR	SE	p.value	FDR
01_AutismKB	top reg	0.574335	0.108975	3.8081e-07	4.26507e-05
02_AutismKB_core	top reg	0.53788	0.384282	0.202826	0.631013
03_SFARI_all	top reg	-0.194683	0.378335	0.859343	1
04_SFARI_score4plus	top reg	-0.0319753	0.407832	1	1
05_Voineagu_M12	top reg	0.756758	0.229395	0.00213022	0.0216895
06_Voineagu_M16	top reg	1.00585	0.221514	4.31531e-05	0.00120829
07_Gilman_Netbag	top reg	1.30271	0.428001	0.00813549	0.0535986
08_Iossifiv_RDNV	top reg	0.0886577	0.24307	0.70329	1
09_DeRubeis_RDNV	top reg	0.196749	0.565235	0.739698	1
10_Darnell_FMRP	top reg	0.445499	0.18972	0.0221901	0.118347
11_Parikshak_ID_genes	top reg	-0.0447724	0.336783	1	1
12_Pinto_ID_genes	top reg	0.251307	0.358075	0.417101	0.934306
13_Fromer_SCZ_allRDNV	top reg	0.135173	0.237124	0.528917	1
14_Cocchi_Pruning	top reg	0.583834	0.451176	0.213268	0.645569
01_AutismKB	coral	0.653063	0.168743	0.000170331	0.00317951
02_AutismKB_core	coral	0.910453	0.497314	0.0843815	0.350027
03_SFARI_all	coral	0.418821	0.446071	0.392787	0.916504
04_SFARI_score4plus	coral	0.507159	0.494185	0.313613	0.845893
05_Voineagu_M12	coral	1.38506	0.274333	1.64987e-05	0.000923928
06_Voineagu_M16	coral	0.844718	0.36174	0.027249	0.138722
07_Gilman_Netbag	coral	1.81922	0.510972	0.00512384	0.038258
08_Iossifiv_RDNV	coral	0.211483	0.359214	0.544797	1
09_DeRubeis_RDNV	coral	0.0211569	0.893987	0.627176	1
10_Darnell_FMRP	coral	1.03561	0.235253	6.81946e-05	0.00152756
11_Parikshak_ID_genes	coral	0.0775763	0.492043	0.789662	1
12_Pinto_ID_genes	coral	0.19382	0.56041	0.740574	1
13_Fromer_SCZ_allRDNV	coral	0.437129	0.32518	0.16429	0.541192
14_Cocchi_Pruning	coral	-0.122012	0.892412	1	1
01_AutismKB	yellow	0.0585709	0.253262	0.79862	1
02_AutismKB_core	yellow	-Inf	Inf	0.629671	1
03_SFARI_all	yellow	-0.741055	0.889221	0.726694	1
04_SFARI_score4plus	yellow	-0.424762	0.89046	1	1
05_Voineagu_M12	yellow	-0.948797	0.88863	0.524747	1
06_Voineagu_M16	yellow	-0.808423	0.888991	0.729378	1
07_Gilman_Netbag	yellow	0.855174	0.902452	0.351258	0.874242
08_Iossifiv_RDNV	yellow	0.215837	0.44903	0.607175	1
09_DeRubeis_RDNV	yellow	-Inf	Inf	1	1
10_Darnell_FMRP	yellow	-Inf	Inf	0.0104068	0.0647533
11_Parikshak_ID_genes	yellow	-0.146162	0.669632	1	1
12_Pinto_ID_genes	yellow	0.681849	0.564965	0.201229	0.631013
13_Fromer_SCZ_allRDNV	yellow	-0.0281212	0.495167	1	1
14_Cocchi_Pruning	yellow	0.359765	0.89588	0.506131	1
01_AutismKB	lavender	0.806103	0.253161	0.0017138	0.0213273
02_AutismKB_core	lavender	-Inf	Inf	1	1
03_SFARI_all	lavender	-Inf	Inf	0.651915	1
04_SFARI_score4plus	lavender	-Inf	Inf	0.629248	1
05_Voineagu_M12	lavender	0.885141	0.503319	0.0918923	0.367569
06_Voineagu_M16	lavender	1.63292	0.397997	0.000727474	0.0101846
07_Gilman_Netbag	lavender	1.25855	0.906809	0.252105	0.743047
08_Iossifiv_RDNV	lavender	-0.322276	0.673536	1	1
09_DeRubeis_RDNV	lavender	-Inf	Inf	1	1
10_Darnell_FMRP	lavender	0.605784	0.421829	0.155142	0.526543
11_Parikshak_ID_genes	lavender	-0.446616	0.8935	1	1
12_Pinto_ID_genes	lavender	-Inf	Inf	0.629437	1
13_Fromer_SCZ_allRDNV	lavender	0.0860632	0.567457	0.756739	1
14_Cocchi_Pruning	lavender	0.763256	0.900532	0.377246	0.89897
01_AutismKB	aquamarine	0.731052	0.261928	0.00637541	0.0446279
02_AutismKB_core	aquamarine	1.12471	0.679917	0.143285	0.501498
03_SFARI_all	aquamarine	-0.3006	0.894364	1	1
04_SFARI_score4plus	aquamarine	0.0156817	0.895584	1	1
05_Voineagu_M12	aquamarine	-Inf	Inf	0.416416	0.934306
06_Voineagu_M16	aquamarine	1.30411	0.459097	0.0145267	0.084192
07_Gilman_Netbag	aquamarine	-Inf	Inf	1	1
08_Iossifiv_RDNV	aquamarine	0.134903	0.568145	0.748244	1
09_DeRubeis_RDNV	aquamarine	1.65939	0.685184	0.0594109	0.266161
10_Darnell_FMRP	aquamarine	0.210896	0.502147	0.570628	1
11_Parikshak_ID_genes	aquamarine	0.298767	0.675661	0.662839	1
12_Pinto_ID_genes	aquamarine	0.709073	0.677247	0.264464	0.759487
13_Fromer_SCZ_allRDNV	aquamarine	-1.00303	0.892723	0.526033	1
14_Cocchi_Pruning	aquamarine	0.800192	0.901042	0.366602	0.892595
01_AutismKB	skyblue	0.524952	0.591367	0.31721	0.845893
02_AutismKB_core	skyblue	1.96486	0.951234	0.138105	0.498959
03_SFARI_all	skyblue	-Inf	Inf	1	1
04_SFARI_score4plus	skyblue	-Inf	Inf	1	1
05_Voineagu_M12	skyblue	1.04354	0.947934	0.309133	0.845893
06_Voineagu_M16	skyblue	1.94029	0.741979	0.0397321	0.193478
07_Gilman_Netbag	skyblue	-Inf	Inf	1	1
08_Iossifiv_RDNV	skyblue	-Inf	Inf	1	1
09_DeRubeis_RDNV	skyblue	-Inf	Inf	1	1
10_Darnell_FMRP	skyblue	-Inf	Inf	1	1
11_Parikshak_ID_genes	skyblue	-Inf	Inf	1	1
12_Pinto_ID_genes	skyblue	-Inf	Inf	1	1
13_Fromer_SCZ_allRDNV	skyblue	0.548926	0.947059	0.452281	0.993245
14_Cocchi_Pruning	skyblue	2.35201	0.954211	0.0963572	0.372138
