# Supplementary material for: Transcriptomic signatures of neuronal differentiation and their association with risk genes for autism spectrum and related neuropsychiatric disorders
Source: Transl Psychiatry. 2016 Aug 2;6(8):e864–. doi: 10.1038/tp.2016.119 (PMC5022076; doi:10.1038/tp.2016.119)
Supplement: Supplementary Table S7 [file tp2016119x7.xlsx]

## Sheet: readme
Results of Independent Component Analysis
Sheet	Variables
ICA results	Symbol	Official Gene Symbol
	C1	TRUE if C1 load >3
	C1load	Gene-load within component 1
	C2	TRUE if C2 load >3
	C2load	Gene-load within component 2
	C3	TRUE if C3 load >3
	C3load	Gene-load within component 3
	C4	TRUE if C4 load >3
	C4load	Gene-load within component 4
	01_AutismKB	TRUE (N=3,050) if listed in AutismKB database
	02_AutismKB_core	TRUE (N=170) if listed in AutismKB core-dataset
	03_SFARI_all	TRUE (N=341) if listed in SFARI database
	04_SFARI_score4plus	TRUE (N=250) if listed in SFARI database with score ≥4
	05_Voineagu_M12	TRUE (N=443) if listed in network module M12 (Voineagu et al., 2011)
	06_Voineagu_M16	TRUE (N=386) if listed in network module M16 (Voineagu et al., 2011)
	07_Gilman_Netbag	TRUE (N=72) if listed in list by Gilman et al., 2011
	08_Iossifov_RDNV	TRUE (N=672) if listed in list by Iossifov et al., 2014
	09_DeRubeis_RDNV	TRUE (N=100) if listed in list by Rubeis et al., 2014
	10_Darnell_FMRP	TRUE (N=837) if listed in Darnell et al., 2011
	11_Parikshak_ID_genes	TRUE (N=388) if listed in Parikshak et al., 2013
	12_Pinto_ID_genes	TRUE (N=252) if listed in Pinto et al., 2014
	13_Fromer_SCZ_allRDNV	TRUE (N=676) if listed in Fromer et al., 2014
	14_Cocchi_Pruning	TRUE (N=117) if listed in Cocchi (to be published)
ICA GO	Input	Expressed neuronal transcriptome	11,392 neuronal genes expressed in SH-SY5Y
		GO-terms	GO-terms for biological processes only
		ICA genes	699 genes having a gene load >3 in any of the four identified components
	ICA gene-set		Genes contributing to the extracted component with a geneload >3 in the parallel independent component analysis
	GO.ID		Gene Ontology ID
	Biological process		Name of GO-term
	Weight01		Significance of GO-term weighted by the enrichment score of related GO-terms in combination with a bottom up elimination algorithm (for details see Alexa et al., Bioinformatics, 2006, 22(13):1600-1607)
	FDR		False discovery rate from Fisher's exact test
	Annotated		Number of genes annotated with the respective GO-term
	Significant		Number of genes within components and annotated with respective GO-term
	Expected		Number of genes in component expected to be GO-term annotated
	Genes		Genes within respective component
ICA OR	Input	Gene universe	20,318 genes targeted by Illumina HumanHT-12 v4 Expression BeadChip
		01_AutismKB	3,050 genes listed in the AutismKB database classified as non-syndromic and/or syndromic genes
		02_AutismKB_core	170 genes listed in the core-dataset of the AutismKB database i.e. the most reliable genes as defined by a score weighting number and type of studies
		03_SFARI_all	341 genes listed in the SFARI Gene Autism database
		04_SFARI_score4plus	250 genes listed in the SFARI Gene Autism database with a score ≥ 4. i.e. genes with minimal evidence in at least one candidate gene study
		05_Voineagu_M12	443 genes within a network module (M12) that was identified to be differentially regulated in post mortem brains of ASD individuals compared to controls (Voineagu et al., 2011)
		06_Voineagu_M16	386 genes within a network module (M16) that was identified to be differentially regulated in post mortem brains of ASD individuals compared to controls (Voineagu et al., 2011)
		07_Gilman_Netbag	72 genes identified through a network-based analysis of ASD associated rare de-novo CNVs (Gilman et al., 2011)
		08_Iossifov_RDNV	672 genes targeted by rare de-novo likely gene-disrupting variants identified through exome sequencing of the Simons Simplex Collection cohort of 1400 families (Iossifov et al., 2014)
		09_DeRubeis_RDNV	100 genes recurrently targeted by rare coding variants identified in 3.871 autism cases and 9.937 ancestry-matched controls by the Autism Sequencing Consortium (Rubeis et al., 2014)
		10_Darnell_FMRP	837 genes whose mRNAs are directly bound by the FMRP gene (Darnell et al., 2011)
		11_Parikshak_ID_genes	388 genes, manually curated list of genes implicated in monogenic forms of ID from multiple publications (Parikshak et al., 2013)
		12_Pinto_ID_genes	252 genes, manually curated list of genes implicated in monogenic ID (Pinto et al., 2014)
		13_Fromer_SCZ_allRDNV	676 genes targeted by rare de-novo variation in SCZ (Fromer et al., 2014)
		14_Cocchi_Pruning	117 genes, manually curated list of genes involved in synaptic pruning; these genes were significantly enriched for genomewide association signals in SCZ studies (Cocchi et al., 2015)
	Gene-list	as defined in input	Lists of candidate genes for ASD, ID, SCZ or FMRP targets
	ICA gene-set	Components	Includes all genes with a gene load >3 within the respective component
	logOR		Natural log of odds ratio from Fisher's exact test
	SE		Standard error of log(OR)
	p.value		p-value from Fisher's exact test
	FDR		False discorvery rate from Fisher's exact test

## Sheet: ICA results
Results of Independent Component Analysis
Symbol	C1	C1load	C2	C2load	C3	C3load	C4	C4load	01_AutismKB	02_AutismKB_core	03_SFARI_all	04_SFARI_score4plus	05_Voineagu_M12	06_Voineagu_M16	07_Gilman_Netbag	08_Iossifov_RDNV	09_DeRubeis_RDNV	10_Darnell_FMRP	11_Parikshak_ID_genes	12_Pinto_ID_genes	13_Fromer_SCZ_allRDNV	14_Cocchi_Pruning
ABCC5	TRUE	3.10276	FALSE	0.971415	FALSE	0.267956	FALSE	0.47477	TRUE	FALSE	FALSE	FALSE	FALSE	FALSE	FALSE	FALSE	FALSE	FALSE	FALSE	FALSE	FALSE	FALSE
ACADVL	TRUE	3.24428	FALSE	1.41343	FALSE	1.13576	FALSE	0.433703	FALSE	FALSE	FALSE	FALSE	FALSE	FALSE	FALSE	FALSE	FALSE	FALSE	FALSE	FALSE	FALSE	FALSE
ACCS	TRUE	3.17867	FALSE	0.0942824	FALSE	0.264579	FALSE	0.831044	FALSE	FALSE	FALSE	FALSE	FALSE	FALSE	FALSE	FALSE	FALSE	FALSE	FALSE	FALSE	FALSE	FALSE
ACTL6B	TRUE	5.09492	FALSE	0.888414	FALSE	0.3735	FALSE	0.139482	TRUE	FALSE	FALSE	FALSE	TRUE	FALSE	FALSE	FALSE	FALSE	FALSE	FALSE	FALSE	FALSE	FALSE
AHR	TRUE	3.21753	FALSE	0.610425	FALSE	0.2289	FALSE	0.89074	FALSE	FALSE	FALSE	FALSE	FALSE	FALSE	FALSE	FALSE	FALSE	FALSE	FALSE	FALSE	FALSE	FALSE
AHSA2	TRUE	5.30024	FALSE	0.287633	FALSE	0.528789	FALSE	0.975461	FALSE	FALSE	FALSE	FALSE	FALSE	FALSE	FALSE	FALSE	FALSE	FALSE	FALSE	FALSE	FALSE	FALSE
ALPP	TRUE	3.16082	FALSE	0.632969	FALSE	0.156396	FALSE	1.42652	FALSE	FALSE	FALSE	FALSE	FALSE	FALSE	FALSE	FALSE	FALSE	FALSE	FALSE	FALSE	FALSE	FALSE
AMH	TRUE	4.97147	FALSE	0.34137	FALSE	0.437172	FALSE	0.893378	FALSE	FALSE	FALSE	FALSE	FALSE	FALSE	FALSE	FALSE	FALSE	FALSE	FALSE	FALSE	FALSE	FALSE
ANKRD30B	TRUE	3.38654	FALSE	0.412808	FALSE	0.0539889	FALSE	1.41844	FALSE	FALSE	FALSE	FALSE	FALSE	FALSE	FALSE	FALSE	FALSE	FALSE	FALSE	FALSE	FALSE	FALSE
ARGLU1	TRUE	3.76986	FALSE	0.166393	FALSE	0.210269	FALSE	1.1922	FALSE	FALSE	FALSE	FALSE	FALSE	FALSE	FALSE	FALSE	FALSE	FALSE	FALSE	FALSE	FALSE	FALSE
BLZF1	TRUE	3.32598	FALSE	0.35313	FALSE	0.349225	FALSE	0.898766	FALSE	FALSE	FALSE	FALSE	FALSE	FALSE	FALSE	FALSE	FALSE	FALSE	FALSE	FALSE	FALSE	FALSE
BMS1P1	TRUE	4.16834	FALSE	0.370585	FALSE	0.472757	FALSE	1.37612	FALSE	FALSE	FALSE	FALSE	FALSE	FALSE	FALSE	FALSE	FALSE	FALSE	FALSE	FALSE	FALSE	FALSE
BRD3	TRUE	3.02012	FALSE	0.48981	FALSE	0.359618	FALSE	1.6534	TRUE	FALSE	FALSE	FALSE	FALSE	FALSE	FALSE	FALSE	FALSE	FALSE	FALSE	FALSE	FALSE	FALSE
ITPK1-AS1	TRUE	4.27999	FALSE	0.457777	FALSE	0.368303	FALSE	1.72384	FALSE	FALSE	FALSE	FALSE	FALSE	FALSE	FALSE	FALSE	FALSE	FALSE	FALSE	FALSE	FALSE	FALSE
ARPIN	TRUE	3.10436	FALSE	0.348977	FALSE	0.215062	FALSE	0.160066	FALSE	FALSE	FALSE	FALSE	FALSE	FALSE	FALSE	FALSE	FALSE	FALSE	FALSE	FALSE	FALSE	FALSE
C15orf52	TRUE	3.32639	FALSE	0.420388	FALSE	0.107338	FALSE	0.609818	FALSE	FALSE	FALSE	FALSE	FALSE	FALSE	FALSE	FALSE	FALSE	FALSE	FALSE	FALSE	FALSE	FALSE
HYPK	TRUE	3.1686	FALSE	1.01045	FALSE	0.232014	FALSE	0.613848	FALSE	FALSE	FALSE	FALSE	FALSE	TRUE	FALSE	FALSE	FALSE	FALSE	FALSE	FALSE	FALSE	FALSE
PAGR1	TRUE	3.85087	FALSE	0.38559	FALSE	0.582922	FALSE	0.997553	FALSE	FALSE	FALSE	FALSE	FALSE	FALSE	FALSE	FALSE	FALSE	FALSE	FALSE	FALSE	FALSE	FALSE
CFAP74	TRUE	3.88254	FALSE	0.656649	FALSE	0.0291868	FALSE	0.429092	FALSE	FALSE	FALSE	FALSE	FALSE	FALSE	FALSE	TRUE	FALSE	FALSE	FALSE	FALSE	FALSE	FALSE
RSRP1	TRUE	3.29537	FALSE	0.00604361	FALSE	0.656372	FALSE	0.758254	FALSE	FALSE	FALSE	FALSE	FALSE	FALSE	FALSE	FALSE	FALSE	FALSE	FALSE	FALSE	FALSE	FALSE
TMEM74B	TRUE	3.86343	FALSE	0.121841	FALSE	2.04219	FALSE	0.461837	FALSE	FALSE	FALSE	FALSE	FALSE	FALSE	FALSE	FALSE	FALSE	FALSE	FALSE	FALSE	FALSE	FALSE
DNAJC28	TRUE	4.00606	FALSE	0.279823	FALSE	0.432281	FALSE	2.41815	FALSE	FALSE	FALSE	FALSE	FALSE	FALSE	FALSE	FALSE	FALSE	FALSE	FALSE	FALSE	FALSE	FALSE
C21orf58	TRUE	5.98342	FALSE	0.0465616	FALSE	0.170299	FALSE	0.590028	TRUE	FALSE	FALSE	FALSE	FALSE	FALSE	FALSE	FALSE	FALSE	FALSE	FALSE	FALSE	FALSE	FALSE
NDUFAF7	TRUE	3.65219	FALSE	0.929949	FALSE	0.267915	FALSE	0.642332	FALSE	FALSE	FALSE	FALSE	FALSE	FALSE	FALSE	FALSE	FALSE	FALSE	FALSE	FALSE	FALSE	FALSE
C2orf69	TRUE	4.48114	FALSE	0.539326	FALSE	0.218543	FALSE	1.35252	FALSE	FALSE	FALSE	FALSE	FALSE	FALSE	FALSE	FALSE	FALSE	FALSE	FALSE	FALSE	FALSE	FALSE
C5orf28	TRUE	3.95038	FALSE	0.349626	FALSE	0.379767	FALSE	0.239408	TRUE	FALSE	FALSE	FALSE	FALSE	FALSE	FALSE	FALSE	FALSE	FALSE	FALSE	FALSE	FALSE	FALSE
C7orf55	TRUE	3.45672	FALSE	0.985995	FALSE	0.359813	FALSE	0.570118	FALSE	FALSE	FALSE	FALSE	FALSE	FALSE	FALSE	FALSE	FALSE	FALSE	FALSE	FALSE	FALSE	FALSE
INIP	TRUE	3.42193	FALSE	0.635086	FALSE	0.125304	FALSE	1.36536	FALSE	FALSE	FALSE	FALSE	FALSE	FALSE	FALSE	FALSE	FALSE	FALSE	FALSE	FALSE	FALSE	FALSE
CAPRIN2	TRUE	3.09988	FALSE	0.0812274	FALSE	0.81217	FALSE	0.626253	FALSE	FALSE	FALSE	FALSE	TRUE	FALSE	FALSE	FALSE	FALSE	FALSE	FALSE	FALSE	FALSE	FALSE
CARTPT	TRUE	3.39277	FALSE	1.11238	TRUE	3.72299	FALSE	1.15042	TRUE	FALSE	FALSE	FALSE	FALSE	FALSE	FALSE	FALSE	FALSE	FALSE	FALSE	FALSE	FALSE	FALSE
CATSPER2	TRUE	4.9732	FALSE	0.644969	FALSE	0.208787	FALSE	0.411355	FALSE	FALSE	FALSE	FALSE	FALSE	FALSE	FALSE	FALSE	FALSE	FALSE	FALSE	FALSE	FALSE	FALSE
CCBE1	TRUE	3.11834	FALSE	1.83485	FALSE	2.3625	FALSE	0.144153	FALSE	FALSE	FALSE	FALSE	FALSE	FALSE	FALSE	FALSE	FALSE	FALSE	FALSE	FALSE	FALSE	FALSE
CCDC125	TRUE	3.76215	FALSE	0.780193	FALSE	0.335118	FALSE	0.388977	FALSE	FALSE	FALSE	FALSE	FALSE	FALSE	FALSE	FALSE	FALSE	FALSE	FALSE	FALSE	FALSE	FALSE
CCDC130	TRUE	4.18394	FALSE	0.982197	FALSE	0.156312	FALSE	0.429941	FALSE	FALSE	FALSE	FALSE	FALSE	FALSE	FALSE	FALSE	FALSE	FALSE	FALSE	FALSE	FALSE	FALSE
CCDC144A	TRUE	5.01713	FALSE	0.790905	FALSE	0.481545	FALSE	1.20859	FALSE	FALSE	FALSE	FALSE	FALSE	FALSE	FALSE	FALSE	FALSE	FALSE	FALSE	FALSE	FALSE	FALSE
CCDC84	TRUE	3.40458	FALSE	0.485189	FALSE	0.377393	FALSE	0.861154	FALSE	FALSE	FALSE	FALSE	FALSE	FALSE	FALSE	FALSE	FALSE	FALSE	FALSE	FALSE	TRUE	FALSE
CDAN1	TRUE	3.80811	FALSE	0.219246	FALSE	0.0961397	FALSE	1.0055	FALSE	FALSE	FALSE	FALSE	FALSE	FALSE	FALSE	FALSE	FALSE	FALSE	FALSE	FALSE	FALSE	FALSE
CDC42EP3	TRUE	3.96201	FALSE	0.252124	FALSE	0.58404	FALSE	1.076	FALSE	FALSE	FALSE	FALSE	FALSE	FALSE	FALSE	FALSE	FALSE	FALSE	FALSE	FALSE	FALSE	FALSE
CDKN2AIPNL	TRUE	4.87314	FALSE	0.318538	FALSE	0.298323	FALSE	1.40122	FALSE	FALSE	FALSE	FALSE	FALSE	FALSE	FALSE	FALSE	FALSE	FALSE	FALSE	FALSE	FALSE	FALSE
HAUS2	TRUE	3.46034	FALSE	0.47241	FALSE	0.0901598	FALSE	0.0415079	FALSE	FALSE	FALSE	FALSE	FALSE	FALSE	FALSE	FALSE	FALSE	FALSE	FALSE	FALSE	FALSE	FALSE
CEP350	TRUE	3.75215	FALSE	0.927435	FALSE	0.0215813	FALSE	0.841851	TRUE	FALSE	FALSE	FALSE	FALSE	FALSE	FALSE	TRUE	FALSE	FALSE	FALSE	FALSE	FALSE	FALSE
CHPF	TRUE	3.16716	FALSE	0.360815	FALSE	1.79718	FALSE	0.49419	FALSE	FALSE	FALSE	FALSE	FALSE	FALSE	FALSE	FALSE	FALSE	FALSE	FALSE	FALSE	FALSE	FALSE
CKAP4	TRUE	3.26268	FALSE	0.786126	FALSE	0.63975	FALSE	1.88577	FALSE	FALSE	FALSE	FALSE	FALSE	FALSE	FALSE	FALSE	FALSE	FALSE	FALSE	FALSE	FALSE	FALSE
COPG2	TRUE	4.13855	FALSE	0.894014	FALSE	0.781417	FALSE	1.2907	TRUE	FALSE	FALSE	FALSE	FALSE	FALSE	FALSE	FALSE	FALSE	FALSE	FALSE	FALSE	FALSE	FALSE
CORO6	TRUE	3.60914	FALSE	0.239322	FALSE	1.14111	FALSE	1.27938	TRUE	FALSE	FALSE	FALSE	FALSE	FALSE	FALSE	FALSE	FALSE	FALSE	FALSE	FALSE	FALSE	FALSE
CRABP1	TRUE	3.15791	TRUE	7.14506	TRUE	4.69393	FALSE	1.23827	FALSE	FALSE	FALSE	FALSE	FALSE	FALSE	FALSE	FALSE	FALSE	FALSE	FALSE	FALSE	FALSE	FALSE
CRCP	TRUE	3.67936	FALSE	0.302456	FALSE	0.108546	FALSE	0.0588137	FALSE	FALSE	FALSE	FALSE	FALSE	FALSE	FALSE	FALSE	FALSE	FALSE	FALSE	FALSE	FALSE	FALSE
CREB1	TRUE	3.14732	FALSE	0.712577	FALSE	0.241326	FALSE	1.26624	FALSE	FALSE	FALSE	FALSE	FALSE	FALSE	FALSE	FALSE	FALSE	FALSE	FALSE	FALSE	FALSE	FALSE
LUC7L3	TRUE	4.66686	FALSE	0.70587	FALSE	0.0700188	FALSE	0.378078	FALSE	FALSE	FALSE	FALSE	FALSE	FALSE	FALSE	FALSE	FALSE	FALSE	FALSE	FALSE	FALSE	FALSE
CSF2RA	TRUE	3.87772	FALSE	1.13833	FALSE	0.23177	FALSE	0.434408	FALSE	FALSE	FALSE	FALSE	FALSE	FALSE	FALSE	FALSE	FALSE	FALSE	FALSE	FALSE	FALSE	FALSE
CUX2	TRUE	3.0409	FALSE	1.75008	FALSE	0.77708	FALSE	0.597348	FALSE	FALSE	FALSE	FALSE	FALSE	FALSE	FALSE	FALSE	FALSE	TRUE	FALSE	FALSE	FALSE	FALSE
CYTH2	TRUE	4.43906	FALSE	1.33713	FALSE	0.265372	FALSE	0.0468844	FALSE	FALSE	FALSE	FALSE	FALSE	FALSE	FALSE	FALSE	FALSE	FALSE	FALSE	FALSE	FALSE	FALSE
D2HGDH	TRUE	3.00886	FALSE	0.8389	FALSE	0.0181628	FALSE	0.0262201	FALSE	FALSE	FALSE	FALSE	FALSE	FALSE	FALSE	FALSE	FALSE	FALSE	FALSE	TRUE	FALSE	FALSE
DCHS1	TRUE	3.90562	FALSE	0.547595	FALSE	0.508884	FALSE	0.763337	FALSE	FALSE	FALSE	FALSE	FALSE	FALSE	FALSE	FALSE	FALSE	FALSE	FALSE	FALSE	FALSE	FALSE
DDX51	TRUE	4.43776	FALSE	0.756912	FALSE	0.151878	FALSE	0.428163	FALSE	FALSE	FALSE	FALSE	FALSE	FALSE	FALSE	FALSE	FALSE	FALSE	FALSE	FALSE	FALSE	FALSE
DTWD2	TRUE	4.06288	FALSE	0.619369	FALSE	0.283686	FALSE	0.176643	FALSE	FALSE	FALSE	FALSE	FALSE	FALSE	FALSE	FALSE	FALSE	FALSE	FALSE	FALSE	FALSE	FALSE
DUSP19	TRUE	3.33912	FALSE	0.653338	FALSE	0.393939	FALSE	1.25672	FALSE	FALSE	FALSE	FALSE	FALSE	FALSE	FALSE	FALSE	FALSE	FALSE	FALSE	FALSE	FALSE	FALSE
DUSP8	TRUE	3.0589	FALSE	0.215793	FALSE	2.09863	FALSE	0.0687387	TRUE	FALSE	FALSE	FALSE	FALSE	FALSE	FALSE	FALSE	FALSE	TRUE	FALSE	FALSE	FALSE	FALSE
EID2B	TRUE	4.08425	FALSE	0.80223	FALSE	0.526155	FALSE	0.808733	FALSE	FALSE	FALSE	FALSE	FALSE	FALSE	FALSE	FALSE	FALSE	FALSE	FALSE	FALSE	FALSE	FALSE
AGO2	TRUE	3.37359	FALSE	1.10071	FALSE	0.646449	FALSE	0.69838	FALSE	FALSE	FALSE	FALSE	FALSE	FALSE	FALSE	FALSE	FALSE	TRUE	FALSE	FALSE	FALSE	FALSE
SNORA67	TRUE	3.65925	FALSE	1.31665	FALSE	0.772455	FALSE	0.465653	FALSE	FALSE	FALSE	FALSE	FALSE	FALSE	FALSE	FALSE	FALSE	FALSE	FALSE	FALSE	FALSE	FALSE
ERAP2	TRUE	3.36287	FALSE	0.663843	FALSE	0.868485	FALSE	2.09274	FALSE	FALSE	FALSE	FALSE	FALSE	FALSE	FALSE	FALSE	FALSE	FALSE	FALSE	FALSE	FALSE	FALSE
EVI5	TRUE	3.12348	FALSE	0.132794	FALSE	0.0156895	FALSE	0.346843	FALSE	FALSE	FALSE	FALSE	FALSE	FALSE	FALSE	FALSE	FALSE	FALSE	FALSE	FALSE	FALSE	FALSE
METTL21A	TRUE	3.14698	FALSE	0.633519	FALSE	0.28955	FALSE	0.457583	FALSE	FALSE	FALSE	FALSE	FALSE	FALSE	FALSE	FALSE	FALSE	FALSE	FALSE	FALSE	FALSE	FALSE
FAM175A	TRUE	4.66831	FALSE	0.599552	FALSE	0.389104	FALSE	0.735825	FALSE	FALSE	FALSE	FALSE	FALSE	FALSE	FALSE	FALSE	FALSE	FALSE	FALSE	FALSE	FALSE	FALSE
FAM73A	TRUE	3.4789	FALSE	0.516403	FALSE	0.290469	FALSE	0.368695	FALSE	FALSE	FALSE	FALSE	FALSE	FALSE	FALSE	FALSE	FALSE	FALSE	FALSE	FALSE	FALSE	FALSE
FANCG	TRUE	3.13317	FALSE	0.644271	FALSE	2.7925	FALSE	0.0615568	FALSE	FALSE	FALSE	FALSE	FALSE	FALSE	FALSE	FALSE	FALSE	FALSE	FALSE	FALSE	FALSE	FALSE
FKBP11	TRUE	3.14561	FALSE	0.267607	FALSE	1.09501	FALSE	0.146079	FALSE	FALSE	FALSE	FALSE	FALSE	FALSE	FALSE	FALSE	FALSE	FALSE	FALSE	FALSE	FALSE	FALSE
FKBP9P1	TRUE	6.44723	FALSE	0.462842	FALSE	0.758671	FALSE	0.193504	FALSE	FALSE	FALSE	FALSE	FALSE	FALSE	FALSE	FALSE	FALSE	FALSE	FALSE	FALSE	FALSE	FALSE
EBLN2	TRUE	3.09842	FALSE	0.359276	FALSE	0.373996	FALSE	0.928001	FALSE	FALSE	FALSE	FALSE	FALSE	FALSE	FALSE	FALSE	FALSE	FALSE	FALSE	FALSE	FALSE	FALSE
LINC01205	TRUE	3.33366	FALSE	0.699664	FALSE	0.0253516	FALSE	0.0608955	FALSE	FALSE	FALSE	FALSE	FALSE	FALSE	FALSE	FALSE	FALSE	FALSE	FALSE	FALSE	FALSE	FALSE
TMEM106A	TRUE	3.62112	FALSE	0.886868	FALSE	0.226566	FALSE	0.123032	FALSE	FALSE	FALSE	FALSE	FALSE	FALSE	FALSE	FALSE	FALSE	FALSE	FALSE	FALSE	FALSE	FALSE
FNBP4	TRUE	3.58348	FALSE	0.378644	FALSE	0.656339	FALSE	0.340832	FALSE	FALSE	FALSE	FALSE	FALSE	FALSE	FALSE	FALSE	FALSE	FALSE	FALSE	FALSE	FALSE	FALSE
FOS	TRUE	4.98563	FALSE	0.607923	FALSE	2.20043	FALSE	1.31732	FALSE	FALSE	FALSE	FALSE	FALSE	FALSE	FALSE	FALSE	FALSE	FALSE	FALSE	FALSE	FALSE	FALSE
GABBR2	TRUE	3.43213	FALSE	0.749054	FALSE	2.93177	FALSE	1.40734	FALSE	FALSE	FALSE	FALSE	FALSE	FALSE	FALSE	FALSE	FALSE	TRUE	FALSE	FALSE	FALSE	FALSE
GABPB1	TRUE	3.66118	FALSE	0.245935	FALSE	0.0595588	FALSE	1.50915	TRUE	FALSE	FALSE	FALSE	FALSE	FALSE	FALSE	FALSE	FALSE	FALSE	FALSE	FALSE	FALSE	FALSE
GAL3ST4	TRUE	3.08023	FALSE	0.94575	FALSE	1.63515	FALSE	0.676741	FALSE	FALSE	FALSE	FALSE	FALSE	FALSE	FALSE	FALSE	FALSE	FALSE	FALSE	FALSE	FALSE	FALSE
GGT7	TRUE	3.33892	FALSE	0.225797	FALSE	0.247257	FALSE	1.33004	TRUE	FALSE	FALSE	FALSE	FALSE	FALSE	FALSE	FALSE	FALSE	FALSE	FALSE	FALSE	FALSE	FALSE
GJC1	TRUE	3.56852	FALSE	0.458192	FALSE	0.267354	FALSE	2.09637	FALSE	FALSE	FALSE	FALSE	FALSE	FALSE	FALSE	FALSE	FALSE	FALSE	FALSE	FALSE	FALSE	FALSE
GOLGA8CP	TRUE	3.71039	FALSE	0.617813	FALSE	0.605302	FALSE	1.08989	TRUE	FALSE	FALSE	FALSE	FALSE	FALSE	FALSE	FALSE	FALSE	FALSE	FALSE	FALSE	FALSE	FALSE
QRFPR	TRUE	3.37271	FALSE	0.535305	FALSE	0.525828	FALSE	1.02158	FALSE	FALSE	FALSE	FALSE	FALSE	FALSE	FALSE	FALSE	FALSE	FALSE	FALSE	FALSE	FALSE	FALSE
GSDMB	TRUE	3.55726	FALSE	0.110967	FALSE	0.550422	FALSE	1.36557	TRUE	FALSE	FALSE	FALSE	FALSE	FALSE	FALSE	FALSE	FALSE	FALSE	FALSE	FALSE	FALSE	FALSE
HELZ	TRUE	4.14473	FALSE	0.342633	FALSE	0.0374481	FALSE	0.663136	FALSE	FALSE	FALSE	FALSE	FALSE	FALSE	FALSE	FALSE	FALSE	FALSE	FALSE	FALSE	FALSE	FALSE
HEXDC	TRUE	3.1173	FALSE	0.145861	FALSE	0.403685	FALSE	0.678843	FALSE	FALSE	FALSE	FALSE	FALSE	FALSE	FALSE	FALSE	FALSE	FALSE	FALSE	FALSE	FALSE	FALSE
HINT3	TRUE	4.21593	FALSE	0.15768	FALSE	0.428164	FALSE	1.20681	FALSE	FALSE	FALSE	FALSE	FALSE	FALSE	FALSE	FALSE	FALSE	FALSE	FALSE	FALSE	FALSE	FALSE
HIPK2	TRUE	3.65933	FALSE	0.575743	FALSE	0.396039	FALSE	1.12889	TRUE	FALSE	FALSE	FALSE	FALSE	FALSE	FALSE	FALSE	FALSE	TRUE	FALSE	FALSE	FALSE	FALSE
HNRNPA2B1	TRUE	5.94185	FALSE	0.606284	FALSE	0.11429	FALSE	0.144538	FALSE	FALSE	FALSE	FALSE	FALSE	FALSE	FALSE	FALSE	FALSE	FALSE	FALSE	FALSE	FALSE	FALSE
HSD17B7	TRUE	3.51839	FALSE	0.172872	FALSE	0.265867	FALSE	1.18394	FALSE	FALSE	FALSE	FALSE	FALSE	FALSE	FALSE	FALSE	FALSE	FALSE	FALSE	FALSE	FALSE	TRUE
IGFBP2	TRUE	3.19231	FALSE	1.29163	FALSE	1.68695	FALSE	1.88821	FALSE	FALSE	FALSE	FALSE	FALSE	FALSE	FALSE	FALSE	FALSE	FALSE	FALSE	FALSE	FALSE	FALSE
IGFBP4	TRUE	3.58121	TRUE	4.01755	FALSE	1.49275	FALSE	0.821812	TRUE	FALSE	FALSE	FALSE	FALSE	FALSE	FALSE	FALSE	FALSE	FALSE	FALSE	FALSE	FALSE	FALSE
IL17RD	TRUE	4.51476	FALSE	0.0065458	FALSE	0.00236723	FALSE	0.394299	FALSE	FALSE	FALSE	FALSE	FALSE	FALSE	FALSE	FALSE	FALSE	FALSE	FALSE	FALSE	FALSE	FALSE
IL18	TRUE	4.11657	FALSE	0.206372	FALSE	0.509573	FALSE	2.36959	FALSE	FALSE	FALSE	FALSE	FALSE	FALSE	FALSE	FALSE	FALSE	FALSE	FALSE	FALSE	FALSE	FALSE
JAK1	TRUE	3.13921	FALSE	0.630029	FALSE	0.217259	FALSE	0.639891	TRUE	FALSE	FALSE	FALSE	FALSE	FALSE	FALSE	FALSE	FALSE	TRUE	FALSE	FALSE	FALSE	FALSE
KCNH6	TRUE	3.7716	FALSE	0.630219	FALSE	0.366465	FALSE	1.36741	FALSE	FALSE	FALSE	FALSE	FALSE	FALSE	FALSE	FALSE	FALSE	FALSE	FALSE	FALSE	TRUE	FALSE
SHROOM4	TRUE	3.38806	FALSE	0.897521	FALSE	0.257344	FALSE	0.243992	FALSE	FALSE	FALSE	FALSE	FALSE	FALSE	FALSE	FALSE	FALSE	FALSE	TRUE	TRUE	FALSE	FALSE
KIFC2	TRUE	3.2792	FALSE	0.183339	FALSE	2.5573	FALSE	0.250911	TRUE	FALSE	FALSE	FALSE	FALSE	FALSE	FALSE	FALSE	FALSE	TRUE	FALSE	FALSE	FALSE	FALSE
KLF2	TRUE	4.17001	FALSE	1.25648	FALSE	1.78544	FALSE	1.11093	FALSE	FALSE	FALSE	FALSE	FALSE	FALSE	FALSE	FALSE	FALSE	FALSE	FALSE	FALSE	FALSE	FALSE
KPNA2	TRUE	3.51993	FALSE	1.05296	FALSE	2.9944	FALSE	0.00397923	FALSE	FALSE	FALSE	FALSE	FALSE	FALSE	FALSE	FALSE	FALSE	FALSE	FALSE	FALSE	FALSE	FALSE
KRT8	TRUE	3.60911	FALSE	0.492716	FALSE	0.622447	FALSE	1.75455	FALSE	FALSE	FALSE	FALSE	FALSE	FALSE	FALSE	FALSE	FALSE	FALSE	FALSE	FALSE	FALSE	FALSE
LILRB1	TRUE	3.21372	FALSE	0.401074	FALSE	0.27508	FALSE	1.40528	FALSE	FALSE	FALSE	FALSE	FALSE	FALSE	FALSE	FALSE	FALSE	FALSE	FALSE	FALSE	FALSE	FALSE
LILRB3	TRUE	3.08691	FALSE	0.258008	FALSE	0.520588	FALSE	2.27595	FALSE	FALSE	FALSE	FALSE	FALSE	FALSE	FALSE	FALSE	FALSE	FALSE	FALSE	FALSE	FALSE	FALSE
LIME1	TRUE	5.11862	FALSE	0.0888591	FALSE	0.0922239	FALSE	0.626138	TRUE	FALSE	FALSE	FALSE	FALSE	FALSE	FALSE	FALSE	FALSE	FALSE	FALSE	FALSE	FALSE	FALSE
LMOD3	TRUE	3.76098	FALSE	0.454143	FALSE	0.121164	FALSE	0.172017	FALSE	FALSE	FALSE	FALSE	FALSE	FALSE	FALSE	FALSE	FALSE	FALSE	FALSE	FALSE	FALSE	FALSE
PANK3	TRUE	3.75963	FALSE	0.369288	FALSE	0.174812	FALSE	1.20477	FALSE	FALSE	FALSE	FALSE	FALSE	FALSE	FALSE	FALSE	FALSE	FALSE	FALSE	FALSE	FALSE	FALSE
ASTN2-AS1	TRUE	4.29348	FALSE	0.566003	FALSE	0.642119	FALSE	2.63883	FALSE	FALSE	FALSE	FALSE	FALSE	FALSE	FALSE	FALSE	FALSE	FALSE	FALSE	FALSE	FALSE	FALSE
PLEKHA6	TRUE	3.89353	FALSE	2.38227	FALSE	1.73389	FALSE	0.628518	TRUE	FALSE	FALSE	FALSE	FALSE	FALSE	FALSE	FALSE	FALSE	FALSE	FALSE	FALSE	TRUE	FALSE
NSUN5P2	TRUE	3.47781	FALSE	0.528208	FALSE	0.257263	FALSE	0.845099	FALSE	FALSE	FALSE	FALSE	FALSE	FALSE	FALSE	FALSE	FALSE	FALSE	FALSE	FALSE	FALSE	FALSE
NPIPB5	TRUE	3.13267	FALSE	0.392183	FALSE	0.00339579	FALSE	0.40711	FALSE	FALSE	FALSE	FALSE	FALSE	FALSE	FALSE	FALSE	FALSE	FALSE	FALSE	FALSE	FALSE	FALSE
ZBTB20	TRUE	3.37927	FALSE	0.861037	FALSE	1.87263	FALSE	0.0711467	FALSE	FALSE	TRUE	TRUE	FALSE	FALSE	FALSE	FALSE	FALSE	FALSE	FALSE	FALSE	FALSE	FALSE
GOLGA6L6	TRUE	4.56443	FALSE	0.421189	FALSE	0.327984	FALSE	1.1357	FALSE	FALSE	FALSE	FALSE	FALSE	FALSE	FALSE	FALSE	FALSE	FALSE	FALSE	FALSE	FALSE	FALSE
TRAF3IP3	TRUE	3.76555	FALSE	0.251223	FALSE	0.69022	FALSE	2.41132	FALSE	FALSE	FALSE	FALSE	FALSE	FALSE	FALSE	FALSE	FALSE	FALSE	FALSE	FALSE	FALSE	FALSE
LYPD1	TRUE	3.92357	FALSE	1.95126	FALSE	2.14169	FALSE	0.1019	TRUE	FALSE	FALSE	FALSE	FALSE	FALSE	FALSE	FALSE	FALSE	FALSE	FALSE	FALSE	FALSE	FALSE
SDHAP1	TRUE	3.1182	FALSE	0.597815	FALSE	0.147511	FALSE	0.492073	FALSE	FALSE	FALSE	FALSE	FALSE	FALSE	FALSE	FALSE	FALSE	FALSE	FALSE	FALSE	FALSE	FALSE
STAG3L5P-PVRIG2P-PILRB	TRUE	6.87198	FALSE	0.191394	FALSE	0.0132101	FALSE	0.424877	FALSE	FALSE	FALSE	FALSE	FALSE	FALSE	FALSE	FALSE	FALSE	FALSE	FALSE	FALSE	FALSE	FALSE
STAG3	TRUE	5.29695	FALSE	0.143273	FALSE	0.483123	FALSE	1.17253	TRUE	FALSE	FALSE	FALSE	FALSE	FALSE	FALSE	FALSE	FALSE	FALSE	FALSE	FALSE	FALSE	FALSE
RAMP2-AS1	TRUE	4.02366	FALSE	0.671507	FALSE	0.694117	FALSE	2.25054	FALSE	FALSE	FALSE	FALSE	FALSE	FALSE	FALSE	FALSE	FALSE	FALSE	FALSE	FALSE	FALSE	FALSE
SPACA6P	TRUE	4.10854	FALSE	0.295982	FALSE	0.0394464	FALSE	0.897654	FALSE	FALSE	FALSE	FALSE	FALSE	FALSE	FALSE	FALSE	FALSE	FALSE	FALSE	FALSE	FALSE	FALSE
LINC00599	TRUE	3.87722	FALSE	2.02219	FALSE	1.99664	FALSE	1.20779	FALSE	FALSE	FALSE	FALSE	FALSE	FALSE	FALSE	FALSE	FALSE	FALSE	FALSE	FALSE	FALSE	FALSE
PAXIP1-AS1	TRUE	5.73827	FALSE	0.38416	FALSE	0.28452	FALSE	0.0902043	FALSE	FALSE	FALSE	FALSE	FALSE	FALSE	FALSE	FALSE	FALSE	FALSE	FALSE	FALSE	FALSE	FALSE
NPIPB4	TRUE	3.86738	FALSE	0.15032	FALSE	0.167876	FALSE	1.28602	FALSE	FALSE	FALSE	FALSE	FALSE	FALSE	FALSE	FALSE	FALSE	FALSE	FALSE	FALSE	FALSE	FALSE
LINC01018	TRUE	4.37789	FALSE	0.724433	FALSE	0.243795	FALSE	0.459749	FALSE	FALSE	FALSE	FALSE	FALSE	FALSE	FALSE	FALSE	FALSE	FALSE	FALSE	FALSE	FALSE	FALSE
ZNF587	TRUE	3.21042	FALSE	0.133103	FALSE	0.563159	FALSE	2.81163	FALSE	FALSE	FALSE	FALSE	FALSE	FALSE	FALSE	FALSE	FALSE	FALSE	FALSE	FALSE	FALSE	FALSE
LOC101929839	TRUE	3.23245	FALSE	2.0466	FALSE	1.1405	FALSE	0.133878	FALSE	FALSE	FALSE	FALSE	FALSE	FALSE	FALSE	FALSE	FALSE	FALSE	FALSE	FALSE	FALSE	FALSE
NPIPB15	TRUE	4.08853	FALSE	0.214118	FALSE	0.187305	FALSE	0.394809	FALSE	FALSE	FALSE	FALSE	FALSE	FALSE	FALSE	FALSE	FALSE	FALSE	FALSE	FALSE	FALSE	FALSE
ZNF876P	TRUE	3.12851	FALSE	0.42934	FALSE	0.348379	FALSE	1.90311	FALSE	FALSE	FALSE	FALSE	FALSE	FALSE	FALSE	FALSE	FALSE	FALSE	FALSE	FALSE	FALSE	FALSE
SLC16A9	TRUE	3.04127	FALSE	1.54252	FALSE	1.44547	FALSE	0.400496	TRUE	FALSE	FALSE	FALSE	FALSE	FALSE	FALSE	FALSE	FALSE	FALSE	FALSE	FALSE	FALSE	FALSE
NAV1	TRUE	3.20211	FALSE	0.35999	FALSE	0.799627	FALSE	0.713458	FALSE	FALSE	FALSE	FALSE	FALSE	FALSE	FALSE	FALSE	FALSE	TRUE	FALSE	FALSE	FALSE	FALSE
SULT1A3	TRUE	3.48092	FALSE	0.242313	FALSE	0.176453	FALSE	0.912223	FALSE	FALSE	FALSE	FALSE	FALSE	FALSE	FALSE	FALSE	FALSE	FALSE	FALSE	FALSE	FALSE	FALSE
TRIM73	TRUE	3.28177	FALSE	0.633466	FALSE	0.314184	FALSE	0.68142	FALSE	FALSE	FALSE	FALSE	FALSE	FALSE	FALSE	FALSE	FALSE	FALSE	FALSE	FALSE	FALSE	FALSE
NPIPB11	TRUE	3.16559	FALSE	0.279225	FALSE	0.494376	FALSE	1.54049	FALSE	FALSE	FALSE	FALSE	FALSE	FALSE	FALSE	FALSE	FALSE	FALSE	FALSE	FALSE	FALSE	FALSE
LOC729603	TRUE	3.81387	FALSE	0.408632	FALSE	0.471277	FALSE	2.61721	FALSE	FALSE	FALSE	FALSE	FALSE	FALSE	FALSE	FALSE	FALSE	FALSE	FALSE	FALSE	FALSE	FALSE
MAEA	TRUE	3.68629	FALSE	0.218383	FALSE	0.324671	FALSE	0.642068	FALSE	FALSE	FALSE	FALSE	FALSE	FALSE	FALSE	FALSE	FALSE	FALSE	FALSE	FALSE	FALSE	FALSE
LPIN1	TRUE	3.19083	FALSE	1.27384	FALSE	1.45301	FALSE	0.986847	FALSE	FALSE	FALSE	FALSE	FALSE	FALSE	FALSE	FALSE	FALSE	FALSE	FALSE	FALSE	FALSE	FALSE
LRCH4	TRUE	3.57635	FALSE	0.730518	FALSE	0.318125	FALSE	0.807938	FALSE	FALSE	FALSE	FALSE	FALSE	FALSE	FALSE	FALSE	FALSE	FALSE	FALSE	FALSE	FALSE	FALSE
LRP5L	TRUE	3.31195	FALSE	0.267755	FALSE	0.511256	FALSE	0.771211	TRUE	FALSE	FALSE	FALSE	FALSE	FALSE	FALSE	FALSE	FALSE	FALSE	FALSE	FALSE	FALSE	FALSE
MAGT1	TRUE	3.29192	FALSE	0.258827	FALSE	0.278687	FALSE	0.762957	TRUE	FALSE	FALSE	FALSE	FALSE	FALSE	FALSE	FALSE	FALSE	FALSE	TRUE	FALSE	TRUE	FALSE
MAP3K13	TRUE	3.10066	FALSE	0.875696	FALSE	0.497316	FALSE	0.335684	TRUE	FALSE	FALSE	FALSE	FALSE	FALSE	FALSE	FALSE	FALSE	FALSE	FALSE	FALSE	FALSE	FALSE
SLC25A51	TRUE	3.97277	FALSE	0.480314	FALSE	0.306706	FALSE	1.19403	FALSE	FALSE	FALSE	FALSE	FALSE	FALSE	FALSE	FALSE	FALSE	FALSE	FALSE	FALSE	FALSE	FALSE
MCM8	TRUE	4.12974	FALSE	0.59037	FALSE	0.104481	FALSE	1.06074	FALSE	FALSE	FALSE	FALSE	FALSE	FALSE	FALSE	FALSE	FALSE	FALSE	FALSE	FALSE	FALSE	FALSE
MFAP4	TRUE	3.15211	FALSE	1.90522	FALSE	0.519267	FALSE	2.20422	FALSE	FALSE	FALSE	FALSE	FALSE	FALSE	FALSE	FALSE	FALSE	FALSE	FALSE	FALSE	FALSE	FALSE
MFHAS1	TRUE	3.31436	FALSE	0.954049	FALSE	0.591931	FALSE	0.294591	FALSE	FALSE	FALSE	FALSE	FALSE	FALSE	FALSE	FALSE	FALSE	TRUE	FALSE	FALSE	FALSE	FALSE
MFSD10	TRUE	3.6038	FALSE	0.0308989	FALSE	1.03665	FALSE	1.4764	FALSE	FALSE	FALSE	FALSE	FALSE	FALSE	FALSE	FALSE	FALSE	FALSE	FALSE	FALSE	FALSE	FALSE
MIAT	TRUE	7.63379	FALSE	0.907684	FALSE	1.76843	FALSE	1.2433	FALSE	FALSE	FALSE	FALSE	FALSE	FALSE	FALSE	FALSE	FALSE	FALSE	FALSE	FALSE	FALSE	FALSE
MIR1228	TRUE	3.09025	FALSE	1.07577	FALSE	0.520604	FALSE	0.346428	FALSE	FALSE	FALSE	FALSE	FALSE	FALSE	FALSE	FALSE	FALSE	FALSE	FALSE	FALSE	FALSE	FALSE
MT-ND6	TRUE	4.25959	FALSE	0.0364889	FALSE	1.1944	FALSE	0.953775	FALSE	FALSE	FALSE	FALSE	FALSE	FALSE	FALSE	FALSE	FALSE	FALSE	FALSE	FALSE	FALSE	FALSE
MTHFD2	TRUE	3.02754	FALSE	1.84368	FALSE	1.35452	FALSE	1.10452	TRUE	FALSE	FALSE	FALSE	FALSE	FALSE	FALSE	FALSE	FALSE	FALSE	FALSE	FALSE	FALSE	FALSE
N4BP2	TRUE	3.08641	FALSE	0.981063	FALSE	0.143145	FALSE	0.199981	FALSE	FALSE	FALSE	FALSE	FALSE	FALSE	FALSE	FALSE	FALSE	FALSE	FALSE	FALSE	FALSE	FALSE
NFIA	TRUE	3.16671	FALSE	1.30826	FALSE	1.19882	FALSE	0.313368	TRUE	FALSE	TRUE	FALSE	FALSE	TRUE	FALSE	TRUE	FALSE	FALSE	FALSE	FALSE	FALSE	FALSE
NKTR	TRUE	3.22323	FALSE	0.123436	FALSE	0.0457865	FALSE	0.0939462	FALSE	FALSE	FALSE	FALSE	FALSE	FALSE	FALSE	FALSE	FALSE	FALSE	FALSE	FALSE	FALSE	FALSE
NPEPL1	TRUE	4.89891	FALSE	1.30984	FALSE	1.18482	FALSE	0.903655	FALSE	FALSE	FALSE	FALSE	FALSE	FALSE	FALSE	FALSE	FALSE	FALSE	FALSE	FALSE	FALSE	FALSE
NRBP2	TRUE	3.65391	FALSE	0.236019	FALSE	2.77159	FALSE	0.0945505	FALSE	FALSE	FALSE	FALSE	FALSE	FALSE	FALSE	FALSE	FALSE	FALSE	FALSE	FALSE	FALSE	FALSE
NUBPL	TRUE	3.47008	FALSE	0.649032	FALSE	0.12703	FALSE	0.491914	FALSE	FALSE	FALSE	FALSE	FALSE	FALSE	FALSE	FALSE	FALSE	FALSE	FALSE	FALSE	FALSE	FALSE
TENM3	TRUE	3.60594	FALSE	0.212226	FALSE	0.0493321	FALSE	1.68072	FALSE	FALSE	FALSE	FALSE	FALSE	FALSE	FALSE	FALSE	FALSE	TRUE	FALSE	FALSE	FALSE	FALSE
PAAF1	TRUE	3.11678	FALSE	0.0815172	FALSE	0.274637	FALSE	0.420372	FALSE	FALSE	FALSE	FALSE	FALSE	FALSE	FALSE	FALSE	FALSE	FALSE	FALSE	FALSE	FALSE	FALSE
PABPC1L	TRUE	8.87717	FALSE	0.515788	FALSE	1.53837	FALSE	0.908349	FALSE	FALSE	FALSE	FALSE	FALSE	FALSE	FALSE	FALSE	FALSE	FALSE	FALSE	FALSE	FALSE	FALSE
PAFAH1B3	TRUE	3.26333	FALSE	0.147344	FALSE	0.685441	FALSE	1.93997	FALSE	FALSE	FALSE	FALSE	FALSE	FALSE	FALSE	FALSE	FALSE	FALSE	FALSE	FALSE	FALSE	FALSE
PEG3	TRUE	3.17644	FALSE	2.02696	FALSE	0.338442	FALSE	0.574928	FALSE	FALSE	FALSE	FALSE	FALSE	FALSE	FALSE	FALSE	FALSE	TRUE	FALSE	FALSE	FALSE	FALSE
PGD	TRUE	3.6191	FALSE	1.96658	FALSE	1.53959	FALSE	0.974218	TRUE	FALSE	FALSE	FALSE	FALSE	FALSE	FALSE	FALSE	FALSE	FALSE	FALSE	FALSE	FALSE	FALSE
PI4KAP1	TRUE	3.61178	FALSE	0.113315	FALSE	0.04408	FALSE	0.724794	FALSE	FALSE	FALSE	FALSE	FALSE	FALSE	FALSE	FALSE	FALSE	FALSE	FALSE	FALSE	FALSE	FALSE
PIP4K2B	TRUE	3.16733	FALSE	0.64177	FALSE	0.150548	FALSE	0.949426	FALSE	FALSE	FALSE	FALSE	FALSE	FALSE	FALSE	FALSE	FALSE	FALSE	FALSE	FALSE	FALSE	FALSE
JMJD7-PLA2G4B	TRUE	5.21223	FALSE	0.0346739	FALSE	1.08963	FALSE	0.810622	FALSE	FALSE	FALSE	FALSE	FALSE	FALSE	FALSE	FALSE	FALSE	FALSE	FALSE	FALSE	FALSE	FALSE
PLCG1	TRUE	3.82869	FALSE	0.685716	FALSE	0.610564	FALSE	0.0428657	FALSE	FALSE	FALSE	FALSE	FALSE	FALSE	FALSE	FALSE	FALSE	FALSE	FALSE	FALSE	FALSE	FALSE
PLEKHG5	TRUE	3.90595	FALSE	0.519743	FALSE	0.0857401	FALSE	1.11469	FALSE	FALSE	FALSE	FALSE	FALSE	FALSE	FALSE	FALSE	FALSE	FALSE	FALSE	FALSE	FALSE	FALSE
PNPT1	TRUE	4.15941	FALSE	0.516817	FALSE	0.205707	FALSE	1.48488	FALSE	FALSE	FALSE	FALSE	FALSE	FALSE	FALSE	FALSE	FALSE	FALSE	FALSE	FALSE	FALSE	FALSE
POLG	TRUE	3.22923	FALSE	0.283971	FALSE	0.362045	FALSE	0.82534	FALSE	FALSE	FALSE	FALSE	FALSE	FALSE	FALSE	FALSE	FALSE	FALSE	FALSE	FALSE	FALSE	FALSE
PPIA	TRUE	4.44552	FALSE	0.190783	FALSE	0.617867	FALSE	0.536864	FALSE	FALSE	FALSE	FALSE	FALSE	FALSE	FALSE	FALSE	FALSE	FALSE	FALSE	FALSE	FALSE	FALSE
PRDX2	TRUE	3.36573	FALSE	0.143045	FALSE	0.18496	FALSE	0.945956	FALSE	FALSE	FALSE	FALSE	FALSE	FALSE	FALSE	FALSE	FALSE	FALSE	FALSE	FALSE	FALSE	FALSE
PROX1	TRUE	3.04519	FALSE	2.07799	FALSE	0.791292	FALSE	0.407922	FALSE	FALSE	FALSE	FALSE	FALSE	FALSE	FALSE	FALSE	FALSE	FALSE	FALSE	FALSE	FALSE	FALSE
PRPF3	TRUE	3.29334	FALSE	0.0292406	FALSE	0.775424	FALSE	0.413589	FALSE	FALSE	FALSE	FALSE	FALSE	FALSE	FALSE	FALSE	FALSE	FALSE	FALSE	FALSE	FALSE	FALSE
RBM33	TRUE	3.11719	FALSE	0.44467	FALSE	0.199415	FALSE	0.00643784	FALSE	FALSE	FALSE	FALSE	FALSE	FALSE	FALSE	FALSE	FALSE	FALSE	FALSE	FALSE	FALSE	FALSE
PSMC4	TRUE	3.42848	FALSE	0.207014	FALSE	0.653529	FALSE	0.189791	FALSE	FALSE	FALSE	FALSE	FALSE	FALSE	FALSE	FALSE	FALSE	FALSE	FALSE	FALSE	FALSE	FALSE
HACD4	TRUE	3.71072	FALSE	0.14069	FALSE	0.161116	FALSE	0.144673	FALSE	FALSE	FALSE	FALSE	FALSE	FALSE	FALSE	FALSE	FALSE	FALSE	FALSE	FALSE	FALSE	FALSE
PUS1	TRUE	3.08012	FALSE	1.25905	FALSE	1.06371	FALSE	0.449566	FALSE	FALSE	FALSE	FALSE	FALSE	FALSE	FALSE	FALSE	FALSE	FALSE	FALSE	FALSE	FALSE	FALSE
RALB	TRUE	4.06204	FALSE	1.77201	FALSE	0.508299	FALSE	0.0703822	FALSE	FALSE	FALSE	FALSE	FALSE	FALSE	FALSE	FALSE	FALSE	FALSE	FALSE	FALSE	FALSE	FALSE
RBM4B	TRUE	3.25477	FALSE	0.664388	FALSE	0.316574	FALSE	0.444683	FALSE	FALSE	FALSE	FALSE	FALSE	FALSE	FALSE	FALSE	FALSE	FALSE	FALSE	FALSE	FALSE	FALSE
RBM5	TRUE	3.69199	FALSE	0.279514	FALSE	0.0530576	FALSE	0.637502	FALSE	FALSE	FALSE	FALSE	FALSE	FALSE	FALSE	FALSE	FALSE	FALSE	FALSE	FALSE	FALSE	FALSE
RGS11	TRUE	4.03204	FALSE	1.00217	FALSE	1.64867	FALSE	0.851894	FALSE	FALSE	FALSE	FALSE	FALSE	FALSE	FALSE	FALSE	FALSE	FALSE	FALSE	FALSE	FALSE	FALSE
RHBDF1	TRUE	3.56233	FALSE	1.15957	TRUE	3.0939	FALSE	1.01958	FALSE	FALSE	FALSE	FALSE	FALSE	FALSE	FALSE	FALSE	FALSE	FALSE	FALSE	FALSE	TRUE	FALSE
RNA5S9	TRUE	3.75315	FALSE	0.552769	FALSE	0.0562237	FALSE	0.132581	FALSE	FALSE	FALSE	FALSE	FALSE	FALSE	FALSE	FALSE	FALSE	FALSE	FALSE	FALSE	FALSE	FALSE
SNORA70	TRUE	5.40237	FALSE	0.253398	FALSE	0.365154	FALSE	0.594552	FALSE	FALSE	FALSE	FALSE	FALSE	FALSE	FALSE	FALSE	FALSE	FALSE	FALSE	FALSE	FALSE	FALSE
RPL7L1	TRUE	3.58339	FALSE	0.422169	FALSE	0.387053	FALSE	1.62509	FALSE	FALSE	FALSE	FALSE	FALSE	FALSE	FALSE	FALSE	FALSE	FALSE	FALSE	FALSE	FALSE	FALSE
2006-09-01	TRUE	3.47091	TRUE	4.24412	FALSE	1.17602	FALSE	0.776603	TRUE	FALSE	FALSE	FALSE	FALSE	FALSE	FALSE	FALSE	FALSE	FALSE	FALSE	FALSE	FALSE	FALSE
SHCBP1	TRUE	3.99668	FALSE	0.0455671	FALSE	0.293828	FALSE	1.69532	FALSE	FALSE	FALSE	FALSE	FALSE	FALSE	FALSE	FALSE	FALSE	FALSE	FALSE	FALSE	FALSE	FALSE
SLIT2	TRUE	3.4679	TRUE	6.62158	FALSE	0.99201	FALSE	0.300314	FALSE	FALSE	FALSE	FALSE	FALSE	FALSE	FALSE	FALSE	FALSE	FALSE	FALSE	FALSE	TRUE	TRUE
SMCR5	TRUE	4.67683	FALSE	0.505052	FALSE	0.0279363	FALSE	0.939325	FALSE	FALSE	FALSE	FALSE	FALSE	FALSE	FALSE	FALSE	FALSE	FALSE	FALSE	FALSE	FALSE	FALSE
SNORA6	TRUE	3.6431	FALSE	0.887782	FALSE	0.53427	FALSE	1.11632	FALSE	FALSE	FALSE	FALSE	FALSE	FALSE	FALSE	FALSE	FALSE	FALSE	FALSE	FALSE	FALSE	FALSE
SNORA61	TRUE	4.22872	FALSE	1.2932	FALSE	1.28543	FALSE	0.345346	FALSE	FALSE	FALSE	FALSE	FALSE	FALSE	FALSE	FALSE	FALSE	FALSE	FALSE	FALSE	FALSE	FALSE
SNRPN	TRUE	3.48486	FALSE	0.584938	FALSE	0.576298	FALSE	0.0712802	TRUE	FALSE	FALSE	FALSE	FALSE	FALSE	FALSE	FALSE	FALSE	FALSE	FALSE	FALSE	FALSE	FALSE
SORL1	TRUE	4.67458	FALSE	1.39974	FALSE	2.93551	FALSE	0.547533	FALSE	FALSE	FALSE	FALSE	FALSE	FALSE	FALSE	FALSE	FALSE	TRUE	FALSE	FALSE	FALSE	FALSE
SSH1	TRUE	3.46278	FALSE	0.103135	FALSE	0.406152	FALSE	0.44074	FALSE	FALSE	FALSE	FALSE	FALSE	FALSE	FALSE	FALSE	FALSE	FALSE	FALSE	FALSE	FALSE	FALSE
TAF15	TRUE	3.4393	FALSE	0.0183668	FALSE	1.22083	FALSE	2.01297	FALSE	FALSE	FALSE	FALSE	FALSE	FALSE	FALSE	FALSE	FALSE	FALSE	FALSE	FALSE	FALSE	FALSE
TAF5L	TRUE	3.29598	FALSE	0.406242	FALSE	0.190121	FALSE	0.472565	FALSE	FALSE	FALSE	FALSE	FALSE	FALSE	FALSE	FALSE	FALSE	FALSE	FALSE	FALSE	FALSE	FALSE
TAOK1	TRUE	4.28152	FALSE	0.308366	FALSE	0.397046	FALSE	0.342843	TRUE	FALSE	FALSE	FALSE	FALSE	FALSE	FALSE	FALSE	FALSE	TRUE	FALSE	FALSE	FALSE	FALSE
TJAP1	TRUE	3.59345	FALSE	0.503848	FALSE	0.939636	FALSE	0.130698	FALSE	FALSE	FALSE	FALSE	FALSE	FALSE	FALSE	FALSE	FALSE	FALSE	FALSE	FALSE	FALSE	FALSE
TMEM169	TRUE	3.35591	FALSE	1.65255	FALSE	0.256688	FALSE	0.155767	FALSE	FALSE	FALSE	FALSE	TRUE	FALSE	FALSE	FALSE	FALSE	FALSE	FALSE	FALSE	FALSE	FALSE
TMEM17	TRUE	4.0514	FALSE	0.870544	FALSE	0.421666	FALSE	0.74843	FALSE	FALSE	FALSE	FALSE	FALSE	FALSE	FALSE	FALSE	FALSE	FALSE	FALSE	FALSE	FALSE	FALSE
TNPO3	TRUE	3.98477	FALSE	1.05452	FALSE	0.281155	FALSE	1.21665	FALSE	FALSE	FALSE	FALSE	FALSE	FALSE	FALSE	FALSE	FALSE	FALSE	FALSE	FALSE	FALSE	FALSE
TPM2	TRUE	4.92745	FALSE	0.0142149	FALSE	0.705656	FALSE	1.28287	TRUE	FALSE	FALSE	FALSE	FALSE	FALSE	FALSE	FALSE	FALSE	FALSE	FALSE	FALSE	FALSE	FALSE
TRIM37	TRUE	3.3521	FALSE	0.994008	FALSE	0.527928	FALSE	0.909973	TRUE	FALSE	FALSE	FALSE	FALSE	FALSE	FALSE	FALSE	FALSE	TRUE	FALSE	FALSE	FALSE	FALSE
TUBG2	TRUE	3.398	FALSE	0.236064	FALSE	0.891243	FALSE	0.678884	FALSE	FALSE	FALSE	FALSE	FALSE	FALSE	FALSE	FALSE	FALSE	FALSE	FALSE	FALSE	FALSE	FALSE
NPRL2	TRUE	3.2458	FALSE	0.405188	FALSE	0.438362	FALSE	0.769768	FALSE	FALSE	FALSE	FALSE	FALSE	FALSE	FALSE	FALSE	FALSE	FALSE	FALSE	FALSE	TRUE	FALSE
USP49	TRUE	3.99897	FALSE	0.725447	FALSE	0.370755	FALSE	0.422782	FALSE	FALSE	FALSE	FALSE	FALSE	FALSE	FALSE	FALSE	FALSE	FALSE	FALSE	FALSE	FALSE	FALSE
VCAN	TRUE	3.11155	FALSE	2.28639	TRUE	4.1692	FALSE	1.27718	TRUE	FALSE	FALSE	FALSE	FALSE	FALSE	FALSE	FALSE	FALSE	FALSE	FALSE	FALSE	FALSE	FALSE
XRCC2	TRUE	3.12341	FALSE	0.700718	FALSE	0.00522786	FALSE	0.119894	FALSE	FALSE	FALSE	FALSE	FALSE	FALSE	FALSE	FALSE	FALSE	FALSE	FALSE	FALSE	FALSE	FALSE
ZFHX3	TRUE	3.77675	FALSE	0.136834	FALSE	0.591586	FALSE	1.66101	FALSE	FALSE	FALSE	FALSE	FALSE	TRUE	FALSE	FALSE	FALSE	FALSE	FALSE	FALSE	FALSE	FALSE
ZNF14	TRUE	4.04427	FALSE	0.609941	FALSE	0.437669	FALSE	1.05721	FALSE	FALSE	FALSE	FALSE	FALSE	FALSE	FALSE	FALSE	FALSE	FALSE	FALSE	FALSE	FALSE	FALSE
ZNF394	TRUE	3.28399	FALSE	0.801588	FALSE	0.315864	FALSE	0.609053	FALSE	FALSE	FALSE	FALSE	FALSE	FALSE	FALSE	FALSE	FALSE	FALSE	FALSE	FALSE	FALSE	FALSE
ZNF430	TRUE	3.06097	FALSE	0.496717	FALSE	0.492436	FALSE	1.87286	FALSE	FALSE	FALSE	FALSE	FALSE	FALSE	FALSE	FALSE	FALSE	FALSE	FALSE	FALSE	FALSE	FALSE
ZNF462	TRUE	3.86659	FALSE	0.211072	FALSE	0.0392137	FALSE	1.09154	FALSE	FALSE	FALSE	FALSE	FALSE	FALSE	FALSE	FALSE	FALSE	TRUE	FALSE	FALSE	FALSE	FALSE
ZNF486	TRUE	4.26495	FALSE	0.527073	FALSE	0.428973	FALSE	1.76846	FALSE	FALSE	FALSE	FALSE	FALSE	FALSE	FALSE	FALSE	FALSE	FALSE	FALSE	FALSE	FALSE	FALSE
ZNF549	TRUE	4.1381	FALSE	0.669062	FALSE	0.310117	FALSE	1.11755	FALSE	FALSE	FALSE	FALSE	FALSE	FALSE	FALSE	FALSE	FALSE	FALSE	FALSE	FALSE	FALSE	FALSE
ZNF652	TRUE	3.26651	FALSE	0.548598	FALSE	0.0684154	FALSE	0.573671	FALSE	FALSE	FALSE	FALSE	FALSE	FALSE	FALSE	FALSE	FALSE	FALSE	FALSE	FALSE	FALSE	FALSE
ZNF682	TRUE	4.42701	FALSE	0.407714	FALSE	0.190123	FALSE	0.0885397	FALSE	FALSE	FALSE	FALSE	FALSE	FALSE	FALSE	FALSE	FALSE	FALSE	FALSE	FALSE	FALSE	FALSE
ZNF767P	TRUE	3.72795	FALSE	0.459896	FALSE	0.259702	FALSE	0.916093	FALSE	FALSE	FALSE	FALSE	FALSE	FALSE	FALSE	FALSE	FALSE	FALSE	FALSE	FALSE	FALSE	FALSE
ZNF786	TRUE	3.7355	FALSE	0.854857	FALSE	0.200047	FALSE	0.101207	FALSE	FALSE	FALSE	FALSE	FALSE	FALSE	FALSE	FALSE	FALSE	FALSE	FALSE	FALSE	FALSE	FALSE
ACTA2	FALSE	2.3202	TRUE	3.22568	FALSE	0.0460952	FALSE	0.491575	FALSE	FALSE	FALSE	FALSE	FALSE	FALSE	FALSE	FALSE	FALSE	FALSE	FALSE	FALSE	TRUE	FALSE
ADAMTS9	FALSE	0.00647527	TRUE	7.4382	FALSE	1.49388	FALSE	0.560413	TRUE	FALSE	FALSE	FALSE	FALSE	FALSE	FALSE	FALSE	FALSE	FALSE	FALSE	FALSE	FALSE	FALSE
ADAMTSL2	FALSE	0.811632	TRUE	6.05991	FALSE	0.0703244	FALSE	0.369049	FALSE	FALSE	FALSE	FALSE	FALSE	FALSE	FALSE	FALSE	FALSE	FALSE	FALSE	FALSE	FALSE	FALSE
ADD3	FALSE	0.571515	TRUE	3.89196	FALSE	1.01994	FALSE	0.0337866	FALSE	FALSE	FALSE	FALSE	FALSE	TRUE	FALSE	FALSE	FALSE	FALSE	FALSE	FALSE	FALSE	FALSE
ARHGDIB	FALSE	0.0612199	TRUE	10.3443	FALSE	0.817617	FALSE	0.0751171	FALSE	FALSE	FALSE	FALSE	FALSE	FALSE	FALSE	FALSE	FALSE	FALSE	FALSE	FALSE	FALSE	FALSE
ARHGEF3	FALSE	1.21628	TRUE	3.04113	FALSE	2.03802	FALSE	0.332161	TRUE	FALSE	FALSE	FALSE	FALSE	FALSE	FALSE	FALSE	FALSE	FALSE	FALSE	FALSE	FALSE	FALSE
MANF	FALSE	0.290018	TRUE	3.83466	FALSE	0.385367	FALSE	2.29302	TRUE	FALSE	FALSE	FALSE	FALSE	FALSE	FALSE	FALSE	FALSE	FALSE	FALSE	FALSE	FALSE	FALSE
ASCL1	FALSE	0.202409	TRUE	6.23659	FALSE	1.56821	FALSE	0.713146	FALSE	FALSE	FALSE	FALSE	FALSE	FALSE	FALSE	FALSE	FALSE	FALSE	FALSE	FALSE	FALSE	FALSE
ATP7A	FALSE	1.76449	TRUE	3.5317	FALSE	0.534088	FALSE	0.311134	FALSE	FALSE	FALSE	FALSE	FALSE	FALSE	FALSE	FALSE	FALSE	FALSE	TRUE	TRUE	FALSE	FALSE
B4GALT4	FALSE	0.293256	TRUE	3.70054	FALSE	1.34418	FALSE	0.101437	FALSE	FALSE	FALSE	FALSE	FALSE	FALSE	FALSE	FALSE	FALSE	FALSE	FALSE	FALSE	FALSE	FALSE
BASP1	FALSE	0.132979	TRUE	3.50405	FALSE	1.38008	FALSE	1.59297	FALSE	FALSE	FALSE	FALSE	FALSE	FALSE	FALSE	FALSE	FALSE	FALSE	FALSE	FALSE	FALSE	FALSE
C11orf53	FALSE	0.41735	TRUE	3.89459	FALSE	0.894284	FALSE	0.851887	FALSE	FALSE	FALSE	FALSE	FALSE	FALSE	FALSE	FALSE	FALSE	FALSE	FALSE	FALSE	FALSE	FALSE
TOX2	FALSE	0.834979	TRUE	3.38656	FALSE	1.04648	FALSE	1.18181	TRUE	FALSE	FALSE	FALSE	TRUE	FALSE	FALSE	FALSE	FALSE	FALSE	FALSE	FALSE	FALSE	FALSE
FAM212A	FALSE	0.707873	TRUE	3.30863	FALSE	0.6842	FALSE	0.289157	FALSE	FALSE	FALSE	FALSE	FALSE	FALSE	FALSE	FALSE	FALSE	FALSE	FALSE	FALSE	FALSE	FALSE
CPED1	FALSE	0.932574	TRUE	7.15714	FALSE	1.22928	FALSE	0.491074	FALSE	FALSE	FALSE	FALSE	FALSE	FALSE	FALSE	FALSE	FALSE	FALSE	FALSE	FALSE	FALSE	FALSE
FAM167A	FALSE	0.727094	TRUE	7.87889	FALSE	1.4954	FALSE	1.615	FALSE	FALSE	FALSE	FALSE	FALSE	FALSE	FALSE	FALSE	FALSE	FALSE	FALSE	FALSE	FALSE	FALSE
CARD9	FALSE	1.09094	TRUE	3.81491	FALSE	1.05289	FALSE	0.0947544	FALSE	FALSE	FALSE	FALSE	FALSE	FALSE	FALSE	FALSE	FALSE	FALSE	FALSE	FALSE	FALSE	FALSE
CARHSP1	FALSE	0.189418	TRUE	3.43798	FALSE	2.01313	FALSE	2.08195	TRUE	FALSE	FALSE	FALSE	FALSE	TRUE	FALSE	FALSE	FALSE	FALSE	FALSE	FALSE	FALSE	FALSE
CD248	FALSE	0.814653	TRUE	4.41016	FALSE	0.879272	FALSE	0.398097	FALSE	FALSE	FALSE	FALSE	FALSE	FALSE	FALSE	FALSE	FALSE	FALSE	FALSE	FALSE	FALSE	FALSE
CDH11	FALSE	1.33754	TRUE	5.71052	FALSE	0.996079	FALSE	0.206783	TRUE	FALSE	FALSE	FALSE	FALSE	FALSE	FALSE	FALSE	FALSE	FALSE	FALSE	FALSE	FALSE	FALSE
CDH15	FALSE	0.545018	TRUE	3.15095	FALSE	0.822154	FALSE	0.878066	FALSE	FALSE	FALSE	FALSE	FALSE	FALSE	FALSE	FALSE	FALSE	FALSE	TRUE	TRUE	FALSE	FALSE
CGA	FALSE	2.02151	TRUE	4.36773	FALSE	0.286195	FALSE	0.850912	FALSE	FALSE	FALSE	FALSE	FALSE	FALSE	FALSE	FALSE	FALSE	FALSE	FALSE	FALSE	FALSE	FALSE
CHST7	FALSE	0.822531	TRUE	4.65757	FALSE	0.147349	FALSE	0.210389	FALSE	FALSE	FALSE	FALSE	FALSE	FALSE	FALSE	FALSE	FALSE	FALSE	FALSE	FALSE	FALSE	FALSE
CNN2	FALSE	1.23885	TRUE	5.56127	FALSE	1.511	FALSE	0.943917	FALSE	FALSE	FALSE	FALSE	FALSE	FALSE	FALSE	FALSE	FALSE	FALSE	FALSE	FALSE	FALSE	FALSE
COL17A1	FALSE	1.49597	TRUE	4.31206	FALSE	0.184468	FALSE	1.224	FALSE	FALSE	FALSE	FALSE	FALSE	FALSE	FALSE	FALSE	FALSE	FALSE	FALSE	FALSE	FALSE	FALSE
CRABP2	FALSE	0.169448	TRUE	12.9248	FALSE	1.10144	FALSE	1.22411	FALSE	FALSE	FALSE	FALSE	FALSE	FALSE	FALSE	FALSE	FALSE	FALSE	FALSE	FALSE	FALSE	FALSE
CRELD2	FALSE	0.190803	TRUE	4.62867	FALSE	1.35991	FALSE	1.14203	FALSE	FALSE	FALSE	FALSE	FALSE	FALSE	FALSE	FALSE	FALSE	FALSE	FALSE	FALSE	FALSE	FALSE
CRYGC	FALSE	0.437952	TRUE	3.0771	FALSE	1.32079	FALSE	0.937077	FALSE	FALSE	FALSE	FALSE	FALSE	FALSE	FALSE	FALSE	FALSE	FALSE	FALSE	FALSE	FALSE	FALSE
CXCR4	FALSE	0.727574	TRUE	3.91909	FALSE	0.16524	FALSE	0.251465	TRUE	FALSE	FALSE	FALSE	FALSE	FALSE	FALSE	FALSE	FALSE	FALSE	FALSE	FALSE	FALSE	FALSE
CYFIP2	FALSE	0.433027	TRUE	3.26733	FALSE	1.8303	FALSE	1.02524	FALSE	FALSE	FALSE	FALSE	FALSE	FALSE	FALSE	FALSE	FALSE	TRUE	FALSE	FALSE	FALSE	FALSE
CYP26A1	FALSE	0.0634099	TRUE	11.8276	TRUE	8.5804	FALSE	1.01521	FALSE	FALSE	FALSE	FALSE	FALSE	FALSE	FALSE	FALSE	FALSE	FALSE	FALSE	FALSE	FALSE	FALSE
CYP26B1	FALSE	0.446687	TRUE	17.0018	FALSE	1.85146	FALSE	0.65174	FALSE	FALSE	FALSE	FALSE	FALSE	FALSE	FALSE	FALSE	FALSE	FALSE	FALSE	FALSE	FALSE	FALSE
DBH	FALSE	0.46257	TRUE	4.10356	FALSE	0.237648	FALSE	2.85762	TRUE	TRUE	FALSE	FALSE	FALSE	FALSE	FALSE	FALSE	FALSE	FALSE	FALSE	FALSE	FALSE	FALSE
DHCR7	FALSE	0.0683403	TRUE	3.9575	FALSE	2.10409	FALSE	0.739485	TRUE	TRUE	TRUE	TRUE	FALSE	FALSE	FALSE	FALSE	FALSE	FALSE	TRUE	FALSE	FALSE	TRUE
DHRS3	FALSE	1.32539	TRUE	12.0965	FALSE	0.256575	FALSE	0.595791	TRUE	FALSE	FALSE	FALSE	FALSE	TRUE	FALSE	FALSE	FALSE	FALSE	FALSE	FALSE	FALSE	FALSE
DLX5	FALSE	0.33843	TRUE	4.79633	FALSE	0.672829	FALSE	0.116987	TRUE	FALSE	FALSE	FALSE	FALSE	FALSE	FALSE	FALSE	FALSE	FALSE	FALSE	FALSE	FALSE	FALSE
DOK4	FALSE	0.211438	TRUE	7.51704	FALSE	0.534061	FALSE	1.57538	FALSE	FALSE	FALSE	FALSE	FALSE	FALSE	FALSE	FALSE	FALSE	FALSE	FALSE	FALSE	FALSE	FALSE
DPYSL3	FALSE	0.425517	TRUE	3.61454	FALSE	2.71228	FALSE	2.32445	TRUE	FALSE	FALSE	FALSE	FALSE	FALSE	FALSE	FALSE	FALSE	FALSE	FALSE	FALSE	FALSE	FALSE
DUSP23	FALSE	0.986242	TRUE	3.33269	FALSE	2.8785	FALSE	1.60942	FALSE	FALSE	FALSE	FALSE	FALSE	FALSE	FALSE	FALSE	FALSE	FALSE	FALSE	FALSE	FALSE	FALSE
DUSP6	FALSE	0.682011	TRUE	4.70185	FALSE	0.291984	FALSE	0.289902	FALSE	FALSE	FALSE	FALSE	FALSE	FALSE	FALSE	FALSE	FALSE	FALSE	FALSE	FALSE	FALSE	FALSE
ECEL1	FALSE	0.663715	TRUE	10.241	FALSE	2.41933	FALSE	0.224713	FALSE	FALSE	FALSE	FALSE	FALSE	FALSE	FALSE	FALSE	FALSE	FALSE	FALSE	FALSE	FALSE	FALSE
EDNRA	FALSE	1.57458	TRUE	4.02841	FALSE	1.58554	FALSE	0.0183068	FALSE	FALSE	FALSE	FALSE	FALSE	FALSE	FALSE	FALSE	FALSE	FALSE	FALSE	FALSE	FALSE	FALSE
EFNB2	FALSE	0.359283	TRUE	4.76058	FALSE	0.331347	FALSE	0.52822	FALSE	FALSE	FALSE	FALSE	FALSE	FALSE	FALSE	FALSE	FALSE	FALSE	FALSE	FALSE	FALSE	FALSE
EGR1	FALSE	1.89014	TRUE	3.36379	TRUE	4.41774	FALSE	0.218365	FALSE	FALSE	FALSE	FALSE	FALSE	FALSE	FALSE	FALSE	FALSE	TRUE	FALSE	FALSE	FALSE	FALSE
EHBP1L1	FALSE	0.0155181	TRUE	3.25601	FALSE	1.46031	FALSE	0.386434	FALSE	FALSE	FALSE	FALSE	FALSE	FALSE	FALSE	FALSE	FALSE	FALSE	FALSE	FALSE	FALSE	FALSE
ELMO1	FALSE	1.13452	TRUE	3.20253	FALSE	0.570483	FALSE	0.0436909	FALSE	FALSE	FALSE	FALSE	FALSE	FALSE	FALSE	FALSE	FALSE	FALSE	FALSE	FALSE	FALSE	FALSE
ENPP2	FALSE	2.70371	TRUE	5.32041	FALSE	0.163616	FALSE	0.613688	TRUE	FALSE	FALSE	FALSE	FALSE	FALSE	FALSE	TRUE	FALSE	FALSE	FALSE	FALSE	FALSE	FALSE
EPAS1	FALSE	0.563722	TRUE	5.01138	TRUE	4.49632	FALSE	0.242008	FALSE	FALSE	FALSE	FALSE	FALSE	TRUE	FALSE	FALSE	FALSE	FALSE	FALSE	FALSE	FALSE	FALSE
ERI1	FALSE	0.792923	TRUE	5.9946	TRUE	5.02143	FALSE	0.588464	FALSE	FALSE	FALSE	FALSE	FALSE	FALSE	FALSE	FALSE	FALSE	FALSE	FALSE	FALSE	FALSE	FALSE
FAM163A	FALSE	0.141473	TRUE	3.49297	FALSE	0.958981	FALSE	1.1106	FALSE	FALSE	FALSE	FALSE	FALSE	FALSE	FALSE	FALSE	FALSE	FALSE	FALSE	FALSE	FALSE	FALSE
FAM46A	FALSE	0.534348	TRUE	3.33877	FALSE	2.21289	FALSE	0.244004	TRUE	FALSE	FALSE	FALSE	FALSE	FALSE	FALSE	FALSE	FALSE	FALSE	FALSE	FALSE	FALSE	FALSE
FAT1	FALSE	2.52017	TRUE	3.31642	FALSE	2.07159	FALSE	0.399303	TRUE	FALSE	FALSE	FALSE	FALSE	FALSE	FALSE	TRUE	FALSE	TRUE	FALSE	FALSE	FALSE	FALSE
FBP1	FALSE	0.539076	TRUE	5.43631	FALSE	2.17686	FALSE	0.840028	FALSE	FALSE	FALSE	FALSE	FALSE	FALSE	FALSE	FALSE	FALSE	FALSE	FALSE	FALSE	FALSE	FALSE
FDPS	FALSE	1.24736	TRUE	3.05925	FALSE	2.99823	FALSE	0.671026	FALSE	FALSE	FALSE	FALSE	FALSE	FALSE	FALSE	FALSE	FALSE	FALSE	FALSE	FALSE	FALSE	FALSE
FJX1	FALSE	1.85117	TRUE	3.25037	FALSE	1.21137	FALSE	0.521305	FALSE	FALSE	FALSE	FALSE	FALSE	FALSE	FALSE	FALSE	FALSE	FALSE	FALSE	FALSE	FALSE	FALSE
FLNB	FALSE	1.17485	TRUE	3.43888	FALSE	0.203748	FALSE	1.20943	FALSE	FALSE	FALSE	FALSE	FALSE	FALSE	FALSE	FALSE	FALSE	FALSE	FALSE	FALSE	FALSE	FALSE
FLNC	FALSE	2.67629	TRUE	3.61059	FALSE	1.05576	FALSE	0.0405869	TRUE	FALSE	FALSE	FALSE	FALSE	FALSE	FALSE	FALSE	FALSE	FALSE	FALSE	FALSE	FALSE	FALSE
FLOT1	FALSE	0.0999455	TRUE	4.11248	FALSE	1.10659	FALSE	1.25887	FALSE	FALSE	FALSE	FALSE	FALSE	FALSE	FALSE	FALSE	FALSE	FALSE	FALSE	FALSE	FALSE	FALSE
GATA3	FALSE	1.57577	TRUE	3.19156	FALSE	0.396165	FALSE	0.938611	TRUE	FALSE	FALSE	FALSE	FALSE	FALSE	FALSE	FALSE	FALSE	FALSE	FALSE	FALSE	FALSE	FALSE
GDF15	FALSE	1.79456	TRUE	8.65465	TRUE	3.56457	FALSE	0.0726443	FALSE	FALSE	FALSE	FALSE	FALSE	FALSE	FALSE	FALSE	FALSE	FALSE	FALSE	FALSE	FALSE	FALSE
GNG2	FALSE	0.0924262	TRUE	5.02325	FALSE	0.89137	FALSE	0.395523	TRUE	FALSE	FALSE	FALSE	FALSE	FALSE	FALSE	FALSE	FALSE	FALSE	FALSE	FALSE	FALSE	FALSE
GNG8	FALSE	1.41291	TRUE	4.87772	FALSE	0.603746	FALSE	0.502826	FALSE	FALSE	FALSE	FALSE	FALSE	FALSE	FALSE	FALSE	FALSE	FALSE	FALSE	FALSE	FALSE	FALSE
GREM2	FALSE	0.327415	TRUE	3.89079	TRUE	3.76635	FALSE	1.07724	FALSE	FALSE	FALSE	FALSE	FALSE	FALSE	TRUE	FALSE	FALSE	FALSE	FALSE	FALSE	FALSE	FALSE
GRIA2	FALSE	0.49996	TRUE	3.29412	FALSE	0.689853	FALSE	0.0936557	TRUE	FALSE	FALSE	FALSE	FALSE	FALSE	FALSE	FALSE	FALSE	FALSE	FALSE	FALSE	FALSE	TRUE
GRK5	FALSE	0.653274	TRUE	3.31783	FALSE	0.229295	FALSE	0.513993	TRUE	FALSE	FALSE	FALSE	FALSE	FALSE	TRUE	FALSE	FALSE	FALSE	FALSE	FALSE	FALSE	FALSE
H19	FALSE	1.3533	TRUE	9.98307	FALSE	2.15193	FALSE	1.49921	FALSE	FALSE	FALSE	FALSE	FALSE	FALSE	FALSE	FALSE	FALSE	FALSE	FALSE	FALSE	FALSE	FALSE
HES6	FALSE	0.196804	TRUE	6.80801	FALSE	0.132154	FALSE	1.81998	TRUE	FALSE	FALSE	FALSE	FALSE	FALSE	FALSE	FALSE	FALSE	FALSE	FALSE	FALSE	FALSE	FALSE
HOXC8	FALSE	0.993256	TRUE	4.13036	FALSE	0.208732	FALSE	0.323304	FALSE	FALSE	FALSE	FALSE	FALSE	FALSE	FALSE	FALSE	FALSE	FALSE	FALSE	FALSE	FALSE	FALSE
HOXD1	FALSE	0.60049	TRUE	4.14502	FALSE	0.0770641	FALSE	0.647118	TRUE	FALSE	FALSE	FALSE	FALSE	FALSE	FALSE	FALSE	FALSE	FALSE	FALSE	FALSE	FALSE	FALSE
HOXD8	FALSE	0.711723	TRUE	4.35566	FALSE	1.74488	FALSE	0.49826	FALSE	FALSE	FALSE	FALSE	FALSE	FALSE	FALSE	FALSE	FALSE	FALSE	FALSE	FALSE	FALSE	FALSE
HOXD9	FALSE	0.220307	TRUE	3.25625	FALSE	0.956124	FALSE	0.727103	FALSE	FALSE	FALSE	FALSE	FALSE	FALSE	FALSE	FALSE	FALSE	FALSE	FALSE	FALSE	FALSE	FALSE
HSD17B7P2	FALSE	2.2251	TRUE	3.58025	FALSE	2.65893	FALSE	0.380215	FALSE	FALSE	FALSE	FALSE	FALSE	FALSE	FALSE	FALSE	FALSE	FALSE	FALSE	FALSE	FALSE	FALSE
HSPA5	FALSE	1.08609	TRUE	4.23284	FALSE	0.0991277	FALSE	1.05574	FALSE	FALSE	FALSE	FALSE	FALSE	FALSE	FALSE	FALSE	FALSE	FALSE	FALSE	FALSE	FALSE	FALSE
HTR2B	FALSE	0.281299	TRUE	3.69394	FALSE	1.43397	FALSE	0.479913	FALSE	FALSE	FALSE	FALSE	FALSE	FALSE	FALSE	FALSE	FALSE	FALSE	FALSE	FALSE	FALSE	FALSE
ID1	FALSE	0.713265	TRUE	5.97084	FALSE	1.75489	FALSE	0.384732	FALSE	FALSE	FALSE	FALSE	FALSE	FALSE	FALSE	FALSE	FALSE	FALSE	FALSE	FALSE	FALSE	FALSE
ID2	FALSE	0.730408	TRUE	8.14942	FALSE	1.37557	FALSE	1.58224	FALSE	FALSE	FALSE	FALSE	FALSE	FALSE	FALSE	FALSE	FALSE	FALSE	FALSE	FALSE	FALSE	FALSE
IDH1	FALSE	1.98038	TRUE	3.02052	FALSE	0.383933	FALSE	0.711095	FALSE	FALSE	FALSE	FALSE	FALSE	TRUE	FALSE	FALSE	FALSE	FALSE	FALSE	FALSE	FALSE	FALSE
IGFBP3	FALSE	1.28807	TRUE	7.4785	TRUE	3.32538	FALSE	1.03332	FALSE	FALSE	FALSE	FALSE	FALSE	FALSE	FALSE	FALSE	FALSE	FALSE	FALSE	FALSE	FALSE	FALSE
IGFBP5	FALSE	2.52449	TRUE	6.88202	TRUE	6.64852	FALSE	2.52982	TRUE	FALSE	FALSE	FALSE	FALSE	FALSE	FALSE	FALSE	FALSE	FALSE	FALSE	FALSE	FALSE	FALSE
INSM2	FALSE	0.336441	TRUE	8.02172	FALSE	0.685402	FALSE	1.37503	TRUE	FALSE	FALSE	FALSE	FALSE	FALSE	FALSE	FALSE	FALSE	FALSE	FALSE	FALSE	FALSE	FALSE
IRX3	FALSE	1.22707	TRUE	5.92406	TRUE	5.27382	FALSE	0.648171	FALSE	FALSE	FALSE	FALSE	FALSE	FALSE	FALSE	FALSE	FALSE	FALSE	FALSE	FALSE	FALSE	FALSE
ISL1	FALSE	0.413606	TRUE	3.17015	FALSE	2.30435	FALSE	2.78201	FALSE	FALSE	FALSE	FALSE	FALSE	FALSE	FALSE	FALSE	FALSE	FALSE	FALSE	FALSE	FALSE	FALSE
ISOC1	FALSE	0.0271937	TRUE	3.57701	FALSE	0.788963	FALSE	1.70608	TRUE	FALSE	FALSE	FALSE	FALSE	FALSE	FALSE	FALSE	FALSE	FALSE	FALSE	FALSE	FALSE	FALSE
ITGB5	FALSE	1.2026	TRUE	11.2072	TRUE	3.87293	FALSE	0.272399	TRUE	FALSE	FALSE	FALSE	FALSE	TRUE	FALSE	FALSE	FALSE	FALSE	FALSE	FALSE	FALSE	FALSE
ITPKB	FALSE	0.721846	TRUE	5.37985	FALSE	0.125954	FALSE	0.570887	TRUE	FALSE	FALSE	FALSE	FALSE	TRUE	FALSE	FALSE	FALSE	FALSE	FALSE	FALSE	FALSE	FALSE
KCNF1	FALSE	0.220669	TRUE	3.1641	FALSE	0.0776795	FALSE	0.49594	FALSE	FALSE	FALSE	FALSE	FALSE	FALSE	FALSE	FALSE	FALSE	FALSE	FALSE	FALSE	FALSE	FALSE
TP73-AS1	FALSE	0.774451	TRUE	4.70167	TRUE	3.44665	FALSE	0.477406	FALSE	FALSE	FALSE	FALSE	FALSE	FALSE	FALSE	FALSE	FALSE	FALSE	FALSE	FALSE	FALSE	FALSE
KIAA1614	FALSE	0.966723	TRUE	3.1849	FALSE	0.130898	FALSE	0.849786	FALSE	FALSE	FALSE	FALSE	FALSE	FALSE	FALSE	FALSE	FALSE	FALSE	FALSE	FALSE	FALSE	FALSE
CEP44	FALSE	0.0332768	TRUE	3.03367	FALSE	0.531831	FALSE	1.77546	FALSE	FALSE	FALSE	FALSE	FALSE	FALSE	FALSE	FALSE	FALSE	FALSE	FALSE	FALSE	FALSE	FALSE
KLF13	FALSE	1.07639	TRUE	3.77115	FALSE	1.08585	FALSE	0.936201	FALSE	FALSE	FALSE	FALSE	FALSE	FALSE	TRUE	FALSE	FALSE	FALSE	FALSE	FALSE	FALSE	FALSE
LAMC1	FALSE	0.339184	TRUE	4.62206	FALSE	1.42333	FALSE	1.97803	FALSE	FALSE	FALSE	FALSE	FALSE	TRUE	FALSE	TRUE	FALSE	FALSE	FALSE	FALSE	FALSE	FALSE
LGALS1	FALSE	0.190076	TRUE	5.03378	FALSE	2.43716	FALSE	2.15012	FALSE	FALSE	FALSE	FALSE	FALSE	FALSE	FALSE	FALSE	FALSE	FALSE	FALSE	FALSE	FALSE	FALSE
LINGO2	FALSE	1.60126	TRUE	3.31049	FALSE	1.32902	FALSE	0.320053	TRUE	FALSE	FALSE	FALSE	FALSE	FALSE	FALSE	FALSE	FALSE	FALSE	FALSE	FALSE	FALSE	FALSE
LMO4	FALSE	1.72448	TRUE	3.78425	FALSE	0.372793	FALSE	0.74494	TRUE	FALSE	FALSE	FALSE	FALSE	FALSE	FALSE	FALSE	FALSE	FALSE	FALSE	FALSE	FALSE	FALSE
NEDD9	FALSE	0.303224	TRUE	3.07098	FALSE	0.506689	FALSE	1.04553	FALSE	FALSE	FALSE	FALSE	FALSE	FALSE	FALSE	FALSE	FALSE	FALSE	FALSE	FALSE	FALSE	FALSE
MARCH11	FALSE	0.706563	TRUE	4.73294	FALSE	1.87104	FALSE	1.49786	FALSE	FALSE	FALSE	FALSE	FALSE	FALSE	FALSE	FALSE	FALSE	FALSE	FALSE	FALSE	FALSE	FALSE
LPAR1	FALSE	0.857569	TRUE	4.25662	FALSE	0.348424	FALSE	0.449015	FALSE	FALSE	FALSE	FALSE	FALSE	FALSE	FALSE	FALSE	FALSE	FALSE	FALSE	FALSE	FALSE	FALSE
PCDH17	FALSE	1.58716	TRUE	3.71634	FALSE	0.877888	FALSE	0.629576	FALSE	FALSE	FALSE	FALSE	FALSE	FALSE	FALSE	FALSE	FALSE	FALSE	FALSE	FALSE	FALSE	FALSE
SPRY1	FALSE	2.58068	TRUE	4.56681	TRUE	3.11815	FALSE	0.180801	FALSE	FALSE	FALSE	FALSE	FALSE	FALSE	FALSE	FALSE	FALSE	FALSE	FALSE	FALSE	FALSE	FALSE
PLPPR4	FALSE	0.317943	TRUE	4.28147	FALSE	0.710737	FALSE	0.498761	FALSE	FALSE	FALSE	FALSE	FALSE	FALSE	FALSE	FALSE	FALSE	TRUE	FALSE	FALSE	FALSE	FALSE
LRRN3	FALSE	0.901366	TRUE	3.72105	TRUE	3.00213	FALSE	1.20408	TRUE	FALSE	FALSE	FALSE	FALSE	FALSE	FALSE	FALSE	FALSE	FALSE	FALSE	FALSE	FALSE	FALSE
LUM	FALSE	0.140104	TRUE	5.09454	FALSE	0.11666	FALSE	0.0181584	TRUE	FALSE	FALSE	FALSE	FALSE	FALSE	FALSE	FALSE	FALSE	FALSE	FALSE	FALSE	FALSE	FALSE
MAP3K1	FALSE	0.768905	TRUE	4.15006	FALSE	1.14295	FALSE	1.59805	FALSE	FALSE	FALSE	FALSE	FALSE	FALSE	FALSE	FALSE	FALSE	FALSE	FALSE	FALSE	FALSE	FALSE
MMP11	FALSE	2.0573	TRUE	3.73774	FALSE	0.477383	FALSE	0.31494	FALSE	FALSE	FALSE	FALSE	FALSE	FALSE	FALSE	FALSE	FALSE	FALSE	FALSE	FALSE	FALSE	FALSE
MPPED2	FALSE	0.813033	TRUE	7.18507	TRUE	4.31615	FALSE	0.234464	FALSE	FALSE	FALSE	FALSE	FALSE	FALSE	FALSE	FALSE	FALSE	FALSE	FALSE	FALSE	FALSE	FALSE
MVD	FALSE	0.805648	TRUE	4.85666	TRUE	3.18032	FALSE	0.478719	FALSE	FALSE	FALSE	FALSE	FALSE	FALSE	FALSE	FALSE	FALSE	FALSE	FALSE	FALSE	FALSE	FALSE
MYC	FALSE	0.0597918	TRUE	7.98454	FALSE	0.105741	FALSE	0.722656	FALSE	FALSE	FALSE	FALSE	FALSE	FALSE	FALSE	FALSE	FALSE	FALSE	FALSE	FALSE	FALSE	FALSE
MYO10	FALSE	1.36242	TRUE	3.36341	FALSE	1.48769	FALSE	0.459658	FALSE	FALSE	FALSE	FALSE	FALSE	FALSE	FALSE	FALSE	FALSE	TRUE	FALSE	FALSE	FALSE	FALSE
MINOS1-NBL1	FALSE	0.865262	TRUE	4.57489	FALSE	2.25162	FALSE	0.815158	FALSE	FALSE	FALSE	FALSE	FALSE	FALSE	FALSE	FALSE	FALSE	FALSE	FALSE	FALSE	FALSE	FALSE
NCAM2	FALSE	0.270446	TRUE	3.86213	FALSE	2.24377	FALSE	0.120504	FALSE	FALSE	FALSE	FALSE	FALSE	FALSE	FALSE	FALSE	FALSE	FALSE	FALSE	FALSE	FALSE	FALSE
NEFM	FALSE	1.61595	TRUE	4.50169	FALSE	2.24419	FALSE	0.907238	TRUE	FALSE	FALSE	FALSE	FALSE	FALSE	FALSE	FALSE	FALSE	FALSE	FALSE	FALSE	FALSE	FALSE
NELL2	FALSE	0.980957	TRUE	5.71802	FALSE	0.756156	FALSE	0.998009	TRUE	FALSE	FALSE	FALSE	FALSE	FALSE	FALSE	FALSE	FALSE	FALSE	FALSE	FALSE	FALSE	FALSE
NNAT	FALSE	1.54835	TRUE	3.2382	FALSE	2.40775	FALSE	0.159289	FALSE	FALSE	FALSE	FALSE	FALSE	FALSE	FALSE	FALSE	FALSE	FALSE	FALSE	FALSE	FALSE	FALSE
NPPA	FALSE	2.05599	TRUE	3.23441	FALSE	0.960964	FALSE	0.630552	TRUE	FALSE	FALSE	FALSE	FALSE	FALSE	FALSE	FALSE	FALSE	FALSE	FALSE	FALSE	FALSE	FALSE
NPY	FALSE	2.81701	TRUE	4.41239	TRUE	4.1313	FALSE	1.78599	TRUE	FALSE	FALSE	FALSE	FALSE	FALSE	FALSE	FALSE	FALSE	FALSE	FALSE	FALSE	FALSE	FALSE
NR2F1	FALSE	2.14344	TRUE	3.7	FALSE	0.0843047	FALSE	0.26838	TRUE	FALSE	FALSE	FALSE	FALSE	FALSE	FALSE	TRUE	FALSE	TRUE	FALSE	FALSE	FALSE	FALSE
NRSN1	FALSE	0.234376	TRUE	3.43387	FALSE	1.24407	FALSE	0.574943	FALSE	FALSE	FALSE	FALSE	FALSE	FALSE	FALSE	FALSE	FALSE	FALSE	FALSE	FALSE	FALSE	FALSE
NTRK2	FALSE	1.4529	TRUE	3.61878	FALSE	1.82516	FALSE	0.877076	TRUE	FALSE	FALSE	FALSE	FALSE	TRUE	FALSE	FALSE	FALSE	TRUE	FALSE	FALSE	FALSE	TRUE
NABP1	FALSE	0.357988	TRUE	4.33508	TRUE	3.56239	FALSE	0.636378	FALSE	FALSE	FALSE	FALSE	FALSE	FALSE	FALSE	FALSE	FALSE	FALSE	FALSE	FALSE	FALSE	FALSE
OSBPL10	FALSE	0.799859	TRUE	7.16672	FALSE	0.12822	FALSE	0.0923568	FALSE	FALSE	FALSE	FALSE	TRUE	FALSE	FALSE	FALSE	FALSE	FALSE	FALSE	FALSE	FALSE	FALSE
PDE7B	FALSE	0.574787	TRUE	5.66252	FALSE	2.45953	FALSE	0.00722601	TRUE	FALSE	FALSE	FALSE	FALSE	FALSE	FALSE	FALSE	FALSE	FALSE	FALSE	FALSE	FALSE	FALSE
PDGFRA	FALSE	1.2139	TRUE	4.24783	FALSE	1.20469	FALSE	0.748088	TRUE	FALSE	FALSE	FALSE	FALSE	FALSE	FALSE	FALSE	FALSE	FALSE	FALSE	FALSE	FALSE	FALSE
PDIA4	FALSE	0.544601	TRUE	3.10055	FALSE	0.168592	FALSE	0.251821	FALSE	FALSE	FALSE	FALSE	FALSE	FALSE	FALSE	FALSE	FALSE	FALSE	FALSE	FALSE	FALSE	FALSE
JADE2	FALSE	0.614241	TRUE	3.18883	FALSE	1.22784	FALSE	0.808955	FALSE	FALSE	FALSE	FALSE	FALSE	FALSE	FALSE	FALSE	TRUE	FALSE	FALSE	FALSE	FALSE	FALSE
PHOX2A	FALSE	1.7057	TRUE	3.17823	FALSE	0.0429754	FALSE	0.883992	FALSE	FALSE	FALSE	FALSE	FALSE	FALSE	FALSE	FALSE	FALSE	FALSE	FALSE	FALSE	FALSE	FALSE
PI15	FALSE	1.00347	TRUE	5.52328	FALSE	0.116137	FALSE	0.474576	FALSE	FALSE	FALSE	FALSE	FALSE	FALSE	FALSE	FALSE	FALSE	FALSE	FALSE	FALSE	TRUE	FALSE
PLD6	FALSE	0.943951	TRUE	3.03996	FALSE	1.63432	FALSE	0.562418	FALSE	FALSE	FALSE	FALSE	FALSE	FALSE	FALSE	FALSE	FALSE	FALSE	FALSE	FALSE	FALSE	FALSE
PRKCH	FALSE	0.67301	TRUE	9.85546	FALSE	2.39951	FALSE	0.156811	TRUE	FALSE	FALSE	FALSE	FALSE	FALSE	FALSE	FALSE	FALSE	FALSE	FALSE	FALSE	FALSE	FALSE
PRR16	FALSE	0.226354	TRUE	5.37252	FALSE	0.281192	FALSE	0.0469471	FALSE	FALSE	FALSE	FALSE	FALSE	FALSE	FALSE	FALSE	FALSE	FALSE	FALSE	FALSE	FALSE	FALSE
PRSS12	FALSE	0.39821	TRUE	3.13118	FALSE	2.05937	FALSE	0.349826	FALSE	FALSE	FALSE	FALSE	FALSE	FALSE	FALSE	FALSE	FALSE	FALSE	TRUE	FALSE	FALSE	FALSE
PTGER2	FALSE	0.191847	TRUE	7.44764	FALSE	2.03978	FALSE	0.145546	FALSE	FALSE	FALSE	FALSE	FALSE	FALSE	FALSE	FALSE	FALSE	FALSE	FALSE	FALSE	FALSE	FALSE
QPRT	FALSE	1.49949	TRUE	4.11741	FALSE	1.41198	FALSE	1.10397	FALSE	FALSE	FALSE	FALSE	FALSE	FALSE	FALSE	FALSE	FALSE	FALSE	FALSE	FALSE	FALSE	FALSE
RAMP1	FALSE	0.180369	TRUE	8.46901	FALSE	0.386676	FALSE	0.126886	FALSE	FALSE	FALSE	FALSE	FALSE	FALSE	FALSE	FALSE	FALSE	FALSE	FALSE	FALSE	FALSE	FALSE
RARB	FALSE	0.0912484	TRUE	5.31107	FALSE	0.78539	FALSE	0.48415	FALSE	FALSE	FALSE	FALSE	FALSE	FALSE	FALSE	FALSE	FALSE	FALSE	FALSE	FALSE	FALSE	FALSE
RBP1	FALSE	0.144503	TRUE	4.01122	FALSE	1.02935	FALSE	2.50042	FALSE	FALSE	FALSE	FALSE	FALSE	FALSE	FALSE	FALSE	FALSE	FALSE	FALSE	FALSE	FALSE	FALSE
RERG	FALSE	0.250186	TRUE	4.36878	FALSE	1.46168	FALSE	0.263295	FALSE	FALSE	FALSE	FALSE	FALSE	FALSE	FALSE	FALSE	FALSE	FALSE	FALSE	FALSE	FALSE	FALSE
RET	FALSE	0.0263315	TRUE	8.31403	FALSE	0.879757	FALSE	0.487493	FALSE	FALSE	FALSE	FALSE	FALSE	FALSE	FALSE	FALSE	FALSE	FALSE	FALSE	FALSE	FALSE	FALSE
RGS16	FALSE	2.58321	TRUE	3.83751	FALSE	2.12871	FALSE	0.529135	FALSE	FALSE	FALSE	FALSE	FALSE	FALSE	FALSE	FALSE	FALSE	FALSE	FALSE	FALSE	FALSE	FALSE
RGS5	FALSE	0.671003	TRUE	3.29449	FALSE	2.60605	FALSE	2.26255	FALSE	FALSE	FALSE	FALSE	FALSE	FALSE	FALSE	FALSE	FALSE	FALSE	FALSE	FALSE	FALSE	FALSE
RHOC	FALSE	0.12849	TRUE	3.76429	FALSE	2.94798	FALSE	0.973468	FALSE	FALSE	FALSE	FALSE	FALSE	TRUE	FALSE	FALSE	FALSE	FALSE	FALSE	FALSE	FALSE	FALSE
RHOU	FALSE	1.37222	TRUE	3.22624	FALSE	1.70542	FALSE	1.41319	FALSE	FALSE	FALSE	FALSE	FALSE	FALSE	FALSE	FALSE	FALSE	FALSE	FALSE	FALSE	FALSE	FALSE
RND3	FALSE	0.979739	TRUE	3.59704	FALSE	0.454725	FALSE	0.937554	FALSE	FALSE	FALSE	FALSE	FALSE	FALSE	FALSE	FALSE	FALSE	FALSE	FALSE	FALSE	FALSE	FALSE
RORB	FALSE	0.206206	TRUE	5.23878	FALSE	0.884505	FALSE	0.13716	TRUE	FALSE	FALSE	FALSE	FALSE	FALSE	FALSE	FALSE	FALSE	FALSE	FALSE	FALSE	FALSE	FALSE
RRAS	FALSE	0.948381	TRUE	3.20139	FALSE	1.1369	FALSE	0.682561	FALSE	FALSE	FALSE	FALSE	FALSE	TRUE	FALSE	FALSE	FALSE	FALSE	FALSE	FALSE	FALSE	FALSE
RUSC1	FALSE	1.82299	TRUE	3.05244	FALSE	1.01887	FALSE	1.49214	FALSE	FALSE	FALSE	FALSE	FALSE	FALSE	FALSE	FALSE	FALSE	TRUE	FALSE	FALSE	TRUE	FALSE
SAMD11	FALSE	0.176784	TRUE	4.00668	FALSE	0.322912	FALSE	0.306168	FALSE	FALSE	FALSE	FALSE	FALSE	FALSE	FALSE	FALSE	FALSE	FALSE	FALSE	FALSE	FALSE	FALSE
SDF2L1	FALSE	0.721093	TRUE	3.95344	FALSE	1.53405	FALSE	1.46769	TRUE	FALSE	FALSE	FALSE	FALSE	TRUE	FALSE	FALSE	FALSE	FALSE	FALSE	FALSE	FALSE	FALSE
SGIP1	FALSE	1.66176	TRUE	3.34205	FALSE	1.11799	FALSE	0.710783	FALSE	FALSE	FALSE	FALSE	FALSE	FALSE	FALSE	FALSE	FALSE	TRUE	FALSE	FALSE	FALSE	FALSE
SIX3	FALSE	0.7953	TRUE	3.74088	FALSE	1.01891	FALSE	0.0770826	FALSE	FALSE	FALSE	FALSE	FALSE	FALSE	FALSE	FALSE	FALSE	FALSE	TRUE	FALSE	FALSE	FALSE
SLC2A6	FALSE	2.41482	TRUE	4.0779	FALSE	1.62604	FALSE	0.126591	FALSE	FALSE	FALSE	FALSE	FALSE	FALSE	FALSE	FALSE	FALSE	FALSE	FALSE	FALSE	FALSE	FALSE
SLC30A3	FALSE	0.598847	TRUE	3.80431	FALSE	1.02794	FALSE	0.249511	FALSE	FALSE	FALSE	FALSE	FALSE	FALSE	FALSE	FALSE	FALSE	FALSE	FALSE	FALSE	FALSE	FALSE
SMAD6	FALSE	0.149618	TRUE	4.41607	FALSE	2.14581	FALSE	0.361116	FALSE	FALSE	FALSE	FALSE	FALSE	FALSE	FALSE	FALSE	FALSE	FALSE	FALSE	FALSE	FALSE	FALSE
SMOC1	FALSE	0.606975	TRUE	4.87559	FALSE	2.71763	FALSE	1.00706	FALSE	FALSE	FALSE	FALSE	FALSE	FALSE	FALSE	FALSE	FALSE	FALSE	FALSE	FALSE	FALSE	FALSE
SNCA	FALSE	0.882976	TRUE	3.36248	FALSE	2.54266	FALSE	0.383236	FALSE	FALSE	FALSE	FALSE	FALSE	FALSE	FALSE	FALSE	FALSE	FALSE	FALSE	FALSE	FALSE	FALSE
SNCAIP	FALSE	1.7952	TRUE	6.73743	FALSE	1.13541	FALSE	0.0475399	FALSE	FALSE	FALSE	FALSE	FALSE	FALSE	FALSE	FALSE	FALSE	FALSE	FALSE	FALSE	FALSE	FALSE
SPATS2L	FALSE	1.16787	TRUE	4.78694	FALSE	2.03132	FALSE	0.964096	FALSE	FALSE	FALSE	FALSE	FALSE	FALSE	FALSE	FALSE	FALSE	FALSE	FALSE	FALSE	FALSE	FALSE
SREBF1	FALSE	1.15996	TRUE	3.19055	FALSE	0.972116	FALSE	0.57849	FALSE	FALSE	FALSE	FALSE	FALSE	FALSE	FALSE	FALSE	FALSE	FALSE	FALSE	FALSE	FALSE	FALSE
TANC1	FALSE	0.731672	TRUE	3.16179	FALSE	1.63942	FALSE	0.601613	FALSE	FALSE	FALSE	FALSE	FALSE	FALSE	FALSE	FALSE	FALSE	FALSE	FALSE	FALSE	TRUE	FALSE
TLE4	FALSE	0.0436072	TRUE	3.01457	FALSE	0.664876	FALSE	0.348672	FALSE	FALSE	FALSE	FALSE	FALSE	FALSE	FALSE	FALSE	FALSE	FALSE	FALSE	FALSE	FALSE	FALSE
TM7SF2	FALSE	2.75626	TRUE	5.64367	FALSE	0.242478	FALSE	0.400035	FALSE	FALSE	FALSE	FALSE	FALSE	FALSE	FALSE	FALSE	FALSE	FALSE	FALSE	FALSE	FALSE	FALSE
TMEM100	FALSE	1.00445	TRUE	3.09265	FALSE	0.63619	FALSE	0.337013	FALSE	FALSE	FALSE	FALSE	FALSE	FALSE	FALSE	FALSE	FALSE	FALSE	FALSE	FALSE	FALSE	FALSE
TNS3	FALSE	2.14746	TRUE	4.83847	TRUE	3.34746	FALSE	1.67334	FALSE	FALSE	FALSE	FALSE	FALSE	FALSE	FALSE	FALSE	FALSE	TRUE	FALSE	FALSE	FALSE	FALSE
TOX	FALSE	1.30944	TRUE	3.18039	FALSE	1.08465	FALSE	0.0630823	TRUE	FALSE	FALSE	FALSE	FALSE	FALSE	FALSE	FALSE	FALSE	FALSE	FALSE	FALSE	FALSE	FALSE
TPST1	FALSE	0.812916	TRUE	6.42086	FALSE	0.677587	FALSE	0.838909	FALSE	FALSE	FALSE	FALSE	FALSE	FALSE	FALSE	FALSE	FALSE	FALSE	FALSE	FALSE	FALSE	FALSE
TRIL	FALSE	1.536	TRUE	3.61257	FALSE	2.25547	FALSE	0.0748717	FALSE	FALSE	FALSE	FALSE	FALSE	FALSE	FALSE	FALSE	FALSE	TRUE	FALSE	FALSE	FALSE	FALSE
TSHZ3	FALSE	0.478943	TRUE	5.0498	FALSE	0.267849	FALSE	0.262566	FALSE	FALSE	FALSE	FALSE	FALSE	FALSE	FALSE	FALSE	FALSE	FALSE	FALSE	FALSE	FALSE	FALSE
TSPAN1	FALSE	0.864498	TRUE	11.8373	FALSE	0.639408	FALSE	0.250044	FALSE	FALSE	FALSE	FALSE	FALSE	FALSE	FALSE	FALSE	FALSE	FALSE	FALSE	FALSE	FALSE	FALSE
TSPAN12	FALSE	0.911717	TRUE	3.07712	FALSE	0.802888	FALSE	1.09554	TRUE	FALSE	FALSE	FALSE	FALSE	FALSE	FALSE	FALSE	FALSE	FALSE	FALSE	FALSE	FALSE	FALSE
UNC5A	FALSE	1.11441	TRUE	3.31075	FALSE	1.57297	FALSE	0.707966	FALSE	FALSE	FALSE	FALSE	FALSE	FALSE	FALSE	FALSE	FALSE	TRUE	FALSE	FALSE	FALSE	FALSE
VASH1	FALSE	2.26752	TRUE	3.47451	FALSE	0.771849	FALSE	0.0629346	TRUE	FALSE	TRUE	TRUE	FALSE	FALSE	FALSE	FALSE	FALSE	FALSE	FALSE	FALSE	FALSE	FALSE
VIP	FALSE	1.17884	TRUE	3.78817	TRUE	4.46103	FALSE	0.182325	TRUE	TRUE	FALSE	FALSE	FALSE	FALSE	FALSE	FALSE	FALSE	FALSE	FALSE	FALSE	FALSE	FALSE
ZCCHC12	FALSE	0.41953	TRUE	3.60117	TRUE	5.19048	FALSE	0.285808	FALSE	FALSE	FALSE	FALSE	FALSE	FALSE	FALSE	FALSE	FALSE	FALSE	FALSE	FALSE	FALSE	FALSE
ZFPM1	FALSE	0.640687	TRUE	3.21964	FALSE	0.570964	FALSE	0.0960933	FALSE	FALSE	FALSE	FALSE	FALSE	FALSE	FALSE	FALSE	FALSE	FALSE	FALSE	FALSE	FALSE	FALSE
ABCB1	FALSE	0.940678	FALSE	2.31321	TRUE	3.49281	FALSE	0.0586177	FALSE	FALSE	FALSE	FALSE	FALSE	FALSE	FALSE	FALSE	FALSE	FALSE	FALSE	FALSE	FALSE	FALSE
ACHE	FALSE	0.119699	FALSE	0.651462	TRUE	3.21557	FALSE	0.813445	TRUE	FALSE	FALSE	FALSE	TRUE	FALSE	FALSE	FALSE	FALSE	FALSE	FALSE	FALSE	FALSE	FALSE
ADM	FALSE	0.578466	FALSE	0.786889	TRUE	4.88249	FALSE	0.406538	TRUE	FALSE	FALSE	FALSE	FALSE	FALSE	FALSE	FALSE	FALSE	FALSE	FALSE	FALSE	FALSE	FALSE
ALCAM	FALSE	0.169738	FALSE	1.30697	TRUE	4.40369	FALSE	1.32396	FALSE	FALSE	FALSE	FALSE	FALSE	FALSE	FALSE	FALSE	FALSE	FALSE	FALSE	FALSE	TRUE	FALSE
ALDH1A3	FALSE	2.22721	FALSE	2.0981	TRUE	5.72386	FALSE	0.626999	TRUE	FALSE	FALSE	FALSE	FALSE	FALSE	FALSE	FALSE	FALSE	FALSE	FALSE	FALSE	FALSE	FALSE
ANLN	FALSE	0.101183	FALSE	0.64806	TRUE	3.88388	FALSE	0.0765623	FALSE	FALSE	FALSE	FALSE	FALSE	FALSE	FALSE	FALSE	FALSE	FALSE	FALSE	FALSE	FALSE	FALSE
ASF1B	FALSE	0.770842	FALSE	1.21951	TRUE	5.03922	FALSE	0.010376	FALSE	FALSE	FALSE	FALSE	FALSE	FALSE	FALSE	FALSE	FALSE	FALSE	FALSE	FALSE	FALSE	FALSE
ASPM	FALSE	1.03867	FALSE	0.273884	TRUE	5.49942	FALSE	1.10025	TRUE	FALSE	FALSE	FALSE	FALSE	FALSE	FALSE	FALSE	FALSE	FALSE	TRUE	TRUE	FALSE	FALSE
ATAD2	FALSE	0.302057	FALSE	0.230303	TRUE	3.20767	FALSE	0.10457	FALSE	FALSE	FALSE	FALSE	FALSE	FALSE	FALSE	FALSE	FALSE	FALSE	FALSE	FALSE	FALSE	FALSE
ATP6V1G2	FALSE	0.909324	FALSE	0.511706	TRUE	3.10466	FALSE	0.124253	TRUE	FALSE	FALSE	FALSE	FALSE	FALSE	FALSE	FALSE	FALSE	FALSE	FALSE	FALSE	FALSE	FALSE
AURKA	FALSE	0.484883	FALSE	0.917827	TRUE	5.71445	FALSE	0.656154	FALSE	FALSE	FALSE	FALSE	FALSE	FALSE	FALSE	FALSE	FALSE	FALSE	FALSE	FALSE	FALSE	FALSE
AURKB	FALSE	0.385705	FALSE	1.50262	TRUE	6.62204	FALSE	0.292626	FALSE	FALSE	FALSE	FALSE	FALSE	FALSE	FALSE	FALSE	FALSE	FALSE	FALSE	FALSE	FALSE	FALSE
BAALC	FALSE	0.372638	FALSE	0.316664	TRUE	4.13864	FALSE	0.0609726	FALSE	FALSE	FALSE	FALSE	FALSE	FALSE	FALSE	FALSE	FALSE	FALSE	FALSE	FALSE	FALSE	FALSE
BIRC5	FALSE	0.0893424	FALSE	1.50997	TRUE	5.98001	FALSE	0.426383	FALSE	FALSE	FALSE	FALSE	FALSE	FALSE	FALSE	FALSE	FALSE	FALSE	FALSE	FALSE	FALSE	FALSE
BLM	FALSE	0.923486	FALSE	0.473854	TRUE	3.25654	FALSE	0.171648	FALSE	FALSE	FALSE	FALSE	FALSE	FALSE	FALSE	FALSE	FALSE	FALSE	FALSE	FALSE	FALSE	FALSE
BUB1	FALSE	0.479242	FALSE	1.24653	TRUE	4.90136	FALSE	0.0419342	FALSE	FALSE	FALSE	FALSE	FALSE	FALSE	FALSE	FALSE	FALSE	FALSE	FALSE	FALSE	FALSE	FALSE
DDIAS	FALSE	0.54047	FALSE	0.500981	TRUE	3.83949	FALSE	0.444115	FALSE	FALSE	FALSE	FALSE	FALSE	FALSE	FALSE	FALSE	FALSE	FALSE	FALSE	FALSE	FALSE	FALSE
RMI2	FALSE	0.682717	FALSE	0.260298	TRUE	3.63194	FALSE	0.295809	FALSE	FALSE	FALSE	FALSE	FALSE	FALSE	FALSE	FALSE	FALSE	FALSE	FALSE	FALSE	FALSE	FALSE
C17orf53	FALSE	1.45064	FALSE	0.127822	TRUE	3.19481	FALSE	0.270723	FALSE	FALSE	FALSE	FALSE	FALSE	FALSE	FALSE	FALSE	FALSE	FALSE	FALSE	FALSE	FALSE	FALSE
TMEM59L	FALSE	0.0154589	FALSE	0.298586	TRUE	4.28369	FALSE	0.112898	FALSE	FALSE	FALSE	FALSE	TRUE	FALSE	FALSE	FALSE	FALSE	FALSE	FALSE	FALSE	FALSE	FALSE
C1orf112	FALSE	0.726231	FALSE	0.0310587	TRUE	3.49	FALSE	0.361085	FALSE	FALSE	FALSE	FALSE	FALSE	FALSE	FALSE	FALSE	FALSE	FALSE	FALSE	FALSE	FALSE	FALSE
TSACC	FALSE	0.467777	FALSE	0.524361	TRUE	3.72244	FALSE	0.530042	FALSE	FALSE	FALSE	FALSE	FALSE	FALSE	FALSE	FALSE	FALSE	FALSE	FALSE	FALSE	FALSE	FALSE
MB21D2	FALSE	0.753881	FALSE	1.09978	TRUE	3.18864	FALSE	0.111278	FALSE	FALSE	FALSE	FALSE	FALSE	FALSE	FALSE	FALSE	FALSE	FALSE	FALSE	FALSE	FALSE	FALSE
CENPW	FALSE	0.0414623	FALSE	0.521254	TRUE	5.15408	FALSE	0.488685	FALSE	FALSE	FALSE	FALSE	FALSE	FALSE	FALSE	FALSE	FALSE	FALSE	FALSE	FALSE	FALSE	FALSE
SAPCD2	FALSE	0.674021	FALSE	0.945634	TRUE	3.85624	FALSE	0.188312	FALSE	FALSE	FALSE	FALSE	FALSE	FALSE	FALSE	FALSE	FALSE	FALSE	FALSE	FALSE	FALSE	FALSE
SEMA4D	FALSE	0.260329	FALSE	2.05937	TRUE	3.64555	FALSE	0.252722	TRUE	FALSE	FALSE	FALSE	FALSE	FALSE	FALSE	FALSE	FALSE	FALSE	FALSE	FALSE	FALSE	FALSE
CADM1	FALSE	0.120088	FALSE	0.749734	TRUE	3.03258	FALSE	1.48421	TRUE	TRUE	TRUE	TRUE	FALSE	FALSE	FALSE	FALSE	FALSE	FALSE	FALSE	FALSE	FALSE	FALSE
CBLB	FALSE	0.245387	FALSE	1.66853	TRUE	3.52595	FALSE	1.16068	FALSE	FALSE	FALSE	FALSE	FALSE	FALSE	FALSE	FALSE	FALSE	FALSE	FALSE	FALSE	FALSE	FALSE
CCNA2	FALSE	0.443392	FALSE	0.0992619	TRUE	5.36468	FALSE	0.706558	FALSE	FALSE	FALSE	FALSE	FALSE	FALSE	FALSE	FALSE	FALSE	FALSE	FALSE	FALSE	FALSE	FALSE
CCNB1	FALSE	0.32817	FALSE	0.342382	TRUE	4.06407	FALSE	0.310561	FALSE	FALSE	FALSE	FALSE	FALSE	FALSE	FALSE	FALSE	FALSE	FALSE	FALSE	FALSE	FALSE	FALSE
CCNB2	FALSE	0.328946	FALSE	1.42681	TRUE	6.5781	FALSE	1.16457	FALSE	FALSE	FALSE	FALSE	FALSE	FALSE	FALSE	FALSE	FALSE	FALSE	FALSE	FALSE	FALSE	FALSE
CCND1	FALSE	0.389718	FALSE	2.22023	TRUE	4.25048	FALSE	2.35333	FALSE	FALSE	FALSE	FALSE	FALSE	FALSE	FALSE	FALSE	FALSE	FALSE	FALSE	FALSE	FALSE	FALSE
CCNF	FALSE	0.0694155	FALSE	0.144223	TRUE	4.03832	FALSE	1.03271	FALSE	FALSE	FALSE	FALSE	FALSE	FALSE	FALSE	FALSE	FALSE	FALSE	FALSE	FALSE	FALSE	FALSE
CD47	FALSE	0.0525375	FALSE	1.06249	TRUE	3.44545	FALSE	0.90869	FALSE	FALSE	FALSE	FALSE	FALSE	FALSE	FALSE	FALSE	FALSE	FALSE	FALSE	FALSE	FALSE	FALSE
CDK1	FALSE	0.240006	FALSE	1.10236	TRUE	5.018	FALSE	0.39313	FALSE	FALSE	FALSE	FALSE	FALSE	FALSE	FALSE	FALSE	FALSE	FALSE	FALSE	FALSE	FALSE	FALSE
CDC20	FALSE	0.312995	FALSE	1.35227	TRUE	7.08725	FALSE	1.36885	FALSE	FALSE	FALSE	FALSE	FALSE	FALSE	FALSE	FALSE	FALSE	FALSE	FALSE	FALSE	FALSE	TRUE
CDC25A	FALSE	0.191583	FALSE	0.0818227	TRUE	3.52527	FALSE	0.0273943	TRUE	FALSE	FALSE	FALSE	FALSE	FALSE	FALSE	FALSE	FALSE	FALSE	FALSE	FALSE	FALSE	FALSE
CDC25C	FALSE	0.619549	FALSE	0.741701	TRUE	3.33505	FALSE	0.750969	FALSE	FALSE	FALSE	FALSE	FALSE	FALSE	FALSE	FALSE	FALSE	FALSE	FALSE	FALSE	FALSE	FALSE
CDC45	FALSE	0.592939	FALSE	0.132225	TRUE	6.00082	FALSE	0.737351	FALSE	FALSE	FALSE	FALSE	FALSE	FALSE	TRUE	FALSE	FALSE	FALSE	FALSE	FALSE	FALSE	FALSE
CDCA2	FALSE	0.52383	FALSE	0.804621	TRUE	4.00054	FALSE	0.311113	FALSE	FALSE	FALSE	FALSE	FALSE	FALSE	FALSE	FALSE	FALSE	FALSE	FALSE	FALSE	FALSE	FALSE
CDCA3	FALSE	0.188342	FALSE	0.184067	TRUE	3.3211	FALSE	0.240552	FALSE	FALSE	FALSE	FALSE	FALSE	FALSE	FALSE	FALSE	FALSE	FALSE	FALSE	FALSE	FALSE	FALSE
CDCA5	FALSE	0.35362	FALSE	1.10581	TRUE	6.26177	FALSE	1.01954	FALSE	FALSE	FALSE	FALSE	FALSE	FALSE	FALSE	FALSE	FALSE	FALSE	FALSE	FALSE	FALSE	FALSE
CDCA7	FALSE	1.90026	FALSE	0.688986	TRUE	4.20749	FALSE	0.402534	FALSE	FALSE	FALSE	FALSE	FALSE	FALSE	FALSE	FALSE	FALSE	FALSE	FALSE	FALSE	TRUE	FALSE
CDCA8	FALSE	0.373965	FALSE	0.351876	TRUE	5.08893	FALSE	0.438554	FALSE	FALSE	FALSE	FALSE	FALSE	FALSE	FALSE	FALSE	FALSE	FALSE	FALSE	FALSE	FALSE	FALSE
CDK2	FALSE	0.909958	FALSE	1.46908	TRUE	3.20966	FALSE	0.0439655	FALSE	FALSE	FALSE	FALSE	FALSE	FALSE	FALSE	FALSE	FALSE	FALSE	FALSE	FALSE	FALSE	FALSE
CDKN3	FALSE	0.296793	FALSE	1.94213	TRUE	4.92164	FALSE	0.362371	FALSE	FALSE	FALSE	FALSE	FALSE	FALSE	FALSE	FALSE	FALSE	FALSE	FALSE	FALSE	FALSE	FALSE
CDT1	FALSE	1.03796	FALSE	0.544684	TRUE	4.6226	FALSE	0.0827009	FALSE	FALSE	FALSE	FALSE	FALSE	FALSE	FALSE	FALSE	FALSE	FALSE	FALSE	FALSE	FALSE	FALSE
CENPA	FALSE	0.404046	FALSE	2.04305	TRUE	5.33209	FALSE	0.0261122	FALSE	FALSE	FALSE	FALSE	FALSE	FALSE	FALSE	FALSE	FALSE	FALSE	FALSE	FALSE	FALSE	FALSE
CENPE	FALSE	1.17951	FALSE	0.295235	TRUE	4.13334	FALSE	0.141264	FALSE	FALSE	FALSE	FALSE	FALSE	FALSE	FALSE	FALSE	FALSE	FALSE	FALSE	FALSE	FALSE	FALSE
CENPF	FALSE	0.950003	FALSE	0.611479	TRUE	5.2674	FALSE	0.967278	FALSE	FALSE	FALSE	FALSE	FALSE	FALSE	FALSE	FALSE	FALSE	FALSE	FALSE	FALSE	FALSE	FALSE
CENPN	FALSE	0.334911	FALSE	1.03831	TRUE	5.08528	FALSE	0.79671	FALSE	FALSE	FALSE	FALSE	FALSE	FALSE	FALSE	FALSE	FALSE	FALSE	FALSE	FALSE	FALSE	FALSE
CEP55	FALSE	0.484148	FALSE	2.28832	TRUE	5.94426	FALSE	0.197289	FALSE	FALSE	FALSE	FALSE	FALSE	FALSE	FALSE	FALSE	FALSE	FALSE	FALSE	FALSE	FALSE	FALSE
CHAF1B	FALSE	0.679707	FALSE	0.265558	TRUE	3.05963	FALSE	0.0228016	FALSE	FALSE	FALSE	FALSE	FALSE	FALSE	FALSE	FALSE	FALSE	FALSE	FALSE	FALSE	FALSE	FALSE
CHD5	FALSE	0.471413	FALSE	0.347272	TRUE	3.24388	FALSE	0.317647	FALSE	FALSE	FALSE	FALSE	FALSE	FALSE	FALSE	FALSE	FALSE	FALSE	FALSE	FALSE	FALSE	FALSE
CHEK1	FALSE	0.145749	FALSE	0.0524064	TRUE	3.44638	FALSE	0.245748	FALSE	FALSE	FALSE	FALSE	FALSE	FALSE	FALSE	FALSE	FALSE	FALSE	FALSE	FALSE	FALSE	FALSE
CHGB	FALSE	0.0955258	FALSE	0.244507	TRUE	3.77576	FALSE	2.13839	TRUE	FALSE	FALSE	FALSE	FALSE	FALSE	FALSE	FALSE	FALSE	FALSE	FALSE	FALSE	FALSE	FALSE
CKAP2L	FALSE	0.242539	FALSE	0.545252	TRUE	4.80021	FALSE	0.0873699	FALSE	FALSE	FALSE	FALSE	FALSE	FALSE	FALSE	FALSE	FALSE	FALSE	FALSE	FALSE	FALSE	FALSE
CKS1B	FALSE	0.70218	FALSE	1.08872	TRUE	3.45277	FALSE	2.28495	FALSE	FALSE	FALSE	FALSE	FALSE	FALSE	FALSE	FALSE	FALSE	FALSE	FALSE	FALSE	FALSE	FALSE
CKS2	FALSE	0.029058	FALSE	0.103729	TRUE	3.67956	FALSE	1.57202	FALSE	FALSE	FALSE	FALSE	FALSE	FALSE	FALSE	FALSE	FALSE	FALSE	FALSE	FALSE	FALSE	FALSE
COL13A1	FALSE	1.03891	FALSE	1.40416	TRUE	4.16106	FALSE	0.75209	FALSE	FALSE	FALSE	FALSE	FALSE	FALSE	FALSE	FALSE	FALSE	FALSE	FALSE	FALSE	FALSE	FALSE
COL3A1	FALSE	0.812436	FALSE	1.34552	TRUE	3.29693	FALSE	0.382119	FALSE	FALSE	FALSE	FALSE	FALSE	FALSE	FALSE	FALSE	FALSE	FALSE	FALSE	FALSE	TRUE	FALSE
COL4A1	FALSE	0.928103	FALSE	1.66651	TRUE	3.02429	FALSE	1.27028	TRUE	FALSE	FALSE	FALSE	FALSE	TRUE	FALSE	FALSE	FALSE	FALSE	FALSE	TRUE	FALSE	FALSE
CTNNA2	FALSE	0.0493004	FALSE	0.726186	TRUE	3.11325	FALSE	0.561602	TRUE	FALSE	FALSE	FALSE	FALSE	FALSE	FALSE	FALSE	FALSE	FALSE	FALSE	FALSE	TRUE	FALSE
CTSV	FALSE	0.514916	FALSE	1.50894	TRUE	4.60726	FALSE	0.0681948	FALSE	FALSE	FALSE	FALSE	FALSE	FALSE	FALSE	FALSE	FALSE	FALSE	FALSE	FALSE	FALSE	FALSE
BRINP1	FALSE	0.449987	FALSE	0.493979	TRUE	3.67199	FALSE	0.266432	TRUE	FALSE	FALSE	FALSE	FALSE	FALSE	FALSE	FALSE	FALSE	FALSE	FALSE	FALSE	FALSE	FALSE
DDAH1	FALSE	0.16481	FALSE	0.208876	TRUE	3.17358	FALSE	0.757984	FALSE	FALSE	FALSE	FALSE	FALSE	FALSE	FALSE	FALSE	FALSE	FALSE	FALSE	FALSE	FALSE	FALSE
DKK3	FALSE	0.173893	FALSE	2.86646	TRUE	3.5749	FALSE	0.345531	FALSE	FALSE	FALSE	FALSE	FALSE	FALSE	FALSE	FALSE	FALSE	FALSE	FALSE	FALSE	FALSE	FALSE
DLG2	FALSE	0.311786	FALSE	2.27369	TRUE	3.14472	FALSE	0.546934	FALSE	FALSE	FALSE	FALSE	FALSE	FALSE	TRUE	FALSE	FALSE	TRUE	FALSE	FALSE	TRUE	FALSE
DLGAP5	FALSE	0.654456	FALSE	0.985513	TRUE	5.58054	FALSE	0.39749	FALSE	FALSE	FALSE	FALSE	FALSE	FALSE	FALSE	FALSE	FALSE	FALSE	FALSE	FALSE	FALSE	FALSE
DNER	FALSE	0.0595951	FALSE	1.13843	TRUE	4.02244	FALSE	0.468794	TRUE	FALSE	FALSE	FALSE	FALSE	FALSE	FALSE	FALSE	FALSE	FALSE	FALSE	FALSE	FALSE	FALSE
DNM3	FALSE	0.419521	FALSE	0.15992	TRUE	4.63962	FALSE	0.145589	FALSE	FALSE	FALSE	FALSE	FALSE	FALSE	FALSE	FALSE	FALSE	FALSE	FALSE	FALSE	FALSE	FALSE
DTL	FALSE	0.238158	FALSE	0.777563	TRUE	3.51299	FALSE	0.13504	FALSE	FALSE	FALSE	FALSE	FALSE	FALSE	FALSE	FALSE	FALSE	FALSE	FALSE	FALSE	FALSE	FALSE
E2F2	FALSE	0.121685	FALSE	0.980368	TRUE	4.03639	FALSE	0.814881	FALSE	FALSE	FALSE	FALSE	FALSE	FALSE	FALSE	FALSE	FALSE	FALSE	FALSE	FALSE	FALSE	FALSE
E2F7	FALSE	0.279602	FALSE	0.304417	TRUE	3.01212	FALSE	0.578305	FALSE	FALSE	FALSE	FALSE	FALSE	FALSE	FALSE	FALSE	FALSE	FALSE	FALSE	FALSE	FALSE	FALSE
EBP	FALSE	1.64054	FALSE	2.02321	TRUE	3.06618	FALSE	0.544962	FALSE	FALSE	FALSE	FALSE	FALSE	FALSE	FALSE	FALSE	FALSE	FALSE	FALSE	FALSE	FALSE	FALSE
ECT2	FALSE	0.822309	FALSE	0.565904	TRUE	3.75858	FALSE	0.684704	FALSE	FALSE	FALSE	FALSE	FALSE	FALSE	FALSE	FALSE	FALSE	FALSE	FALSE	FALSE	FALSE	FALSE
ENC1	FALSE	0.475854	FALSE	0.74398	TRUE	6.82014	FALSE	1.75081	FALSE	FALSE	FALSE	FALSE	FALSE	FALSE	FALSE	FALSE	FALSE	TRUE	FALSE	FALSE	FALSE	FALSE
ENDOG	FALSE	0.762207	FALSE	0.823037	TRUE	3.15321	FALSE	0.174418	FALSE	FALSE	FALSE	FALSE	FALSE	FALSE	FALSE	FALSE	FALSE	FALSE	FALSE	FALSE	FALSE	FALSE
ESPL1	FALSE	0.418013	FALSE	0.466157	TRUE	3.04182	FALSE	0.403362	FALSE	FALSE	FALSE	FALSE	FALSE	FALSE	FALSE	FALSE	FALSE	FALSE	FALSE	FALSE	FALSE	FALSE
EXO1	FALSE	0.417603	FALSE	0.570951	TRUE	3.3312	FALSE	0.132812	FALSE	FALSE	FALSE	FALSE	FALSE	FALSE	FALSE	FALSE	FALSE	FALSE	FALSE	FALSE	FALSE	FALSE
EVA1A	FALSE	0.526137	FALSE	1.39712	TRUE	4.33684	FALSE	0.580988	FALSE	FALSE	FALSE	FALSE	FALSE	FALSE	FALSE	FALSE	FALSE	FALSE	FALSE	FALSE	FALSE	FALSE
FAM181B	FALSE	0.313603	FALSE	0.225261	TRUE	3.65437	FALSE	0.624914	TRUE	FALSE	FALSE	FALSE	FALSE	FALSE	FALSE	FALSE	FALSE	FALSE	FALSE	FALSE	FALSE	FALSE
FAM64A	FALSE	0.612004	FALSE	0.252754	TRUE	5.05555	FALSE	0.347471	FALSE	FALSE	FALSE	FALSE	FALSE	FALSE	FALSE	FALSE	FALSE	FALSE	FALSE	FALSE	FALSE	FALSE
FAM83D	FALSE	0.514923	FALSE	1.43251	TRUE	5.32107	FALSE	0.223384	FALSE	FALSE	FALSE	FALSE	FALSE	FALSE	FALSE	FALSE	FALSE	FALSE	FALSE	FALSE	FALSE	FALSE
FANCD2	FALSE	0.545071	FALSE	0.0704713	TRUE	3.13197	FALSE	0.25765	FALSE	FALSE	FALSE	FALSE	FALSE	FALSE	FALSE	FALSE	FALSE	FALSE	FALSE	FALSE	FALSE	FALSE
FANCI	FALSE	0.44036	FALSE	0.498914	TRUE	4.70087	FALSE	0.00521524	FALSE	FALSE	FALSE	FALSE	FALSE	FALSE	FALSE	FALSE	FALSE	FALSE	FALSE	FALSE	FALSE	FALSE
FBXO5	FALSE	0.384229	FALSE	0.129276	TRUE	3.09402	FALSE	0.204585	FALSE	FALSE	FALSE	FALSE	FALSE	FALSE	FALSE	FALSE	FALSE	FALSE	FALSE	FALSE	FALSE	FALSE
FEN1	FALSE	0.449451	FALSE	0.0631407	TRUE	3.84678	FALSE	1.54357	FALSE	FALSE	FALSE	FALSE	FALSE	FALSE	FALSE	FALSE	FALSE	FALSE	FALSE	FALSE	FALSE	FALSE
ARHGAP36	FALSE	0.258195	FALSE	1.28268	TRUE	4.81767	FALSE	0.694591	FALSE	FALSE	FALSE	FALSE	FALSE	FALSE	FALSE	FALSE	FALSE	FALSE	FALSE	FALSE	FALSE	FALSE
FOXM1	FALSE	0.305708	FALSE	0.587787	TRUE	4.20021	FALSE	0.125597	FALSE	FALSE	FALSE	FALSE	FALSE	FALSE	FALSE	FALSE	FALSE	FALSE	FALSE	FALSE	FALSE	FALSE
FOXN4	FALSE	0.00467027	FALSE	1.3453	TRUE	3.69508	FALSE	0.579035	FALSE	FALSE	FALSE	FALSE	FALSE	FALSE	FALSE	FALSE	FALSE	FALSE	FALSE	FALSE	FALSE	FALSE
GABARAPL1	FALSE	1.10785	FALSE	2.46181	TRUE	3.09828	FALSE	0.512437	FALSE	FALSE	FALSE	FALSE	FALSE	FALSE	FALSE	FALSE	FALSE	FALSE	FALSE	FALSE	FALSE	FALSE
GAL	FALSE	1.27831	FALSE	0.399499	TRUE	6.53782	FALSE	1.50846	FALSE	FALSE	FALSE	FALSE	FALSE	FALSE	FALSE	FALSE	FALSE	FALSE	FALSE	FALSE	FALSE	FALSE
GATA2	FALSE	0.655089	FALSE	1.14685	TRUE	3.29332	FALSE	1.19786	FALSE	FALSE	FALSE	FALSE	FALSE	FALSE	FALSE	FALSE	FALSE	FALSE	FALSE	FALSE	FALSE	FALSE
GINS2	FALSE	0.280448	FALSE	0.487734	TRUE	5.0684	FALSE	1.00157	FALSE	FALSE	FALSE	FALSE	FALSE	FALSE	FALSE	FALSE	FALSE	FALSE	FALSE	FALSE	FALSE	FALSE
GINS3	FALSE	0.287975	FALSE	0.136405	TRUE	3.73457	FALSE	0.267134	FALSE	FALSE	FALSE	FALSE	FALSE	FALSE	FALSE	FALSE	FALSE	FALSE	FALSE	FALSE	FALSE	FALSE
GLS	FALSE	0.11158	FALSE	1.39207	TRUE	3.15024	FALSE	0.0108434	FALSE	FALSE	FALSE	FALSE	TRUE	FALSE	FALSE	FALSE	FALSE	FALSE	FALSE	FALSE	TRUE	FALSE
GNG11	FALSE	0.00360383	FALSE	0.934054	TRUE	3.93871	FALSE	2.37456	FALSE	FALSE	FALSE	FALSE	FALSE	FALSE	FALSE	FALSE	FALSE	FALSE	FALSE	FALSE	FALSE	FALSE
GNG3	FALSE	0.620637	FALSE	2.05716	TRUE	5.04895	FALSE	0.268207	FALSE	FALSE	FALSE	FALSE	FALSE	FALSE	FALSE	FALSE	FALSE	FALSE	FALSE	FALSE	FALSE	FALSE
GRM8	FALSE	1.9242	FALSE	1.76302	TRUE	4.20353	FALSE	0.0471508	TRUE	FALSE	TRUE	FALSE	TRUE	FALSE	FALSE	FALSE	FALSE	FALSE	FALSE	FALSE	FALSE	TRUE
TRMU	FALSE	0.065441	FALSE	1.19392	TRUE	5.13812	FALSE	0.0853269	FALSE	FALSE	FALSE	FALSE	FALSE	FALSE	FALSE	FALSE	FALSE	FALSE	FALSE	FALSE	FALSE	FALSE
H2AFX	FALSE	1.67833	FALSE	0.337339	TRUE	3.94995	FALSE	1.37455	FALSE	FALSE	FALSE	FALSE	FALSE	FALSE	FALSE	FALSE	FALSE	FALSE	FALSE	FALSE	FALSE	FALSE
HEBP2	FALSE	0.685828	FALSE	2.8617	TRUE	3.31735	FALSE	0.569609	TRUE	FALSE	FALSE	FALSE	FALSE	TRUE	FALSE	FALSE	FALSE	FALSE	FALSE	FALSE	FALSE	FALSE
HIRIP3	FALSE	0.205748	FALSE	0.0309805	TRUE	3.13734	FALSE	0.871287	TRUE	FALSE	FALSE	FALSE	FALSE	FALSE	FALSE	FALSE	FALSE	FALSE	FALSE	FALSE	FALSE	FALSE
HJURP	FALSE	0.623721	FALSE	0.399439	TRUE	4.7742	FALSE	0.145571	FALSE	FALSE	FALSE	FALSE	FALSE	FALSE	FALSE	FALSE	FALSE	FALSE	FALSE	FALSE	FALSE	FALSE
HMGB2	FALSE	0.524159	FALSE	0.568284	TRUE	4.34064	FALSE	1.47153	FALSE	FALSE	FALSE	FALSE	FALSE	FALSE	FALSE	FALSE	FALSE	FALSE	FALSE	FALSE	FALSE	FALSE
HMMR	FALSE	0.231165	FALSE	1.62175	TRUE	5.51443	FALSE	0.233316	FALSE	FALSE	FALSE	FALSE	FALSE	FALSE	FALSE	FALSE	FALSE	FALSE	FALSE	FALSE	FALSE	FALSE
ID3	FALSE	0.749513	FALSE	2.48574	TRUE	3.56727	FALSE	1.03403	TRUE	FALSE	FALSE	FALSE	FALSE	FALSE	FALSE	FALSE	FALSE	FALSE	FALSE	FALSE	FALSE	FALSE
IDH2	FALSE	0.336937	FALSE	1.16448	TRUE	3.22735	FALSE	0.899098	FALSE	FALSE	FALSE	FALSE	FALSE	FALSE	FALSE	FALSE	FALSE	FALSE	FALSE	TRUE	FALSE	FALSE
IL13RA1	FALSE	0.693512	FALSE	0.113768	TRUE	3.17331	FALSE	0.209874	FALSE	FALSE	FALSE	FALSE	FALSE	FALSE	FALSE	FALSE	FALSE	FALSE	FALSE	FALSE	FALSE	FALSE
IL13RA2	FALSE	1.38421	FALSE	1.05528	TRUE	4.24588	FALSE	0.330388	FALSE	FALSE	FALSE	FALSE	FALSE	FALSE	FALSE	FALSE	FALSE	FALSE	FALSE	FALSE	FALSE	FALSE
INSIG1	FALSE	0.486178	FALSE	2.2751	TRUE	3.00879	FALSE	0.346778	FALSE	FALSE	FALSE	FALSE	FALSE	FALSE	FALSE	FALSE	FALSE	FALSE	FALSE	FALSE	FALSE	FALSE
JUN	FALSE	1.16661	FALSE	2.55776	TRUE	3.21031	FALSE	0.0730517	TRUE	FALSE	FALSE	FALSE	FALSE	FALSE	FALSE	FALSE	FALSE	FALSE	FALSE	FALSE	FALSE	FALSE
KIAA1683	FALSE	2.17242	FALSE	1.045	TRUE	3.73654	FALSE	0.750031	FALSE	FALSE	FALSE	FALSE	FALSE	FALSE	FALSE	FALSE	FALSE	FALSE	FALSE	FALSE	FALSE	FALSE
KIF11	FALSE	0.667101	FALSE	0.264996	TRUE	4.60673	FALSE	0.434823	FALSE	FALSE	FALSE	FALSE	FALSE	FALSE	FALSE	FALSE	FALSE	FALSE	FALSE	TRUE	FALSE	FALSE
KIF14	FALSE	0.406989	FALSE	0.612198	TRUE	4.75711	FALSE	0.26608	FALSE	FALSE	FALSE	FALSE	FALSE	FALSE	FALSE	FALSE	FALSE	FALSE	FALSE	FALSE	TRUE	FALSE
KIF20A	FALSE	0.00649935	FALSE	0.863928	TRUE	6.07602	FALSE	0.746539	FALSE	FALSE	FALSE	FALSE	FALSE	FALSE	FALSE	FALSE	FALSE	FALSE	FALSE	FALSE	FALSE	FALSE
KIF20B	FALSE	1.30955	FALSE	0.162255	TRUE	4.17528	FALSE	0.49054	FALSE	FALSE	FALSE	FALSE	FALSE	FALSE	FALSE	FALSE	FALSE	FALSE	FALSE	FALSE	FALSE	FALSE
KIF22	FALSE	0.270732	FALSE	0.063874	TRUE	4.2174	FALSE	0.802727	FALSE	FALSE	FALSE	FALSE	FALSE	FALSE	FALSE	FALSE	FALSE	FALSE	FALSE	FALSE	FALSE	FALSE
KIF23	FALSE	0.0651018	FALSE	0.506983	TRUE	3.0985	FALSE	0.451395	FALSE	FALSE	FALSE	FALSE	FALSE	FALSE	FALSE	FALSE	FALSE	FALSE	FALSE	FALSE	FALSE	FALSE
KIF2C	FALSE	0.0925854	FALSE	0.851693	TRUE	5.0549	FALSE	0.190938	FALSE	FALSE	FALSE	FALSE	FALSE	FALSE	FALSE	FALSE	FALSE	FALSE	FALSE	FALSE	FALSE	FALSE
KIF4A	FALSE	1.87713	FALSE	1.07148	TRUE	5.1133	FALSE	0.486295	FALSE	FALSE	FALSE	FALSE	FALSE	FALSE	FALSE	FALSE	FALSE	FALSE	FALSE	FALSE	FALSE	FALSE
KIFC1	FALSE	1.3608	FALSE	0.855978	TRUE	5.83458	FALSE	0.862641	FALSE	FALSE	FALSE	FALSE	FALSE	FALSE	FALSE	FALSE	FALSE	FALSE	FALSE	FALSE	FALSE	FALSE
KNTC1	FALSE	0.0948138	FALSE	0.822011	TRUE	3.74809	FALSE	0.470155	FALSE	FALSE	FALSE	FALSE	FALSE	FALSE	FALSE	FALSE	FALSE	FALSE	FALSE	FALSE	FALSE	FALSE
LIN7B	FALSE	0.0178253	FALSE	0.301826	TRUE	3.15665	FALSE	0.214108	FALSE	FALSE	FALSE	FALSE	FALSE	FALSE	FALSE	FALSE	FALSE	FALSE	FALSE	FALSE	FALSE	FALSE
LMNB1	FALSE	1.47251	FALSE	0.453477	TRUE	3.74876	FALSE	0.693149	FALSE	FALSE	FALSE	FALSE	FALSE	FALSE	FALSE	FALSE	FALSE	FALSE	FALSE	FALSE	FALSE	FALSE
SYT1	FALSE	1.87428	FALSE	0.554346	TRUE	3.14435	FALSE	0.173866	FALSE	FALSE	FALSE	FALSE	FALSE	FALSE	FALSE	FALSE	FALSE	TRUE	FALSE	FALSE	FALSE	FALSE
MTA3	FALSE	0.47367	FALSE	0.454174	TRUE	3.38498	FALSE	0.468634	FALSE	FALSE	FALSE	FALSE	FALSE	FALSE	FALSE	FALSE	FALSE	FALSE	FALSE	FALSE	FALSE	FALSE
PAM	FALSE	1.60858	FALSE	0.625257	TRUE	3.41293	FALSE	1.66801	TRUE	FALSE	FALSE	FALSE	FALSE	FALSE	FALSE	FALSE	FALSE	FALSE	FALSE	FALSE	FALSE	FALSE
NAP1L1	FALSE	0.0180289	FALSE	1.1277	TRUE	3.06792	FALSE	0.624032	FALSE	FALSE	FALSE	FALSE	FALSE	FALSE	FALSE	FALSE	FALSE	FALSE	FALSE	FALSE	FALSE	FALSE
NELL1	FALSE	1.69788	FALSE	2.8066	TRUE	4.27938	FALSE	0.276987	TRUE	FALSE	FALSE	FALSE	FALSE	FALSE	FALSE	FALSE	FALSE	FALSE	FALSE	FALSE	FALSE	FALSE
MAB21L2	FALSE	0.796528	FALSE	0.127941	TRUE	3.36872	FALSE	0.601208	FALSE	FALSE	FALSE	FALSE	FALSE	FALSE	FALSE	FALSE	FALSE	FALSE	FALSE	FALSE	FALSE	FALSE
MAD2L1	FALSE	0.848669	FALSE	0.209199	TRUE	4.02512	FALSE	0.615991	FALSE	FALSE	FALSE	FALSE	FALSE	FALSE	FALSE	FALSE	FALSE	FALSE	FALSE	FALSE	FALSE	FALSE
MCM10	FALSE	0.0713379	FALSE	0.107333	TRUE	4.82618	FALSE	0.196498	FALSE	FALSE	FALSE	FALSE	FALSE	FALSE	FALSE	FALSE	FALSE	FALSE	FALSE	FALSE	FALSE	FALSE
MCM2	FALSE	0.214775	FALSE	0.81971	TRUE	4.5835	FALSE	0.406022	TRUE	FALSE	FALSE	FALSE	FALSE	FALSE	FALSE	FALSE	FALSE	FALSE	FALSE	FALSE	FALSE	FALSE
MCM3	FALSE	0.231738	FALSE	0.386804	TRUE	3.04402	FALSE	1.9363	FALSE	FALSE	FALSE	FALSE	FALSE	FALSE	FALSE	FALSE	FALSE	FALSE	FALSE	FALSE	FALSE	FALSE
MCM4	FALSE	0.648621	FALSE	1.64409	TRUE	3.38846	FALSE	0.528222	FALSE	FALSE	FALSE	FALSE	TRUE	FALSE	FALSE	FALSE	FALSE	FALSE	FALSE	FALSE	FALSE	FALSE
MCM5	FALSE	0.0447157	FALSE	1.04187	TRUE	3.85226	FALSE	0.248118	FALSE	FALSE	FALSE	FALSE	FALSE	FALSE	FALSE	FALSE	FALSE	FALSE	FALSE	FALSE	FALSE	FALSE
MCM6	FALSE	0.332692	FALSE	0.77551	TRUE	3.27486	FALSE	1.68688	FALSE	FALSE	FALSE	FALSE	FALSE	FALSE	FALSE	FALSE	FALSE	FALSE	FALSE	FALSE	FALSE	FALSE
MCM7	FALSE	2.08317	FALSE	0.669333	TRUE	3.29172	FALSE	1.33301	TRUE	FALSE	FALSE	FALSE	FALSE	FALSE	FALSE	FALSE	FALSE	FALSE	FALSE	FALSE	FALSE	FALSE
MELK	FALSE	0.268095	FALSE	1.73524	TRUE	5.31155	FALSE	0.697813	FALSE	FALSE	FALSE	FALSE	FALSE	FALSE	FALSE	FALSE	FALSE	FALSE	FALSE	FALSE	FALSE	FALSE
MKI67	FALSE	0.958314	FALSE	1.16554	TRUE	3.73305	FALSE	0.411049	TRUE	FALSE	FALSE	FALSE	FALSE	FALSE	FALSE	TRUE	FALSE	FALSE	FALSE	FALSE	TRUE	FALSE
CENPU	FALSE	0.626794	FALSE	0.986764	TRUE	3.01393	FALSE	0.00919725	FALSE	FALSE	FALSE	FALSE	FALSE	FALSE	FALSE	FALSE	FALSE	FALSE	FALSE	FALSE	FALSE	FALSE
MND1	FALSE	1.33344	FALSE	0.181526	TRUE	3.35916	FALSE	0.0071553	FALSE	FALSE	FALSE	FALSE	FALSE	FALSE	FALSE	FALSE	FALSE	FALSE	FALSE	FALSE	FALSE	FALSE
MYB	FALSE	0.538874	FALSE	0.476012	TRUE	3.70547	FALSE	0.0235904	TRUE	FALSE	FALSE	FALSE	FALSE	FALSE	FALSE	TRUE	FALSE	FALSE	FALSE	FALSE	FALSE	FALSE
NCAPD2	FALSE	0.258405	FALSE	0.188817	TRUE	3.9664	FALSE	0.881285	TRUE	FALSE	FALSE	FALSE	FALSE	FALSE	FALSE	TRUE	FALSE	FALSE	FALSE	FALSE	FALSE	FALSE
NCAPG	FALSE	0.67688	FALSE	0.964044	TRUE	5.72836	FALSE	0.687649	FALSE	FALSE	FALSE	FALSE	FALSE	FALSE	FALSE	FALSE	FALSE	FALSE	FALSE	FALSE	FALSE	FALSE
NDC80	FALSE	0.303611	FALSE	0.0812497	TRUE	3.85718	FALSE	0.0910733	FALSE	FALSE	FALSE	FALSE	FALSE	FALSE	FALSE	FALSE	FALSE	FALSE	FALSE	FALSE	FALSE	FALSE
NEK2	FALSE	0.0601908	FALSE	0.923461	TRUE	4.32357	FALSE	0.145104	FALSE	FALSE	FALSE	FALSE	FALSE	FALSE	FALSE	FALSE	FALSE	FALSE	FALSE	FALSE	FALSE	FALSE
NMU	FALSE	2.1858	FALSE	2.02734	TRUE	3.94913	FALSE	0.28022	FALSE	FALSE	FALSE	FALSE	FALSE	FALSE	FALSE	FALSE	FALSE	FALSE	FALSE	FALSE	FALSE	FALSE
NUDT1	FALSE	0.622533	FALSE	0.213917	TRUE	3.0167	FALSE	1.24807	FALSE	FALSE	FALSE	FALSE	FALSE	FALSE	FALSE	FALSE	FALSE	FALSE	FALSE	FALSE	FALSE	FALSE
NUSAP1	FALSE	0.847118	FALSE	1.61403	TRUE	5.71557	FALSE	0.855692	FALSE	FALSE	FALSE	FALSE	FALSE	FALSE	FALSE	FALSE	FALSE	FALSE	FALSE	FALSE	FALSE	FALSE
OIP5	FALSE	0.423772	FALSE	0.171452	TRUE	4.19168	FALSE	0.052732	FALSE	FALSE	FALSE	FALSE	FALSE	FALSE	FALSE	FALSE	FALSE	FALSE	FALSE	FALSE	TRUE	FALSE
PBK	FALSE	0.731532	FALSE	0.631055	TRUE	4.32166	FALSE	0.00672347	FALSE	FALSE	FALSE	FALSE	FALSE	FALSE	FALSE	FALSE	FALSE	FALSE	FALSE	FALSE	FALSE	FALSE
PCNA	FALSE	0.375188	FALSE	0.0712473	TRUE	3.06462	FALSE	0.447637	FALSE	FALSE	FALSE	FALSE	FALSE	FALSE	FALSE	FALSE	FALSE	FALSE	FALSE	FALSE	FALSE	FALSE
PCSK1N	FALSE	0.29527	FALSE	0.248028	TRUE	3.4414	FALSE	0.769078	FALSE	FALSE	FALSE	FALSE	FALSE	FALSE	FALSE	FALSE	FALSE	FALSE	FALSE	FALSE	FALSE	FALSE
PLK4	FALSE	0.467428	FALSE	0.12662	TRUE	4.54902	FALSE	0.254513	FALSE	FALSE	FALSE	FALSE	FALSE	FALSE	FALSE	FALSE	FALSE	FALSE	FALSE	FALSE	FALSE	FALSE
PNCK	FALSE	2.60249	FALSE	1.94528	TRUE	3.6658	FALSE	0.362804	TRUE	FALSE	FALSE	FALSE	FALSE	FALSE	FALSE	FALSE	FALSE	FALSE	FALSE	FALSE	FALSE	FALSE
POLA2	FALSE	0.531773	FALSE	0.462359	TRUE	3.91575	FALSE	0.624542	FALSE	FALSE	FALSE	FALSE	FALSE	FALSE	FALSE	FALSE	FALSE	FALSE	FALSE	FALSE	FALSE	FALSE
POLE	FALSE	0.462966	FALSE	0.156601	TRUE	3.01751	FALSE	0.100111	FALSE	FALSE	FALSE	FALSE	FALSE	FALSE	FALSE	FALSE	FALSE	FALSE	FALSE	FALSE	FALSE	FALSE
POLE2	FALSE	0.0835079	FALSE	1.02547	TRUE	3.54796	FALSE	0.0291326	FALSE	FALSE	FALSE	FALSE	FALSE	FALSE	FALSE	FALSE	FALSE	FALSE	FALSE	FALSE	FALSE	FALSE
POLQ	FALSE	0.126503	FALSE	0.716715	TRUE	3.24902	FALSE	0.170321	TRUE	FALSE	FALSE	FALSE	FALSE	FALSE	FALSE	TRUE	FALSE	FALSE	FALSE	FALSE	FALSE	FALSE
PPIC	FALSE	0.850395	FALSE	2.95895	TRUE	3.0515	FALSE	0.55171	TRUE	FALSE	FALSE	FALSE	FALSE	FALSE	FALSE	FALSE	FALSE	FALSE	FALSE	FALSE	FALSE	FALSE
PRC1	FALSE	0.157297	FALSE	1.47721	TRUE	5.15113	FALSE	1.37266	FALSE	FALSE	FALSE	FALSE	FALSE	FALSE	FALSE	FALSE	FALSE	FALSE	FALSE	FALSE	FALSE	FALSE
PRIM1	FALSE	0.707057	FALSE	0.0904523	TRUE	3.61065	FALSE	0.547304	FALSE	FALSE	FALSE	FALSE	FALSE	FALSE	FALSE	FALSE	FALSE	FALSE	FALSE	FALSE	FALSE	FALSE
PRR11	FALSE	1.26916	FALSE	0.561703	TRUE	4.06563	FALSE	0.0217813	FALSE	FALSE	FALSE	FALSE	FALSE	FALSE	FALSE	FALSE	FALSE	FALSE	FALSE	FALSE	FALSE	FALSE
PSRC1	FALSE	1.07333	FALSE	0.166739	TRUE	3.08721	FALSE	0.32903	FALSE	FALSE	FALSE	FALSE	FALSE	FALSE	FALSE	FALSE	FALSE	FALSE	FALSE	FALSE	FALSE	FALSE
PTTG1	FALSE	1.24968	FALSE	1.30269	TRUE	5.07108	FALSE	1.35918	FALSE	FALSE	FALSE	FALSE	FALSE	FALSE	FALSE	FALSE	FALSE	FALSE	FALSE	FALSE	FALSE	FALSE
PTTG3P	FALSE	1.33923	FALSE	1.30702	TRUE	5.42904	FALSE	0.806461	FALSE	FALSE	FALSE	FALSE	FALSE	FALSE	FALSE	FALSE	FALSE	FALSE	FALSE	FALSE	FALSE	FALSE
RAB6B	FALSE	1.82749	FALSE	1.34901	TRUE	4.07586	FALSE	0.271012	FALSE	FALSE	FALSE	FALSE	TRUE	FALSE	FALSE	FALSE	FALSE	FALSE	FALSE	FALSE	FALSE	FALSE
RACGAP1	FALSE	0.605964	FALSE	1.30658	TRUE	3.34116	FALSE	0.331802	FALSE	FALSE	FALSE	FALSE	FALSE	FALSE	FALSE	FALSE	FALSE	FALSE	FALSE	FALSE	FALSE	TRUE
RAD51AP1	FALSE	0.443071	FALSE	0.964627	TRUE	3.42301	FALSE	0.205815	FALSE	FALSE	FALSE	FALSE	FALSE	FALSE	FALSE	FALSE	FALSE	FALSE	FALSE	FALSE	FALSE	FALSE
RAD54L	FALSE	0.28623	FALSE	0.397034	TRUE	3.2793	FALSE	0.20306	FALSE	FALSE	FALSE	FALSE	FALSE	FALSE	FALSE	FALSE	FALSE	FALSE	FALSE	FALSE	FALSE	FALSE
RFC4	FALSE	0.370279	FALSE	0.075043	TRUE	3.03284	FALSE	0.99656	FALSE	FALSE	FALSE	FALSE	FALSE	FALSE	FALSE	FALSE	FALSE	FALSE	FALSE	FALSE	FALSE	FALSE
RFTN1	FALSE	0.494619	FALSE	2.15296	TRUE	3.31546	FALSE	1.14932	FALSE	FALSE	FALSE	FALSE	FALSE	FALSE	FALSE	FALSE	FALSE	FALSE	FALSE	FALSE	FALSE	FALSE
RNASEH2A	FALSE	0.162128	FALSE	0.277249	TRUE	3.5434	FALSE	0.380774	FALSE	FALSE	FALSE	FALSE	FALSE	FALSE	FALSE	FALSE	FALSE	FALSE	FALSE	FALSE	FALSE	FALSE
RRM1	FALSE	1.62981	FALSE	0.235672	TRUE	3.32779	FALSE	2.14956	FALSE	FALSE	FALSE	FALSE	FALSE	FALSE	FALSE	FALSE	FALSE	FALSE	FALSE	FALSE	FALSE	FALSE
RRM2	FALSE	0.195527	FALSE	0.239869	TRUE	4.01249	FALSE	0.160455	TRUE	FALSE	FALSE	FALSE	FALSE	FALSE	FALSE	FALSE	FALSE	FALSE	FALSE	FALSE	FALSE	FALSE
RUNDC3B	FALSE	1.27448	FALSE	0.273236	TRUE	3.37919	FALSE	0.0768441	TRUE	FALSE	FALSE	FALSE	FALSE	FALSE	FALSE	FALSE	FALSE	FALSE	FALSE	FALSE	TRUE	FALSE
SCG2	FALSE	0.161333	FALSE	1.61674	TRUE	3.2397	FALSE	2.69261	FALSE	FALSE	FALSE	FALSE	FALSE	FALSE	FALSE	FALSE	FALSE	FALSE	FALSE	FALSE	FALSE	FALSE
SCG5	FALSE	0.205964	FALSE	1.21649	TRUE	4.79083	FALSE	1.09469	FALSE	FALSE	FALSE	FALSE	TRUE	FALSE	FALSE	FALSE	FALSE	FALSE	FALSE	FALSE	FALSE	FALSE
SEL1L3	FALSE	0.590621	FALSE	1.3177	TRUE	5.87806	FALSE	0.419233	FALSE	FALSE	FALSE	FALSE	FALSE	FALSE	FALSE	FALSE	FALSE	FALSE	FALSE	FALSE	FALSE	FALSE
SFRP1	FALSE	1.33492	FALSE	0.128417	TRUE	4.72233	FALSE	1.46787	TRUE	FALSE	FALSE	FALSE	FALSE	FALSE	FALSE	FALSE	FALSE	FALSE	FALSE	FALSE	FALSE	FALSE
SGOL1	FALSE	0.492412	FALSE	0.64519	TRUE	3.27882	FALSE	0.428018	FALSE	FALSE	FALSE	FALSE	FALSE	FALSE	FALSE	FALSE	FALSE	FALSE	FALSE	FALSE	FALSE	FALSE
SHD	FALSE	0.92524	FALSE	1.43753	TRUE	3.95387	FALSE	1.40173	TRUE	FALSE	FALSE	FALSE	FALSE	FALSE	FALSE	FALSE	FALSE	FALSE	FALSE	FALSE	FALSE	FALSE
SKA2	FALSE	0.555436	FALSE	0.502822	TRUE	3.02231	FALSE	0.40679	FALSE	FALSE	FALSE	FALSE	FALSE	FALSE	FALSE	FALSE	FALSE	FALSE	FALSE	FALSE	FALSE	FALSE
SMC4	FALSE	0.704118	FALSE	0.0667607	TRUE	3.36452	FALSE	0.488988	FALSE	FALSE	FALSE	FALSE	FALSE	FALSE	FALSE	FALSE	FALSE	FALSE	FALSE	FALSE	FALSE	FALSE
SPC24	FALSE	0.465844	FALSE	0.105058	TRUE	5.07843	FALSE	0.731533	FALSE	FALSE	FALSE	FALSE	FALSE	FALSE	FALSE	FALSE	FALSE	FALSE	FALSE	FALSE	FALSE	FALSE
STIL	FALSE	0.334468	FALSE	0.781358	TRUE	4.02762	FALSE	0.146165	TRUE	FALSE	FALSE	FALSE	FALSE	FALSE	FALSE	TRUE	FALSE	FALSE	FALSE	TRUE	FALSE	FALSE
STMN4	FALSE	0.629797	FALSE	0.424823	TRUE	7.10145	FALSE	0.212088	FALSE	FALSE	FALSE	FALSE	FALSE	FALSE	FALSE	FALSE	FALSE	FALSE	FALSE	FALSE	FALSE	FALSE
STOM	FALSE	0.196714	FALSE	0.850396	TRUE	4.76377	FALSE	0.285005	TRUE	FALSE	FALSE	FALSE	FALSE	TRUE	FALSE	FALSE	FALSE	FALSE	FALSE	FALSE	FALSE	FALSE
SUV39H1	FALSE	0.628686	FALSE	0.81984	TRUE	3.13084	FALSE	0.213211	FALSE	FALSE	FALSE	FALSE	FALSE	FALSE	FALSE	FALSE	FALSE	FALSE	FALSE	FALSE	FALSE	FALSE
SYT11	FALSE	0.239991	FALSE	0.42194	TRUE	3.16581	FALSE	2.79272	FALSE	FALSE	FALSE	FALSE	FALSE	FALSE	FALSE	FALSE	FALSE	FALSE	FALSE	FALSE	FALSE	FALSE
TACC3	FALSE	0.541657	FALSE	0.67065	TRUE	4.88929	FALSE	0.013609	FALSE	FALSE	FALSE	FALSE	FALSE	FALSE	FALSE	FALSE	FALSE	FALSE	FALSE	FALSE	FALSE	FALSE
TFPI2	FALSE	1.13529	FALSE	0.272205	TRUE	5.29077	FALSE	0.314878	FALSE	FALSE	FALSE	FALSE	FALSE	FALSE	FALSE	FALSE	FALSE	FALSE	FALSE	FALSE	FALSE	FALSE
TIMELESS	FALSE	1.78985	FALSE	0.0673541	TRUE	4.02044	FALSE	0.663431	FALSE	FALSE	FALSE	FALSE	FALSE	FALSE	FALSE	FALSE	FALSE	FALSE	FALSE	FALSE	FALSE	FALSE
TK1	FALSE	0.0312836	FALSE	0.185573	TRUE	4.70157	FALSE	0.0836957	FALSE	FALSE	FALSE	FALSE	FALSE	FALSE	FALSE	FALSE	FALSE	FALSE	FALSE	FALSE	FALSE	FALSE
TLE1	FALSE	0.0739623	FALSE	0.566184	TRUE	3.38111	FALSE	0.26757	FALSE	FALSE	FALSE	FALSE	FALSE	FALSE	FALSE	FALSE	FALSE	FALSE	FALSE	FALSE	FALSE	FALSE
TMEM130	FALSE	1.2427	FALSE	0.157497	TRUE	3.25521	FALSE	0.392417	TRUE	FALSE	FALSE	FALSE	TRUE	FALSE	FALSE	FALSE	FALSE	FALSE	FALSE	FALSE	FALSE	FALSE
TMEM97	FALSE	0.627766	FALSE	1.52878	TRUE	3.75157	FALSE	1.57517	FALSE	FALSE	FALSE	FALSE	FALSE	FALSE	FALSE	FALSE	FALSE	FALSE	FALSE	FALSE	FALSE	FALSE
TMOD1	FALSE	1.03363	FALSE	1.65041	TRUE	3.542	FALSE	1.9949	FALSE	FALSE	FALSE	FALSE	FALSE	FALSE	FALSE	FALSE	FALSE	FALSE	FALSE	FALSE	FALSE	FALSE
TOP2A	FALSE	0.305228	FALSE	2.34081	TRUE	6.65562	FALSE	1.61347	FALSE	FALSE	FALSE	FALSE	FALSE	FALSE	FALSE	FALSE	FALSE	FALSE	FALSE	FALSE	FALSE	FALSE
TPX2	FALSE	1.08521	FALSE	0.557871	TRUE	5.0561	FALSE	0.641563	FALSE	FALSE	FALSE	FALSE	FALSE	FALSE	FALSE	FALSE	FALSE	FALSE	FALSE	FALSE	FALSE	FALSE
TRIB2	FALSE	1.03141	FALSE	0.0903445	TRUE	3.96739	FALSE	1.23351	FALSE	FALSE	FALSE	FALSE	FALSE	FALSE	FALSE	FALSE	FALSE	FALSE	FALSE	FALSE	FALSE	FALSE
TRIP13	FALSE	0.0700696	FALSE	1.09049	TRUE	3.30272	FALSE	0.995538	TRUE	FALSE	FALSE	FALSE	FALSE	FALSE	FALSE	FALSE	FALSE	FALSE	FALSE	FALSE	FALSE	FALSE
TROAP	FALSE	1.28401	FALSE	0.77644	TRUE	4.67417	FALSE	0.0623885	TRUE	FALSE	FALSE	FALSE	FALSE	FALSE	FALSE	TRUE	FALSE	FALSE	FALSE	FALSE	FALSE	FALSE
TTK	FALSE	0.593274	FALSE	0.0985864	TRUE	4.32641	FALSE	0.372727	FALSE	FALSE	FALSE	FALSE	FALSE	FALSE	FALSE	FALSE	FALSE	FALSE	FALSE	FALSE	TRUE	FALSE
TYMS	FALSE	1.04191	FALSE	0.0943948	TRUE	6.06626	FALSE	1.50906	FALSE	FALSE	FALSE	FALSE	FALSE	FALSE	FALSE	FALSE	FALSE	FALSE	FALSE	FALSE	FALSE	FALSE
UBE2C	FALSE	0.297248	FALSE	1.66898	TRUE	6.29626	FALSE	1.01662	FALSE	FALSE	FALSE	FALSE	FALSE	FALSE	FALSE	FALSE	FALSE	FALSE	FALSE	FALSE	FALSE	FALSE
UBE2T	FALSE	0.874997	FALSE	1.52676	TRUE	3.31945	FALSE	1.77197	FALSE	FALSE	FALSE	FALSE	FALSE	FALSE	FALSE	FALSE	FALSE	FALSE	FALSE	FALSE	FALSE	FALSE
UHRF1	FALSE	0.736834	FALSE	0.987936	TRUE	4.13523	FALSE	1.04411	FALSE	FALSE	FALSE	FALSE	FALSE	FALSE	FALSE	FALSE	FALSE	FALSE	FALSE	FALSE	FALSE	FALSE
POC1A	FALSE	0.563688	FALSE	0.719688	TRUE	4.33585	FALSE	0.284425	TRUE	FALSE	FALSE	FALSE	FALSE	FALSE	FALSE	FALSE	FALSE	FALSE	FALSE	FALSE	FALSE	FALSE
ZNF467	FALSE	0.581694	FALSE	1.37618	TRUE	3.33088	FALSE	0.74695	FALSE	FALSE	FALSE	FALSE	FALSE	FALSE	FALSE	FALSE	FALSE	FALSE	FALSE	FALSE	FALSE	FALSE
ACTB	FALSE	0.817089	FALSE	0.736567	FALSE	0.340164	TRUE	3.32382	FALSE	FALSE	FALSE	FALSE	FALSE	FALSE	FALSE	FALSE	FALSE	TRUE	FALSE	TRUE	FALSE	TRUE
ACTG1	FALSE	2.00439	FALSE	0.469935	FALSE	0.349092	TRUE	3.13671	FALSE	FALSE	FALSE	FALSE	FALSE	FALSE	FALSE	FALSE	FALSE	FALSE	FALSE	TRUE	FALSE	TRUE
ATP5B	FALSE	0.303883	FALSE	0.0889369	FALSE	0.089918	TRUE	3.60731	FALSE	FALSE	FALSE	FALSE	FALSE	FALSE	FALSE	FALSE	FALSE	TRUE	FALSE	FALSE	FALSE	FALSE
TMEM258	FALSE	0.166769	FALSE	0.160054	FALSE	0.238359	TRUE	3.12294	FALSE	FALSE	FALSE	FALSE	FALSE	FALSE	FALSE	FALSE	FALSE	FALSE	FALSE	FALSE	FALSE	FALSE
CCNI	FALSE	0.451572	FALSE	0.475805	FALSE	1.23801	TRUE	3.3054	FALSE	FALSE	FALSE	FALSE	FALSE	FALSE	FALSE	FALSE	FALSE	FALSE	FALSE	FALSE	FALSE	FALSE
CD81	FALSE	1.02944	FALSE	0.193897	FALSE	1.25	TRUE	3.31134	FALSE	FALSE	FALSE	FALSE	FALSE	TRUE	FALSE	FALSE	FALSE	FALSE	FALSE	FALSE	FALSE	FALSE
CDK2AP1	FALSE	0.587022	FALSE	0.0633933	FALSE	0.234393	TRUE	3.22291	FALSE	FALSE	FALSE	FALSE	FALSE	FALSE	FALSE	FALSE	FALSE	FALSE	FALSE	FALSE	FALSE	FALSE
COX7A2	FALSE	0.149401	FALSE	0.157682	FALSE	1.13728	TRUE	3.23512	FALSE	FALSE	FALSE	FALSE	FALSE	FALSE	FALSE	FALSE	FALSE	FALSE	FALSE	FALSE	FALSE	FALSE
COX7C	FALSE	0.0104538	FALSE	0.0831661	FALSE	0.55962	TRUE	3.26842	FALSE	FALSE	FALSE	FALSE	FALSE	FALSE	FALSE	FALSE	FALSE	FALSE	FALSE	FALSE	FALSE	FALSE
DPYSL2	FALSE	0.400875	FALSE	0.188799	FALSE	0.567305	TRUE	3.07177	TRUE	FALSE	FALSE	FALSE	FALSE	FALSE	FALSE	FALSE	FALSE	TRUE	FALSE	FALSE	FALSE	FALSE
EEF1A1	FALSE	1.31439	FALSE	0.135327	FALSE	0.0460624	TRUE	3.46631	FALSE	FALSE	FALSE	FALSE	FALSE	FALSE	FALSE	FALSE	FALSE	FALSE	FALSE	FALSE	FALSE	FALSE
EEF2	FALSE	0.87129	FALSE	0.477392	FALSE	0.0943118	TRUE	3.36777	FALSE	FALSE	FALSE	FALSE	FALSE	FALSE	FALSE	FALSE	FALSE	TRUE	FALSE	FALSE	FALSE	FALSE
EIF1	FALSE	0.502373	FALSE	0.287773	FALSE	1.1449	TRUE	3.03387	FALSE	FALSE	FALSE	FALSE	FALSE	FALSE	FALSE	FALSE	FALSE	FALSE	FALSE	FALSE	FALSE	FALSE
EIF3L	FALSE	0.275107	FALSE	0.0817064	FALSE	0.311315	TRUE	3.0541	FALSE	FALSE	FALSE	FALSE	FALSE	FALSE	FALSE	FALSE	FALSE	FALSE	FALSE	FALSE	FALSE	FALSE
F2R	FALSE	0.342526	FALSE	0.265757	FALSE	0.465365	TRUE	3.05795	FALSE	FALSE	FALSE	FALSE	FALSE	FALSE	FALSE	FALSE	FALSE	FALSE	FALSE	FALSE	FALSE	FALSE
FARSB	FALSE	2.51539	FALSE	0.293617	FALSE	0.648674	TRUE	3.29044	FALSE	FALSE	FALSE	FALSE	FALSE	FALSE	FALSE	FALSE	FALSE	FALSE	FALSE	FALSE	FALSE	FALSE
FAU	FALSE	0.217586	FALSE	0.00848287	FALSE	0.30241	TRUE	3.31197	FALSE	FALSE	FALSE	FALSE	FALSE	FALSE	FALSE	FALSE	FALSE	FALSE	FALSE	FALSE	FALSE	FALSE
FSCN1	FALSE	0.638833	FALSE	0.0641961	FALSE	0.170344	TRUE	3.56729	FALSE	FALSE	FALSE	FALSE	FALSE	FALSE	FALSE	FALSE	FALSE	TRUE	FALSE	FALSE	FALSE	FALSE
FTL	FALSE	0.140841	FALSE	0.321861	FALSE	0.564576	TRUE	3.39511	TRUE	FALSE	FALSE	FALSE	FALSE	TRUE	FALSE	FALSE	FALSE	FALSE	FALSE	FALSE	FALSE	FALSE
GNB2L1	FALSE	0.831187	FALSE	0.0816766	FALSE	0.369297	TRUE	3.66742	FALSE	FALSE	FALSE	FALSE	FALSE	FALSE	FALSE	FALSE	FALSE	FALSE	FALSE	FALSE	FALSE	FALSE
GSTP1	FALSE	0.67179	FALSE	0.0396574	FALSE	0.231632	TRUE	3.07526	TRUE	FALSE	FALSE	FALSE	FALSE	TRUE	FALSE	FALSE	FALSE	FALSE	FALSE	FALSE	FALSE	FALSE
H2AFZ	FALSE	0.00595744	FALSE	0.245517	FALSE	1.83543	TRUE	3.21887	FALSE	FALSE	FALSE	FALSE	FALSE	FALSE	FALSE	FALSE	FALSE	FALSE	FALSE	FALSE	FALSE	FALSE
H3F3A	FALSE	0.26682	FALSE	0.204475	FALSE	0.0236333	TRUE	3.67107	FALSE	FALSE	FALSE	FALSE	FALSE	FALSE	FALSE	FALSE	FALSE	FALSE	FALSE	FALSE	FALSE	FALSE
HINT1	FALSE	0.302305	FALSE	0.530887	FALSE	0.352525	TRUE	3.03527	TRUE	FALSE	FALSE	FALSE	FALSE	FALSE	FALSE	FALSE	FALSE	FALSE	FALSE	FALSE	FALSE	FALSE
HIST1H4C	FALSE	1.32573	FALSE	0.206967	FALSE	1.90935	TRUE	3.67765	FALSE	FALSE	FALSE	FALSE	FALSE	FALSE	FALSE	FALSE	FALSE	FALSE	FALSE	FALSE	FALSE	FALSE
GOLGA6L1	FALSE	2.93811	FALSE	0.197425	FALSE	0.75901	TRUE	3.03103	FALSE	FALSE	FALSE	FALSE	FALSE	FALSE	FALSE	FALSE	FALSE	FALSE	FALSE	FALSE	FALSE	FALSE
RPL18	FALSE	1.11112	FALSE	0.168104	FALSE	0.323556	TRUE	3.29145	FALSE	FALSE	FALSE	FALSE	FALSE	TRUE	FALSE	FALSE	FALSE	FALSE	FALSE	FALSE	FALSE	FALSE
SNORA70C	FALSE	1.07904	FALSE	0.160659	FALSE	0.351941	TRUE	3.57488	FALSE	FALSE	FALSE	FALSE	FALSE	FALSE	FALSE	FALSE	FALSE	FALSE	FALSE	FALSE	FALSE	FALSE
RPL13AP3	FALSE	0.0464124	FALSE	0.091599	FALSE	0.104587	TRUE	3.66299	FALSE	FALSE	FALSE	FALSE	FALSE	FALSE	FALSE	FALSE	FALSE	FALSE	FALSE	FALSE	FALSE	FALSE
RPL35	FALSE	0.474227	FALSE	0.0576753	FALSE	0.602508	TRUE	3.34795	FALSE	FALSE	FALSE	FALSE	FALSE	FALSE	FALSE	FALSE	FALSE	FALSE	FALSE	FALSE	FALSE	FALSE
RPL13AP5	FALSE	0.473937	FALSE	0.108881	FALSE	0.0175979	TRUE	3.7992	FALSE	FALSE	FALSE	FALSE	FALSE	FALSE	FALSE	FALSE	FALSE	FALSE	FALSE	FALSE	FALSE	FALSE
MARCKSL1	FALSE	1.45948	FALSE	0.245588	FALSE	0.43205	TRUE	3.10859	FALSE	FALSE	FALSE	FALSE	FALSE	FALSE	FALSE	FALSE	FALSE	FALSE	FALSE	FALSE	FALSE	FALSE
MDH2	FALSE	0.0039999	FALSE	0.434806	FALSE	0.222082	TRUE	3.41954	FALSE	FALSE	FALSE	FALSE	FALSE	FALSE	FALSE	FALSE	FALSE	FALSE	FALSE	FALSE	FALSE	FALSE
MIF	FALSE	0.784782	FALSE	0.915042	FALSE	0.952585	TRUE	3.06395	FALSE	FALSE	FALSE	FALSE	FALSE	FALSE	FALSE	FALSE	FALSE	FALSE	FALSE	FALSE	FALSE	FALSE
MLLT11	FALSE	0.357031	FALSE	1.05362	FALSE	1.29545	TRUE	3.15256	FALSE	FALSE	FALSE	FALSE	FALSE	FALSE	FALSE	FALSE	FALSE	FALSE	FALSE	FALSE	FALSE	FALSE
MYL6	FALSE	0.0148098	FALSE	1.8009	FALSE	1.02245	TRUE	3.16004	FALSE	FALSE	FALSE	FALSE	FALSE	FALSE	FALSE	FALSE	FALSE	FALSE	FALSE	FALSE	FALSE	FALSE
NACA	FALSE	0.00456808	FALSE	0.0350915	FALSE	0.288738	TRUE	3.25565	TRUE	FALSE	FALSE	FALSE	FALSE	FALSE	FALSE	TRUE	FALSE	FALSE	FALSE	FALSE	FALSE	FALSE
NDUFA4	FALSE	0.669661	FALSE	0.427158	FALSE	0.340851	TRUE	3.15636	TRUE	FALSE	FALSE	FALSE	FALSE	FALSE	FALSE	FALSE	FALSE	FALSE	FALSE	FALSE	FALSE	FALSE
NDUFB2	FALSE	0.111726	FALSE	0.541979	FALSE	0.936465	TRUE	3.00923	FALSE	FALSE	FALSE	FALSE	FALSE	FALSE	FALSE	FALSE	FALSE	FALSE	FALSE	FALSE	FALSE	FALSE
OAZ1	FALSE	0.563172	FALSE	0.0486057	FALSE	0.561862	TRUE	3.47658	FALSE	FALSE	FALSE	FALSE	FALSE	FALSE	FALSE	FALSE	FALSE	FALSE	FALSE	FALSE	FALSE	FALSE
PFN1	FALSE	0.905337	FALSE	0.436207	FALSE	0.524469	TRUE	3.13857	FALSE	FALSE	FALSE	FALSE	FALSE	FALSE	FALSE	FALSE	FALSE	FALSE	FALSE	FALSE	FALSE	FALSE
PPIAL4A	FALSE	1.47483	FALSE	0.171042	FALSE	0.1756	TRUE	3.45534	FALSE	FALSE	FALSE	FALSE	FALSE	FALSE	FALSE	FALSE	FALSE	FALSE	FALSE	FALSE	FALSE	FALSE
PSMB1	FALSE	0.132217	FALSE	0.0462922	FALSE	0.0365402	TRUE	3.14897	FALSE	FALSE	FALSE	FALSE	FALSE	FALSE	FALSE	FALSE	FALSE	FALSE	FALSE	FALSE	FALSE	FALSE
RN7SL1	FALSE	1.79224	FALSE	0.0156177	FALSE	0.40583	TRUE	3.40474	FALSE	FALSE	FALSE	FALSE	FALSE	FALSE	FALSE	FALSE	FALSE	FALSE	FALSE	FALSE	FALSE	FALSE
RPL3	FALSE	0.424948	FALSE	0.203521	FALSE	0.376309	TRUE	3.27136	FALSE	FALSE	FALSE	FALSE	FALSE	FALSE	FALSE	FALSE	FALSE	FALSE	FALSE	FALSE	FALSE	FALSE
RPL10A	FALSE	0.442938	FALSE	0.063331	FALSE	0.678329	TRUE	3.17804	FALSE	FALSE	FALSE	FALSE	FALSE	FALSE	FALSE	FALSE	FALSE	FALSE	FALSE	FALSE	FALSE	FALSE
RPL11	FALSE	0.71115	FALSE	0.111566	FALSE	0.045004	TRUE	3.63685	FALSE	FALSE	FALSE	FALSE	FALSE	FALSE	FALSE	FALSE	FALSE	FALSE	FALSE	FALSE	FALSE	FALSE
RPL19	FALSE	0.672135	FALSE	0.0110755	FALSE	0.422726	TRUE	3.47616	FALSE	FALSE	FALSE	FALSE	FALSE	FALSE	FALSE	FALSE	FALSE	FALSE	FALSE	FALSE	FALSE	FALSE
RPL24	FALSE	0.508908	FALSE	0.0807161	FALSE	0.259975	TRUE	3.34306	FALSE	FALSE	FALSE	FALSE	FALSE	FALSE	FALSE	FALSE	FALSE	FALSE	FALSE	FALSE	FALSE	FALSE
RPL27	FALSE	0.277145	FALSE	0.165674	FALSE	0.0867257	TRUE	3.67373	FALSE	FALSE	FALSE	FALSE	FALSE	FALSE	FALSE	FALSE	FALSE	FALSE	FALSE	FALSE	FALSE	FALSE
RPL27A	FALSE	0.452588	FALSE	0.122949	FALSE	0.0804463	TRUE	3.68537	FALSE	FALSE	FALSE	FALSE	FALSE	FALSE	FALSE	FALSE	FALSE	FALSE	FALSE	FALSE	FALSE	FALSE
RPL30	FALSE	0.191576	FALSE	0.237991	FALSE	0.368641	TRUE	3.58472	FALSE	FALSE	FALSE	FALSE	FALSE	FALSE	FALSE	FALSE	FALSE	FALSE	FALSE	FALSE	FALSE	FALSE
RPL31	FALSE	0.0291163	FALSE	0.0822333	FALSE	0.0472594	TRUE	3.62452	TRUE	FALSE	FALSE	FALSE	FALSE	FALSE	FALSE	FALSE	FALSE	FALSE	FALSE	FALSE	FALSE	FALSE
RPL35A	FALSE	0.0754008	FALSE	0.0358135	FALSE	0.0414323	TRUE	3.41549	FALSE	FALSE	FALSE	FALSE	FALSE	FALSE	FALSE	FALSE	FALSE	FALSE	FALSE	FALSE	FALSE	FALSE
RPL38	FALSE	0.414115	FALSE	0.0284587	FALSE	0.131551	TRUE	3.76938	FALSE	FALSE	FALSE	FALSE	FALSE	FALSE	FALSE	FALSE	FALSE	FALSE	FALSE	FALSE	FALSE	FALSE
RPL39	FALSE	0.12608	FALSE	0.289413	FALSE	0.199553	TRUE	3.63524	TRUE	FALSE	FALSE	FALSE	FALSE	FALSE	FALSE	FALSE	FALSE	FALSE	FALSE	FALSE	FALSE	FALSE
RPL4	FALSE	0.4438	FALSE	0.181879	FALSE	0.679622	TRUE	3.12614	FALSE	FALSE	FALSE	FALSE	FALSE	FALSE	FALSE	FALSE	FALSE	FALSE	FALSE	FALSE	FALSE	FALSE
RPL41	FALSE	0.633987	FALSE	0.385064	FALSE	0.436988	TRUE	3.10165	TRUE	FALSE	FALSE	FALSE	FALSE	FALSE	FALSE	FALSE	FALSE	FALSE	FALSE	FALSE	FALSE	FALSE
RPL6	FALSE	0.604699	FALSE	0.0294949	FALSE	0.184152	TRUE	3.26527	FALSE	FALSE	FALSE	FALSE	FALSE	FALSE	FALSE	FALSE	FALSE	FALSE	FALSE	FALSE	FALSE	FALSE
RPLP1	FALSE	0.56454	FALSE	0.358126	FALSE	0.295276	TRUE	3.12337	FALSE	FALSE	FALSE	FALSE	FALSE	TRUE	FALSE	FALSE	FALSE	FALSE	FALSE	FALSE	FALSE	FALSE
RPLP2	FALSE	0.504567	FALSE	0.114862	FALSE	0.288007	TRUE	3.71705	FALSE	FALSE	FALSE	FALSE	FALSE	FALSE	FALSE	FALSE	FALSE	FALSE	FALSE	FALSE	FALSE	FALSE
RPS10	FALSE	0.35577	FALSE	0.494459	FALSE	0.0664289	TRUE	3.55458	FALSE	FALSE	FALSE	FALSE	FALSE	FALSE	FALSE	FALSE	FALSE	FALSE	FALSE	FALSE	FALSE	FALSE
RPS11	FALSE	0.647309	FALSE	0.351692	FALSE	0.249739	TRUE	3.65389	FALSE	FALSE	FALSE	FALSE	FALSE	FALSE	FALSE	FALSE	FALSE	FALSE	FALSE	FALSE	FALSE	FALSE
RPS12	FALSE	0.948582	FALSE	0.190357	FALSE	0.396201	TRUE	3.69969	FALSE	FALSE	FALSE	FALSE	FALSE	FALSE	FALSE	FALSE	FALSE	FALSE	FALSE	FALSE	FALSE	FALSE
RPS13	FALSE	0.0799459	FALSE	0.131906	FALSE	0.528724	TRUE	3.59461	FALSE	FALSE	FALSE	FALSE	FALSE	FALSE	FALSE	FALSE	FALSE	FALSE	FALSE	FALSE	FALSE	FALSE
RPS14	FALSE	0.072859	FALSE	0.158317	FALSE	0.1859	TRUE	3.62986	FALSE	FALSE	FALSE	FALSE	FALSE	FALSE	FALSE	FALSE	FALSE	FALSE	FALSE	FALSE	FALSE	FALSE
RPS15A	FALSE	0.263221	FALSE	0.187181	FALSE	0.424398	TRUE	3.10071	TRUE	FALSE	FALSE	FALSE	FALSE	TRUE	FALSE	FALSE	FALSE	FALSE	FALSE	FALSE	FALSE	FALSE
RPS16	FALSE	0.877505	FALSE	0.305139	FALSE	0.354374	TRUE	3.54454	FALSE	FALSE	FALSE	FALSE	FALSE	FALSE	FALSE	FALSE	FALSE	FALSE	FALSE	FALSE	FALSE	FALSE
RPS17	FALSE	0.307531	FALSE	0.0970816	FALSE	0.122223	TRUE	3.426	TRUE	FALSE	FALSE	FALSE	FALSE	FALSE	FALSE	FALSE	FALSE	FALSE	FALSE	FALSE	FALSE	FALSE
RPS18	FALSE	1.02057	FALSE	0.543546	FALSE	0.132859	TRUE	3.49971	FALSE	FALSE	FALSE	FALSE	FALSE	FALSE	FALSE	FALSE	FALSE	FALSE	FALSE	FALSE	FALSE	FALSE
RPS19	FALSE	0.543693	FALSE	0.222438	FALSE	0.298327	TRUE	3.62473	FALSE	FALSE	FALSE	FALSE	FALSE	TRUE	FALSE	FALSE	FALSE	FALSE	FALSE	FALSE	FALSE	FALSE
RPS20	FALSE	0.322589	FALSE	0.162176	FALSE	0.251966	TRUE	3.66525	FALSE	FALSE	FALSE	FALSE	FALSE	FALSE	FALSE	FALSE	FALSE	FALSE	FALSE	FALSE	FALSE	FALSE
RPS25	FALSE	0.836816	FALSE	0.212688	FALSE	0.011977	TRUE	3.69199	FALSE	FALSE	FALSE	FALSE	FALSE	FALSE	FALSE	FALSE	FALSE	FALSE	FALSE	FALSE	FALSE	FALSE
RPS27	FALSE	0.562002	FALSE	0.207878	FALSE	0.203061	TRUE	3.45844	FALSE	FALSE	FALSE	FALSE	FALSE	TRUE	FALSE	FALSE	FALSE	FALSE	FALSE	FALSE	FALSE	FALSE
RPS27A	FALSE	0.652129	FALSE	0.160986	FALSE	0.154442	TRUE	3.33356	FALSE	FALSE	FALSE	FALSE	FALSE	FALSE	FALSE	FALSE	FALSE	FALSE	FALSE	FALSE	FALSE	FALSE
RPS29	FALSE	0.294452	FALSE	0.152919	FALSE	0.106169	TRUE	3.32556	TRUE	FALSE	FALSE	FALSE	FALSE	FALSE	FALSE	FALSE	FALSE	FALSE	FALSE	FALSE	FALSE	FALSE
RPS3	FALSE	2.40739	FALSE	0.641453	FALSE	1.23483	TRUE	3.03856	FALSE	FALSE	FALSE	FALSE	FALSE	FALSE	FALSE	FALSE	FALSE	FALSE	FALSE	FALSE	FALSE	FALSE
SNORD73A	FALSE	0.0763491	FALSE	0.142314	FALSE	0.15584	TRUE	3.43381	FALSE	FALSE	FALSE	FALSE	FALSE	FALSE	FALSE	FALSE	FALSE	FALSE	FALSE	FALSE	FALSE	FALSE
RPS4X	FALSE	0.967263	FALSE	0.231848	FALSE	0.629849	TRUE	3.15855	TRUE	FALSE	FALSE	FALSE	FALSE	FALSE	FALSE	FALSE	FALSE	FALSE	FALSE	FALSE	FALSE	FALSE
RPS5	FALSE	0.115804	FALSE	0.425706	FALSE	0.40805	TRUE	3.47215	FALSE	FALSE	FALSE	FALSE	FALSE	FALSE	FALSE	FALSE	FALSE	FALSE	FALSE	FALSE	FALSE	FALSE
RPS6	FALSE	0.211185	FALSE	0.0250016	FALSE	0.800882	TRUE	3.37059	FALSE	FALSE	FALSE	FALSE	FALSE	TRUE	FALSE	FALSE	FALSE	FALSE	FALSE	FALSE	FALSE	FALSE
SNORD55	FALSE	0.985544	FALSE	0.433059	FALSE	0.384658	TRUE	3.54645	FALSE	FALSE	FALSE	FALSE	FALSE	FALSE	FALSE	FALSE	FALSE	FALSE	FALSE	FALSE	FALSE	FALSE
SLC25A5	FALSE	0.488034	FALSE	0.156574	FALSE	0.34531	TRUE	3.10481	TRUE	FALSE	FALSE	FALSE	FALSE	FALSE	FALSE	FALSE	FALSE	FALSE	FALSE	FALSE	FALSE	FALSE
STMN2	FALSE	0.537114	FALSE	0.986766	FALSE	1.50449	TRUE	3.58066	FALSE	FALSE	FALSE	FALSE	FALSE	FALSE	FALSE	FALSE	FALSE	FALSE	FALSE	FALSE	FALSE	FALSE
TMSB10	FALSE	0.680539	FALSE	1.06856	FALSE	0.39248	TRUE	3.39485	FALSE	FALSE	FALSE	FALSE	FALSE	FALSE	FALSE	FALSE	FALSE	FALSE	FALSE	FALSE	FALSE	FALSE
TPT1	FALSE	0.198233	FALSE	0.234231	FALSE	0.0113521	TRUE	3.17082	FALSE	FALSE	FALSE	FALSE	FALSE	FALSE	FALSE	FALSE	FALSE	FALSE	FALSE	FALSE	FALSE	FALSE
TUBA1A	FALSE	0.646577	FALSE	0.628184	FALSE	0.433433	TRUE	3.53289	TRUE	TRUE	FALSE	FALSE	FALSE	FALSE	FALSE	TRUE	FALSE	FALSE	FALSE	TRUE	FALSE	FALSE
TUBA1B	FALSE	1.19417	FALSE	0.183434	FALSE	0.154502	TRUE	3.5247	TRUE	FALSE	FALSE	FALSE	FALSE	FALSE	FALSE	FALSE	FALSE	FALSE	FALSE	FALSE	FALSE	FALSE
TUBB2B	FALSE	0.758741	FALSE	0.846148	FALSE	0.481919	TRUE	3.38835	FALSE	FALSE	FALSE	FALSE	FALSE	TRUE	FALSE	FALSE	FALSE	FALSE	FALSE	TRUE	FALSE	FALSE
UBA52	FALSE	0.542246	FALSE	0.21907	FALSE	0.0881101	TRUE	3.19151	TRUE	FALSE	FALSE	FALSE	FALSE	FALSE	FALSE	FALSE	FALSE	FALSE	FALSE	FALSE	FALSE	FALSE
UBB	FALSE	0.434533	FALSE	0.419165	FALSE	0.223303	TRUE	3.49661	FALSE	FALSE	FALSE	FALSE	FALSE	FALSE	FALSE	FALSE	FALSE	FALSE	FALSE	FALSE	FALSE	FALSE
UBC	FALSE	1.02512	FALSE	0.246266	FALSE	0.515877	TRUE	3.36878	FALSE	FALSE	FALSE	FALSE	FALSE	FALSE	FALSE	FALSE	FALSE	FALSE	FALSE	FALSE	FALSE	FALSE
UQCRHL	FALSE	0.039249	FALSE	0.416491	FALSE	0.26858	TRUE	3.16848	FALSE	FALSE	FALSE	FALSE	FALSE	FALSE	FALSE	FALSE	FALSE	FALSE	FALSE	FALSE	FALSE	FALSE
UQCRQ	FALSE	0.804205	FALSE	0.0657609	FALSE	0.480067	TRUE	3.12532	FALSE	FALSE	FALSE	FALSE	FALSE	FALSE	FALSE	FALSE	FALSE	FALSE	FALSE	FALSE	FALSE	FALSE
VGF	FALSE	0.749432	FALSE	2.37648	FALSE	0.0731351	TRUE	3.30668	TRUE	FALSE	FALSE	FALSE	FALSE	FALSE	FALSE	FALSE	FALSE	FALSE	FALSE	FALSE	FALSE	FALSE
YBX1	FALSE	0.240815	FALSE	0.914269	FALSE	0.022533	TRUE	3.12691	TRUE	FALSE	FALSE	FALSE	FALSE	TRUE	FALSE	FALSE	FALSE	FALSE	FALSE	FALSE	FALSE	FALSE
YWHAQ	FALSE	0.0428759	FALSE	0.0820016	FALSE	0.358609	TRUE	3.56361	TRUE	FALSE	FALSE	FALSE	FALSE	FALSE	FALSE	FALSE	FALSE	FALSE	FALSE	FALSE	FALSE	FALSE
ZNF674	FALSE	1.82377	FALSE	0.0382024	FALSE	0.303996	TRUE	3.5246	FALSE	FALSE	FALSE	FALSE	FALSE	FALSE	FALSE	FALSE	FALSE	FALSE	TRUE	FALSE	FALSE	FALSE

## Sheet: ICA GO
GO-term enrichment analysis of components identified from Independent Component Analysis
ICA gene-set	GO.ID	Biological process	Weight01	FDR	Annotated	Significant	Expected	Genes
ICA_all	GO:0006614	SRP-dependent cotranslational protein ta...	3.7e-23	6.2566e-20	97	40	6.17	FAU;RPL18;RPL35;RPL3;RPL10A;RPL11;RPL19;RPL24;RPL27;RPL27A;RPL30;RPL31;RPL35A;RPL38;RPL39;RPL4;RPL41;RPL6;RPLP1;RPLP2;RPS10;RPS11;RPS12;RPS13;RPS14;RPS15A;RPS16;RPS17;RPS18;RPS19;RPS20;RPS25;RPS27;RPS27A;RPS29;RPS3;RPS4X;RPS5;RPS6;UBA52
ICA_all	GO:0019083	viral transcription	4.1e-23	6.2566e-20	158	42	10.04	JUN;FAU;RPL18;RPL35;PFN1;RPL3;RPL10A;RPL11;RPL19;RPL24;RPL27;RPL27A;RPL30;RPL31;RPL35A;RPL38;RPL39;RPL4;RPL41;RPL6;RPLP1;RPLP2;RPS10;RPS11;RPS12;RPS13;RPS14;RPS15A;RPS16;RPS17;RPS18;RPS19;RPS20;RPS25;RPS27;RPS27A;RPS29;RPS3;RPS4X;RPS5;RPS6;UBA52
ICA_all	GO:0000184	nuclear-transcribed mRNA catabolic proce...	1.3e-21	1.32253e-18	105	40	6.67	FAU;RPL18;RPL35;RPL3;RPL10A;RPL11;RPL19;RPL24;RPL27;RPL27A;RPL30;RPL31;RPL35A;RPL38;RPL39;RPL4;RPL41;RPL6;RPLP1;RPLP2;RPS10;RPS11;RPS12;RPS13;RPS14;RPS15A;RPS16;RPS17;RPS18;RPS19;RPS20;RPS25;RPS27;RPS27A;RPS29;RPS3;RPS4X;RPS5;RPS6;UBA52
ICA_all	GO:0006415	translational termination	2.0e-14	1.526e-11	159	40	10.11	FAU;RPL18;RPL35;RPL3;RPL10A;RPL11;RPL19;RPL24;RPL27;RPL27A;RPL30;RPL31;RPL35A;RPL38;RPL39;RPL4;RPL41;RPL6;RPLP1;RPLP2;RPS10;RPS11;RPS12;RPS13;RPS14;RPS15A;RPS16;RPS17;RPS18;RPS19;RPS20;RPS25;RPS27;RPS27A;RPS29;RPS3;RPS4X;RPS5;RPS6;UBA52
ICA_all	GO:0006414	translational elongation	4.8e-14	2.92992e-11	178	42	11.32	EEF1A1;EEF2;FAU;RPL18;RPL35;RPL3;RPL10A;RPL11;RPL19;RPL24;RPL27;RPL27A;RPL30;RPL31;RPL35A;RPL38;RPL39;RPL4;RPL41;RPL6;RPLP1;RPLP2;RPS10;RPS11;RPS12;RPS13;RPS14;RPS15A;RPS16;RPS17;RPS18;RPS19;RPS20;RPS25;RPS27;RPS27A;RPS29;RPS3;RPS4X;RPS5;RPS6;UBA52
ICA_all	GO:0006413	translational initiation	6.3e-14	3.2046e-11	225	43	14.3	AGO2;EIF1;EIF3L;FAU;RPL18;RPL35;RPL3;RPL10A;RPL11;RPL19;RPL24;RPL27;RPL27A;RPL30;RPL31;RPL35A;RPL38;RPL39;RPL4;RPL41;RPL6;RPLP1;RPLP2;RPS10;RPS11;RPS12;RPS13;RPS14;RPS15A;RPS16;RPS17;RPS18;RPS19;RPS20;RPS25;RPS27;RPS27A;RPS29;RPS3;RPS4X;RPS5;RPS6;UBA52
ICA_all	GO:0006270	DNA replication initiation	3.2e-10	1.3952e-07	24	13	1.53	CDC45;CDK2;CDT1;MCM2;MCM3;MCM4;MCM5;MCM6;MCM7;POLA2;POLE;POLE2;PRIM1
ICA_all	GO:0006271	DNA strand elongation involved in DNA re...	4.8e-10	1.8312e-07	29	14	1.84	MCM8;CDC45;FEN1;GINS2;MCM2;MCM3;MCM4;MCM5;MCM6;MCM7;PCNA;POLA2;PRIM1;RFC4
ICA_all	GO:0000082	G1/S transition of mitotic cell cycle	2.9e-09	9.83422e-07	192	38	12.21	MCM8;PSMC4;ID2;RHOU;CCNB1;CCND1;CDK1;CDC25A;CDC45;CDCA5;CDK2;CDKN3;CDT1;CKS1B;E2F7;FBXO5;KIF14;MCM10;MCM2;MCM3;MCM4;MCM5;MCM6;MCM7;MYB;PCNA;POLA2;POLE;POLE2;PRIM1;RRM2;TYMS;PSMB1;RPS27A;RPS6;UBA52;UBB;UBC
ICA_all	GO:0051301	cell division	1.5e-08	4.578e-06	448	79	28.48	HAUS2;EVI5;MAEA;RALB;SEPT6;HTR2B;NEDD9;MYC;RHOC;ANLN;ASPM;AURKA;AURKB;BIRC5;BLM;BUB1;CENPW;CCNA2;CCNB1;CCNB2;CCND1;CCNF;CDK1;CDC20;CDC25A;CDC25C;CDCA2;CDCA3;CDCA5;CDCA8;CDK2;CENPE;CENPF;CEP55;CHEK1;CKS1B;CKS2;DLGAP5;E2F7;ECT2;ESPL1;FAM64A;FAM83D;FBXO5;KIF11;KIF14;KIF20A;KIF20B;KIF23;KIF2C;KIF4A;KIFC1;KNTC1;MAD2L1;NCAPD2;NCAPG;NDC80;NEK2;NUSAP1;OIP5;PRC1;PSRC1;PTTG1;RACGAP1;SGOL1;SKA2;SMC4;SPC24;S…
ICA_all	GO:0048469	cell maturation	7.1e-08	1.96993e-05	76	17	4.83	KLF2;MAEA;PABPC1L;ASCL1;EPAS1;GATA3;ID2;PLD6;RET;SIX3;AURKA;CCNB1;FBXO5;GAL;GATA2;TRIP13;TYMS
ICA_all	GO:0007623	circadian rhythm	7.6e-07	0.000193293	121	22	7.69	AHR;CARTPT;CREB1;PROX1;RBM4B;EGR1;ID1;ID2;NTRK2;RORB;SIX3;SREBF1;ID3;JUN;SUV39H1;TIMELESS;TOP2A;TYMS;RPS27A;UBA52;UBB;UBC
ICA_all	GO:0008283	cell proliferation	3.9e-06	0.0009156	1036	119	65.86	AHR;BLZF1;EVI5;HIPK2;IGFBP2;IGFBP4;IL18;JAK1;LILRB1;PROX1;RBM5;RHBDF1;SHCBP1;SLIT2;SORL1;ASCL1;CD248;CGA;CNN2;CXCR4;DBH;DHCR7;DLX5;EDNRA;EFNB2;EGR1;GATA3;GNG2;GRK5;HTR2B;ID2;IGFBP3;IGFBP5;ISL1;KLF13;LAMC1;SPRY1;MVD;MYC;NPY;NTRK2;PDGFRA;PRKCH;PTGER2;RARB;RERG;SIX3;SMAD6;TNS3;TSPAN1;VASH1;VIP;ABCB1;ACHE;ADM;ASPM;AURKB;BIRC5;BLM;BUB1;CBLB;CCNA2;CCNB1;CCND1;CD47;CDK1;CDC20;CDC25A;CDC25C;CDCA7;CDK2;CD…
ICA_all	GO:0007218	neuropeptide signaling pathway	4.6e-06	0.0010028	28	10	1.78	CARTPT;CRCP;QRFPR;ECEL1;NPPA;NPY;GAL;NMU;PCSK1N;SCG5
ICA_all	GO:0000083	regulation of transcription involved in ...	5.8e-06	0.00118011	23	9	1.46	ID2;CDK1;CDC45;CDT1;E2F7;FBXO5;PCNA;RRM2;TYMS
ICA_all	GO:0006323	DNA packaging	7.8e-06	0.00148785	120	24	7.63	CDAN1;ASF1B;CENPW;CCNB1;CDK1;CDCA5;CENPA;CENPN;CHAF1B;CHD5;H2AFX;HJURP;HMGB2;NAP1L1;MCM2;CENPU;NCAPD2;NCAPG;NUSAP1;OIP5;SMC4;TOP2A;H3F3A;HIST1H4C
ICA_all	GO:0001656	metanephros development	9.7e-06	0.00174144	43	12	2.73	SLIT2;BASP1;EGR1;GATA3;ID2;IRX3;SPRY1;MYC;PDGFRA;RET;TSHZ3;ID3
ICA_all	GO:0000079	regulation of cyclin-dependent protein s...	1.2e-05	0.00203467	71	15	4.51	PROX1;BLM;CCNA2;CCNB1;CCNB2;CCND1;CDC25A;CDC25C;CDKN3;CKS1B;CKS2;NELL1;PSRC1;STIL;UBE2C
ICA_all	GO:0007067	mitotic nuclear division	1.3e-05	0.00208821	308	62	19.58	HAUS2;NEDD9;ANLN;ASPM;AURKA;AURKB;BIRC5;BUB1;CENPW;CCNA2;CCNB1;CCNB2;CCNF;CDK1;CDC20;CDC25A;CDC25C;CDCA2;CDCA3;CDCA5;CDCA8;CDK2;CENPE;CENPF;CENPN;CHEK1;DLGAP5;ESPL1;FAM64A;FAM83D;FBXO5;KIF11;KIF14;KIF20B;KIF22;KIF23;KIF2C;KIF4A;KIFC1;KNTC1;MAD2L1;NCAPD2;NCAPG;NDC80;NEK2;NUSAP1;OIP5;PBK;PSRC1;PTTG1;RACGAP1;SGOL1;SKA2;SMC4;SPC24;STIL;TIMELESS;TPX2;TTK;UBE2C;RPS3;RPS6
ICA_all	GO:0046605	regulation of centrosome cycle	1.6e-05	0.0024416	27	7	1.72	TRIM37;AURKA;CCNF;CHEK1;KIF11;NEK2;PLK4
ICA_c1	GO:0045670	regulation of osteoclast differentiation	8.5e-05	0.25942	28	5	0.46	CARTPT;CREB1;FOS;LILRB1;LILRB3
ICA_c1	GO:0002762	negative regulation of myeloid leukocyte...	0.0048	1	21	3	0.35	CARTPT;LILRB1;LILRB3
ICA_c1	GO:1902743	regulation of lamellipodium organization	0.0055	1	22	3	0.36	ARPIN;SLIT2;SSH1
ICA_c1	GO:0000186	activation of MAPKK activity	0.0064	1	45	4	0.75	CARTPT;MAP3K13;PLCG1;TAOK1
ICA_c1	GO:0030239	myofibril assembly	0.0079	1	25	3	0.41	KRT8;LMOD3;PROX1
ICA_c1	GO:0007218	neuropeptide signaling pathway	0.0108	1	28	3	0.46	CARTPT;CRCP;QRFPR
ICA_c1	GO:0000413	protein peptidyl-prolyl isomerization	0.0131	1	30	3	0.5	FKBP11;NKTR;PPIA
ICA_c1	GO:0061515	myeloid cell development	0.0156	1	32	3	0.53	KLF2;LILRB1;MAEA
ICA_c1	GO:0048232	male gamete generation	0.0167	1	227	4	3.76	CATSPER2;FANCG;MCM8;PAFAH1B3
ICA_c1	GO:0010595	positive regulation of endothelial cell ...	0.0169	1	33	3	0.55	CCBE1;PLCG1;PROX1
ICA_c1	GO:0050890	cognition	0.0277	1	119	5	1.97	CREB1;CUX2;FOS;SHROOM4;MAGT1
ICA_c1	GO:0032990	cell part morphogenesis	0.0281	1	556	11	9.22	ARPIN;CFAP74;CAPRIN2;CREB1;CUX2;NUBPL;PLCG1;PNPT1;SLIT2;SSH1;TMEM17
ICA_c1	GO:0032092	positive regulation of protein binding	0.0320	1	42	3	0.7	CAPRIN2;HIPK2;RALB
ICA_c1	GO:0008064	regulation of actin polymerization or de...	0.0324	1	93	5	1.54	ARPIN;CDC42EP3;LMOD3;SLIT2;SSH1
ICA_c1	GO:0032268	regulation of cellular protein metabolic...	0.0329	1	1265	22	20.97	ACADVL;CAPRIN2;CARTPT;DUSP19;DUSP8;AGO2;HIPK2;IL18;SULT1A3;LPIN1;MAP3K13;PLCG1;PROX1;PSMC4;RALB;RBM4B;RHBDF1;SLIT2;SORL1;SSH1;TAOK1;USP49
ICA_c1	GO:0051403	stress-activated MAPK cascade	0.0344	1	153	6	2.54	CREB1;DUSP19;FOS;HIPK2;MAP3K13;TAOK1
ICA_c1	GO:0032922	circadian regulation of gene expression	0.0361	1	44	3	0.73	AHR;CARTPT;RBM4B
ICA_c1	GO:0031327	negative regulation of cellular biosynth...	0.0372	1	800	17	13.26	ACADVL;AHR;CAPRIN2;CDAN1;CREB1;CUX2;AGO2;GABBR2;HIPK2;HNRNPA2B1;LILRB1;ZBTB20;LPIN1;NFIA;PROX1;TRIM37;ZFHX3
ICA_c1	GO:0051297	centrosome organization	0.0387	1	68	3	1.13	HAUS2;TRIM37;XRCC2
ICA_c1	GO:0060997	dendritic spine morphogenesis	0.0427	1	20	2	0.33	CAPRIN2;CUX2
ICA_c2	GO:0001656	metanephros development	9.4e-11	2.86888e-07	43	11	0.74	BASP1;EGR1;GATA3;ID2;IRX3;SPRY1;MYC;PDGFRA;RET;SLIT2;TSHZ3
ICA_c2	GO:0001657	ureteric bud development	9.6e-08	0.000146496	53	9	0.91	BASP1;GATA3;SPRY1;MYC;RARB;RET;SLIT2;SMAD6;TSHZ3
ICA_c2	GO:0006584	catecholamine metabolic process	5.0e-06	0.00508667	27	6	0.46	ATP7A;DBH;EPAS1;GATA3;SNCA;SNCAIP
ICA_c2	GO:0042310	vasoconstriction	9.6e-06	0.0073248	29	5	0.5	ACTA2;MANF;DBH;EDNRA;HTR2B
ICA_c2	GO:0021954	central nervous system neuron developmen...	5.4e-05	0.031392	40	6	0.68	ASCL1;ATP7A;CDH11;NPY;NTRK2;SLIT2
ICA_c2	GO:0048483	autonomic nervous system development	6.8e-05	0.031392	26	5	0.44	ASCL1;EDNRA;GATA3;PHOX2A;RET
ICA_c2	GO:0051149	positive regulation of muscle cell diffe...	7.2e-05	0.031392	42	6	0.72	CDH15;CYP26B1;EFNB2;GDF15;IGFBP3;TSHZ3
ICA_c2	GO:0030509	BMP signaling pathway	9.5e-05	0.0332329	66	7	1.13	DLX5;EGR1;GREM2;ID1;SMAD6;TMEM100;ZCCHC12
ICA_c2	GO:0032835	glomerulus development	9.8e-05	0.0332329	28	5	0.48	ACTA2;BASP1;EGR1;PDGFRA;RET
ICA_c2	GO:0045165	cell fate commitment	0.00017	0.0466776	94	11	1.61	ASCL1;CYP26B1;DUSP6;EPAS1;GATA3;ID2;ISL1;LMO4;SPRY1;SIX3;ZFPM1
ICA_c2	GO:0014032	neural crest cell development	0.00019	0.0466776	32	5	0.55	CYP26A1;EDNRA;HTR2B;ISL1;RET
ICA_c2	GO:0030324	lung development	0.00022	0.0466776	94	10	1.61	ASCL1;ATP7A;DHCR7;EPAS1;ID1;SPRY1;PDGFRA;SREBF1;TNS3;TSHZ3
ICA_c2	GO:0060411	cardiac septum morphogenesis	0.00022	0.0466776	33	5	0.56	DHRS3;ID2;ISL1;RARB;ZFPM1
ICA_c2	GO:0045944	positive regulation of transcription fro...	0.00023	0.0466776	525	21	8.98	ASCL1;CGA;DLX5;EGR1;EPAS1;GATA3;HOXD8;HOXD9;HSPA5;ID2;ISL1;KLF13;LMO4;LUM;MYC;NR2F1;PHOX2A;RARB;SIX3;SREBF1;ZFPM1
ICA_c2	GO:0048469	cell maturation	0.00024	0.0466776	76	7	1.3	ASCL1;EPAS1;GATA3;ID2;PLD6;RET;SIX3
ICA_c2	GO:0001523	retinoid metabolic process	0.00026	0.0466776	34	5	0.58	CRABP2;CYP26A1;CYP26B1;DHRS3;RBP1
ICA_c2	GO:0045665	negative regulation of neuron differenti...	0.00026	0.0466776	98	10	1.68	ASCL1;DPYSL3;ID2;IRX3;ISL1;LGALS1;LPAR1;NR2F1;SIX3;SLIT2
ICA_c2	GO:0050673	epithelial cell proliferation	0.00028	0.0474756	165	13	2.82	DLX5;EDNRA;EFNB2;GATA3;HTR2B;ID2;IGFBP3;IGFBP4;IGFBP5;LAMC1;MYC;VASH1;VIP
ICA_c2	GO:0007601	visual perception	0.00031	0.048832	76	7	1.3	CRYGC;DHRS3;EPAS1;LUM;RGS16;RORB;SIX3
ICA_c2	GO:0046189	phenol-containing compound biosynthetic ...	0.00032	0.048832	20	4	0.34	ATP7A;DBH;GATA3;SNCA
ICA_c3	GO:0051301	cell division	2.5e-17	7.63e-14	448	65	10.45	ANLN;ASPM;AURKA;AURKB;BIRC5;BLM;BUB1;CENPW;CCNA2;CCNB1;CCNB2;CCND1;CCNF;CDK1;CDC20;CDC25A;CDC25C;CDCA2;CDCA3;CDCA5;CDCA8;CDK2;CENPE;CENPF;CEP55;CHEK1;CKS1B;CKS2;DLGAP5;E2F7;ECT2;ESPL1;FAM64A;FAM83D;FBXO5;KIF11;KIF14;KIF20A;KIF20B;KIF23;KIF2C;KIF4A;KIFC1;KNTC1;MAD2L1;NCAPD2;NCAPG;NDC80;NEK2;NUSAP1;OIP5;PRC1;PSRC1;PTTG1;RACGAP1;SGOL1;SKA2;SMC4;SPC24;STIL;TIMELESS;TOP2A;TPX2;TTK;UBE2C
ICA_c3	GO:0006270	DNA replication initiation	8.5e-16	1.2971e-12	24	13	0.56	CDC45;CDK2;CDT1;MCM2;MCM3;MCM4;MCM5;MCM6;MCM7;POLA2;POLE;POLE2;PRIM1
ICA_c3	GO:0006271	DNA strand elongation involved in DNA re...	2.1e-14	2.1364e-11	29	13	0.68	CDC45;FEN1;GINS2;MCM2;MCM3;MCM4;MCM5;MCM6;MCM7;PCNA;POLA2;PRIM1;RFC4
ICA_c3	GO:0000082	G1/S transition of mitotic cell cycle	8.1e-14	6.1803e-11	192	28	4.48	CCNB1;CCND1;CDK1;CDC25A;CDC45;CDCA5;CDK2;CDKN3;CDT1;CKS1B;E2F7;FBXO5;KIF14;MCM10;MCM2;MCM3;MCM4;MCM5;MCM6;MCM7;MYB;PCNA;POLA2;POLE;POLE2;PRIM1;RRM2;TYMS
ICA_c3	GO:0007067	mitotic nuclear division	5.8e-12	3.54032e-09	308	58	7.19	ANLN;ASPM;AURKA;AURKB;BIRC5;BUB1;CENPW;CCNA2;CCNB1;CCNB2;CCNF;CDK1;CDC20;CDC25A;CDC25C;CDCA2;CDCA3;CDCA5;CDCA8;CDK2;CENPE;CENPF;CENPN;CHEK1;DLGAP5;ESPL1;FAM64A;FAM83D;FBXO5;KIF11;KIF14;KIF20B;KIF22;KIF23;KIF2C;KIF4A;KIFC1;KNTC1;MAD2L1;NCAPD2;NCAPG;NDC80;NEK2;NUSAP1;OIP5;PBK;PSRC1;PTTG1;RACGAP1;SGOL1;SKA2;SMC4;SPC24;STIL;TIMELESS;TPX2;TTK;UBE2C
ICA_c3	GO:0008283	cell proliferation	3.8e-10	1.93293e-07	1036	64	24.18	ABCB1;ACHE;ADM;ASPM;AURKB;BIRC5;BLM;BUB1;CBLB;CCNA2;CCNB1;CCND1;CD47;CDK1;CDC20;CDC25A;CDC25C;CDCA7;CDK2;CDKN3;CENPF;CHD5;CHEK1;CKS1B;CKS2;CTSV;DLGAP5;E2F7;EGR1;FOXM1;GAL;GATA2;HMGB2;IGFBP3;IGFBP5;IL13RA1;INSIG1;JUN;KIF14;KIF2C;NAP1L1;NELL1;SPRY1;MAB21L2;MCM10;MCM7;MELK;MKI67;MVD;NPY;PCNA;RACGAP1;RHBDF1;RRM1;SCG2;SFRP1;STIL;TACC3;TK1;TNS3;TPX2;TTK;UHRF1;VIP
ICA_c3	GO:0006323	DNA packaging	1.1e-09	4.796e-07	120	21	2.8	ASF1B;CENPW;CCNB1;CDK1;CDCA5;CENPA;CENPN;CHAF1B;CHD5;H2AFX;HJURP;HMGB2;NAP1L1;MCM2;CENPU;NCAPD2;NCAPG;NUSAP1;OIP5;SMC4;TOP2A
ICA_c3	GO:0000079	regulation of cyclin-dependent protein s...	1.3e-09	4.9595e-07	71	14	1.66	BLM;CCNA2;CCNB1;CCNB2;CCND1;CDC25A;CDC25C;CDKN3;CKS1B;CKS2;NELL1;PSRC1;STIL;UBE2C
ICA_c3	GO:0006260	DNA replication	3.2e-09	1.08516e-06	215	37	5.02	ACHE;BLM;RMI2;CDK1;CDC25A;CDC25C;CDC45;CDK2;CDT1;CHAF1B;CHEK1;DTL;E2F7;FEN1;GINS2;GINS3;ID3;JUN;NAP1L1;MCM10;MCM2;MCM3;MCM4;MCM5;MCM6;MCM7;PCNA;POLA2;POLE;POLE2;POLQ;PRIM1;RFC4;RNASEH2A;RRM1;RRM2;TOP2A
ICA_c3	GO:0007080	mitotic metaphase plate congression	8.2e-09	2.50264e-06	28	9	0.65	CCNB1;CDCA5;CDCA8;CENPE;KIF14;KIF22;KIF2C;KIFC1;PSRC1
ICA_c3	GO:0008608	attachment of spindle microtubules to ki...	1.2e-08	3.32945e-06	21	8	0.49	AURKB;CCNB1;CENPE;ECT2;NDC80;NEK2;RACGAP1;SGOL1
ICA_c3	GO:0000083	regulation of transcription involved in ...	2.8e-08	7.12133e-06	23	8	0.54	CDK1;CDC45;CDT1;E2F7;FBXO5;PCNA;RRM2;TYMS
ICA_c3	GO:0090307	mitotic spindle assembly	6.0e-08	1.40862e-05	25	8	0.58	AURKB;BIRC5;KIF11;KIF23;KIF4A;KIFC1;NEK2;RACGAP1
ICA_c3	GO:0007018	microtubule-based movement	6.5e-08	1.417e-05	139	12	3.24	CENPE;DLGAP5;KIF11;KIF14;KIF20A;KIF20B;KIF22;KIF23;KIF2C;KIF4A;KIFC1;RACGAP1
ICA_c3	GO:0007088	regulation of mitotic nuclear division	7.7e-08	1.56669e-05	93	22	2.17	ANLN;AURKA;BIRC5;BUB1;CCNB1;CDC20;CDC25C;CENPE;CENPF;CHEK1;DLGAP5;ESPL1;FBXO5;KIF11;KIF20B;KNTC1;MAD2L1;NEK2;NUSAP1;STIL;TTK;UBE2C
ICA_c3	GO:0007052	mitotic spindle organization	9.0e-08	1.71675e-05	52	16	1.21	AURKA;AURKB;BIRC5;CCNB1;KIF11;KIF23;KIF4A;KIFC1;NDC80;NEK2;PRC1;PSRC1;RACGAP1;STIL;TPX2;TTK
ICA_c3	GO:0046605	regulation of centrosome cycle	2.8e-07	5.02682e-05	27	6	0.63	AURKA;CCNF;CHEK1;KIF11;NEK2;PLK4
ICA_c3	GO:0032201	telomere maintenance via semi-conservati...	4.3e-07	7.29089e-05	22	7	0.51	FEN1;PCNA;POLA2;POLE;POLE2;PRIM1;RFC4
ICA_c3	GO:0051983	regulation of chromosome segregation	4.7e-07	7.54968e-05	64	18	1.49	AURKB;BUB1;CCNB1;CDC20;CDCA5;CENPE;CENPF;DLGAP5;ECT2;ESPL1;FBXO5;KIF2C;MAD2L1;NEK2;RACGAP1;STIL;TTK;UBE2C
ICA_c3	GO:0000281	mitotic cytokinesis	6.1e-07	9.3086e-05	23	7	0.54	ANLN;CEP55;KIF20A;KIF23;KIF4A;NUSAP1;RACGAP1
ICA_c4	GO:0019083	viral transcription	1e-30	NA	158	41	1.48	FAU;RPL18;RPL35;PFN1;RPL3;RPL10A;RPL11;RPL19;RPL24;RPL27;RPL27A;RPL30;RPL31;RPL35A;RPL38;RPL39;RPL4;RPL41;RPL6;RPLP1;RPLP2;RPS10;RPS11;RPS12;RPS13;RPS14;RPS15A;RPS16;RPS17;RPS18;RPS19;RPS20;RPS25;RPS27;RPS27A;RPS29;RPS3;RPS4X;RPS5;RPS6;UBA52
ICA_c4	GO:0006614	SRP-dependent cotranslational protein ta...	1e-30	NA	97	40	0.91	FAU;RPL18;RPL35;RPL3;RPL10A;RPL11;RPL19;RPL24;RPL27;RPL27A;RPL30;RPL31;RPL35A;RPL38;RPL39;RPL4;RPL41;RPL6;RPLP1;RPLP2;RPS10;RPS11;RPS12;RPS13;RPS14;RPS15A;RPS16;RPS17;RPS18;RPS19;RPS20;RPS25;RPS27;RPS27A;RPS29;RPS3;RPS4X;RPS5;RPS6;UBA52
ICA_c4	GO:0000184	nuclear-transcribed mRNA catabolic proce...	1e-30	NA	105	40	0.99	FAU;RPL18;RPL35;RPL3;RPL10A;RPL11;RPL19;RPL24;RPL27;RPL27A;RPL30;RPL31;RPL35A;RPL38;RPL39;RPL4;RPL41;RPL6;RPLP1;RPLP2;RPS10;RPS11;RPS12;RPS13;RPS14;RPS15A;RPS16;RPS17;RPS18;RPS19;RPS20;RPS25;RPS27;RPS27A;RPS29;RPS3;RPS4X;RPS5;RPS6;UBA52
ICA_c4	GO:0006414	translational elongation	1e-30	NA	178	42	1.67	EEF1A1;EEF2;FAU;RPL18;RPL35;RPL3;RPL10A;RPL11;RPL19;RPL24;RPL27;RPL27A;RPL30;RPL31;RPL35A;RPL38;RPL39;RPL4;RPL41;RPL6;RPLP1;RPLP2;RPS10;RPS11;RPS12;RPS13;RPS14;RPS15A;RPS16;RPS17;RPS18;RPS19;RPS20;RPS25;RPS27;RPS27A;RPS29;RPS3;RPS4X;RPS5;RPS6;UBA52
ICA_c4	GO:0006415	translational termination	1e-30	NA	159	40	1.49	FAU;RPL18;RPL35;RPL3;RPL10A;RPL11;RPL19;RPL24;RPL27;RPL27A;RPL30;RPL31;RPL35A;RPL38;RPL39;RPL4;RPL41;RPL6;RPLP1;RPLP2;RPS10;RPS11;RPS12;RPS13;RPS14;RPS15A;RPS16;RPS17;RPS18;RPS19;RPS20;RPS25;RPS27;RPS27A;RPS29;RPS3;RPS4X;RPS5;RPS6;UBA52
ICA_c4	GO:0006413	translational initiation	1e-30	NA	225	42	2.11	EIF1;EIF3L;FAU;RPL18;RPL35;RPL3;RPL10A;RPL11;RPL19;RPL24;RPL27;RPL27A;RPL30;RPL31;RPL35A;RPL38;RPL39;RPL4;RPL41;RPL6;RPLP1;RPLP2;RPS10;RPS11;RPS12;RPS13;RPS14;RPS15A;RPS16;RPS17;RPS18;RPS19;RPS20;RPS25;RPS27;RPS27A;RPS29;RPS3;RPS4X;RPS5;RPS6;UBA52
ICA_c4	GO:0042255	ribosome assembly	1.5e-06	0.0032046	22	5	0.21	RPL38;RPS14;RPS17;RPS19;RPS6
ICA_c4	GO:0042274	ribosomal small subunit biogenesis	2.1e-06	0.0032046	42	6	0.39	RPL38;RPS14;RPS16;RPS17;RPS19;RPS6
ICA_c4	GO:0061418	regulation of transcription from RNA pol...	3.1e-05	0.0315373	20	4	0.19	RPS27A;UBA52;UBB;UBC
ICA_c4	GO:0007254	JNK cascade	7.9e-05	0.05341	115	5	1.08	GSTP1;RPS27A;UBA52;UBB;UBC
ICA_c4	GO:0070423	nucleotide-binding oligomerization domai...	9.3e-05	0.05341	26	4	0.24	RPS27A;UBA52;UBB;UBC
ICA_c4	GO:0032480	negative regulation of type I interferon...	0.00011	0.05341	27	4	0.25	RPS27A;UBA52;UBB;UBC
ICA_c4	GO:0075733	intracellular transport of virus	0.00013	0.05341	28	4	0.26	RPS27A;UBA52;UBB;UBC
ICA_c4	GO:0006977	DNA damage response, signal transduction...	0.00014	0.05341	54	5	0.51	PSMB1;RPS27A;UBA52;UBB;UBC
ICA_c4	GO:0005978	glycogen biosynthetic process	0.00017	0.0554909	30	4	0.28	RPS27A;UBA52;UBB;UBC
ICA_c4	GO:0019068	virion assembly	0.00019	0.0554909	31	4	0.29	RPS27A;UBA52;UBB;UBC
ICA_c4	GO:0002479	antigen processing and presentation of e...	0.00020	0.0554909	58	5	0.55	PSMB1;RPS27A;UBA52;UBB;UBC
ICA_c4	GO:0061024	membrane organization	0.00023	0.0584967	685	48	6.44	ACTB;ACTG1;FAU;FTL;GNB2L1;RPL18;RPL35;RPL3;RPL10A;RPL11;RPL19;RPL24;RPL27;RPL27A;RPL30;RPL31;RPL35A;RPL38;RPL39;RPL4;RPL41;RPL6;RPLP1;RPLP2;RPS10;RPS11;RPS12;RPS13;RPS14;RPS15A;RPS16;RPS17;RPS18;RPS19;RPS20;RPS25;RPS27;RPS27A;RPS29;RPS3;RPS4X;RPS5;RPS6;SLC25A5;UBA52;UBB;UBC;YWHAQ
ICA_c4	GO:0051436	negative regulation of ubiquitin-protein...	0.00026	0.06104	61	5	0.57	PSMB1;RPS27A;UBA52;UBB;UBC
ICA_c4	GO:0051437	positive regulation of ubiquitin-protein...	0.00028	0.06104	62	5	0.58	PSMB1;RPS27A;UBA52;UBB;UBC

## Sheet: ICA OR
Gene enrichment analysis
Gene-list	ICA gene-set	logOR	SE	p.value	FDR
09_DeRubeis_RDNV	ICA_all	-1.2539	0.889946	0.266939	0.577214
04_SFARI_score4plus	ICA_all	-0.778861	0.488545	0.155634	0.443442
03_SFARI_all	ICA_all	-0.684139	0.404893	0.0971789	0.408053
08_Iossifiv_RDNV	ICA_all	-0.439936	0.262818	0.10285	0.408053
11_Parikshak_ID_genes	ICA_all	-0.37667	0.335663	0.316956	0.652556
02_AutismKB_core	ICA_all	-0.144663	0.445307	1	1
05_Voineagu_M12	ICA_all	-0.0937346	0.283038	0.891248	1
13_Fromer_SCZ_allRDNV	ICA_all	-0.0466543	0.220336	0.914229	1
10_Darnell_FMRP	ICA_all	0.233461	0.177947	0.202489	0.488767
01_AutismKB	ICA_all	0.408774	0.0977297	4.83419e-05	0.000845984
12_Pinto_ID_genes	ICA_all	0.433808	0.286892	0.158372	0.443442
07_Gilman_Netbag	ICA_all	0.773461	0.460661	0.0930121	0.408053
06_Voineagu_M16	ICA_all	0.925016	0.198968	2.4572e-05	0.000573347
14_Cocchi_Pruning	ICA_all	1.00175	0.334115	0.00597802	0.0697436
04_SFARI_score4plus	ICA_c1	-0.975002	0.886602	0.527221	0.872329
08_Iossifiv_RDNV	ICA_c1	-0.871804	0.556341	0.171036	0.450635
11_Parikshak_ID_genes	ICA_c1	-0.699805	0.665117	0.446069	0.761582
03_SFARI_all	ICA_c1	-0.590435	0.665511	0.59088	0.872329
05_Voineagu_M12	ICA_c1	-0.386098	0.557665	0.805099	1
12_Pinto_ID_genes	ICA_c1	-0.289425	0.666865	1	1
06_Voineagu_M16	ICA_c1	-0.244993	0.558182	1	1
13_Fromer_SCZ_allRDNV	ICA_c1	-0.0101903	0.380745	1	1
01_AutismKB	ICA_c1	0.141122	0.18823	0.435771	0.761582
14_Cocchi_Pruning	ICA_c1	0.516355	0.673362	0.340249	0.680499
10_Darnell_FMRP	ICA_c1	0.585306	0.270584	0.035539	0.226157
02_AutismKB_core	ICA_c1	-Inf	Inf	0.427975	0.761582
07_Gilman_Netbag	ICA_c1	-Inf	Inf	1	1
09_DeRubeis_RDNV	ICA_c1	-Inf	Inf	0.629802	0.872329
05_Voineagu_M12	ICA_c2	-0.600316	0.666134	0.59098	0.872329
03_SFARI_all	ICA_c2	-0.392014	0.666864	1	1
08_Iossifiv_RDNV	ICA_c2	-0.377321	0.49129	0.667479	0.89853
13_Fromer_SCZ_allRDNV	ICA_c2	-0.157785	0.444794	1	1
12_Pinto_ID_genes	ICA_c2	-0.0910145	0.668193	1	1
04_SFARI_score4plus	ICA_c2	-0.0746195	0.668277	1	1
09_DeRubeis_RDNV	ICA_c2	0.150174	0.89475	0.580344	0.872329
11_Parikshak_ID_genes	ICA_c2	0.440368	0.446795	0.265983	0.577214
10_Darnell_FMRP	ICA_c2	0.552642	0.301094	0.0797689	0.400885
02_AutismKB_core	ICA_c2	0.741977	0.564344	0.178739	0.450635
01_AutismKB	ICA_c2	0.797549	0.174097	1.24504e-05	0.000435765
06_Voineagu_M16	ICA_c2	1.4197	0.304538	7.85266e-05	0.00109937
14_Cocchi_Pruning	ICA_c2	1.4374	0.502772	0.0177048	0.177048
07_Gilman_Netbag	ICA_c2	1.64185	0.576899	0.023241	0.203359
11_Parikshak_ID_genes	ICA_c3	-1.49943	0.884503	0.138458	0.443442
04_SFARI_score4plus	ICA_c3	-1.07397	0.886068	0.376986	0.733028
03_SFARI_all	ICA_c3	-0.68984	0.664955	0.446048	0.761582
10_Darnell_FMRP	ICA_c3	-0.675659	0.441811	0.180254	0.450635
08_Iossifiv_RDNV	ICA_c3	-0.260917	0.407352	0.711141	0.936129
02_AutismKB_core	ICA_c3	0.0269023	0.668976	0.722157	0.936129
06_Voineagu_M16	ICA_c3	0.180264	0.44444	0.616622	0.872329
01_AutismKB	ICA_c3	0.358263	0.167939	0.0326621	0.226157
13_Fromer_SCZ_allRDNV	ICA_c3	0.456921	0.2981	0.137968	0.443442
05_Voineagu_M12	ICA_c3	0.52895	0.359463	0.156285	0.443442
12_Pinto_ID_genes	ICA_c3	0.552535	0.446492	0.222252	0.518588
14_Cocchi_Pruning	ICA_c3	0.835676	0.566495	0.148418	0.443442
07_Gilman_Netbag	ICA_c3	1.34267	0.574969	0.0485004	0.282919
09_DeRubeis_RDNV	ICA_c3	-Inf	Inf	0.633538	0.872329
11_Parikshak_ID_genes	ICA_c4	-0.603188	0.891462	1	1
08_Iossifiv_RDNV	ICA_c4	-0.480617	0.671171	0.773273	0.984165
02_AutismKB_core	ICA_c4	0.219471	0.895256	0.555483	0.872329
10_Darnell_FMRP	ICA_c4	0.245644	0.452603	0.600416	0.872329
01_AutismKB	ICA_c4	0.41852	0.256787	0.111287	0.410006
12_Pinto_ID_genes	ICA_c4	1.23563	0.502687	0.0333447	0.226157
14_Cocchi_Pruning	ICA_c4	1.31906	0.68071	0.104928	0.408053
06_Voineagu_M16	ICA_c4	1.97346	0.327757	1.31265e-06	9.18854e-05
03_SFARI_all	ICA_c4	-Inf	Inf	0.415557	0.761582
04_SFARI_score4plus	ICA_c4	-Inf	Inf	0.635554	0.872329
05_Voineagu_M12	ICA_c4	-Inf	Inf	0.272115	0.577214
07_Gilman_Netbag	ICA_c4	-Inf	Inf	1	1
09_DeRubeis_RDNV	ICA_c4	-Inf	Inf	1	1
13_Fromer_SCZ_allRDNV	ICA_c4	-Inf	Inf	0.080177	0.400885
