# Supplementary material for: Transcriptomic signatures of neuronal differentiation and their association with risk genes for autism spectrum and related neuropsychiatric disorders
Source: Transl Psychiatry. 2016 Aug 2;6(8):e864–. doi: 10.1038/tp.2016.119 (PMC5022076; doi:10.1038/tp.2016.119)
Supplement: Supplementary Table S8 [file tp2016119x8.xlsx]

## Sheet: readme
Results of Weighted Gene Co-Expression Network Analysis
Sheet	Variables
WGCNA GO	Input	Expressed neuronal transcriptome	11,392 neuronal genes expressed in SH-SY5Y
		GO-terms	GO-terms for biological processes only
	WGCNA gene-set		Assigned module
	GO.ID		Gene Ontology ID
	Biological process		Name of GO-term
	Weight01		Significance of GO-term weighted by the enrichment score of related GO-terms in combination with a bottom up elimination algorithm (for details see Alexa et al., Bioinformatics, 2006, 22(13):1600-1607)
	FDR		False discovery rate from Fisher's exact test
	Annotated		Number of genes annotated with the respective GO-term
	Significant		Number of genes within module and annotated with respective GO-term
	Expected		Number of genes in module expected to be GO-term annotated
	Genes		Genes within respective module
WGCNA OR	Input	Gene universe	20,318 genes targeted by Illumina HumanHT-12 v4 Expression BeadChip
		01_AutismKB	3,050 genes listed in the AutismKB database classified as non-syndromic and/or syndromic genes
		02_AutismKB_core	170 genes listed in the core-dataset of the AutismKB database i.e. the most reliable genes as defined by a score weighting number and type of studies
		03_SFARI_all	341 genes listed in the SFARI Gene Autism database
		04_SFARI_score4plus	250 genes listed in the SFARI Gene Autism database with a score ≥ 4. i.e. genes with minimal evidence in at least one candidate gene study
		05_Voineagu_M12	443 genes within a network module (M12) that was identified to be differentially regulated in post mortem brains of ASD individuals compared to controls (Voineagu et al., 2011)
		06_Voineagu_M16	386 genes within a network module (M16) that was identified to be differentially regulated in post mortem brains of ASD individuals compared to controls (Voineagu et al., 2011)
		07_Gilman_Netbag	72 genes identified through a network-based analysis of ASD associated rare de-novo CNVs (Gilman et al., 2011)
		08_Iossifov_RDNV	672 genes targeted by rare de-novo likely gene-disrupting variants identified through exome sequencing of the Simons Simplex Collection cohort of 1400 families (Iossifov et al., 2014)
		09_DeRubeis_RDNV	100 genes recurrently targeted by rare coding variants identified in 3.871 autism cases and 9.937 ancestry-matched controls by the Autism Sequencing Consortium (Rubeis et al., 2014)
		10_Darnell_FMRP	837 genes whose mRNAs are directly bound by the FMRP gene (Darnell et al., 2011)
		11_Parikshak_ID_genes	388 genes, manually curated list of genes implicated in monogenic forms of ID from multiple publications (Parikshak et al., 2013)
		12_Pinto_ID_genes	252 genes, manually curated list of genes implicated in monogenic ID (Pinto et al., 2014)
		13_Fromer_SCZ_allRDNV	676 genes targeted by rare de-novo variation in SCZ (Fromer et al., 2014)
		14_Cocchi_Pruning	117 genes, manually curated list of genes involved in synaptic pruning; these genes were significantly enriched for genomewide association signals in SCZ studies (Cocchi et al., 2015)
	Gene-list	as defined in input	Lists of candidate genes for ASD, ID, SCZ or FMRP targets
	WGCNA gene-set	Module	Assigned module
	logOR		Natural log of odds ratio from Fisher's exact test
	SE		Standard error of log(OR)
	p.value		p-value from Fisher's exact test
	FDR		False discovery rate from Fisher's exact test

## Sheet: WGCNA GO
GO-term enrichment analysis of modules identified from Weighted Gene Co-Expression Network Analysis
WGCNA gene-set	GO.ID	Biological process	Weight01	FDR	Annotated	Significant	Expected	Genes
blue	GO:0007268	synaptic transmission	1.8e-05	0.054936	364	113	67.53	ABCC8;ABHD6;ACHE;ADCY5;ALDH2;ALDH5A1;AP2B1;AP2M1;AP2S1;AP3D1;AP3M2;ATAD1;BCHE;BLOC1S2;BSN;CACFD1;CACNA1A;CACNA1C;CACNA1E;CALM1;CAMK2G;CARTPT;CCL2;CDK5;CHRNA7;CHRM3;CLSTN3;CNIH2;CNTN2;CPEB1;DLG2;DPYSL2;DRD4;EGR2;EGR3;ETV5;GABARAP;GABBR1;GABRB3;GLRB;GLS;GNAI1;GNG3;GPM6B;GRIK5;HTR4;IGSF9B;KCNB1;KCND1;KCNK4;KCNN1;KIF5A;LGI1;SYT1;SNAP47;PPFIA4;PLCL1;MAPK1;MTMR2;NISCH;NLGN1;NOVA1;NPTN;NRG1;PAFAH1B1;PAN…
blue	GO:0007399	nervous system development	0.00011	0.16786	1238	318	229.69	ABLIM2;ABLIM3;ACHE;ADRA2B;ALCAM;ALDH1A3;ALDH5A1;ANK3;AP2B1;AP2M1;AP2S1;APC;APLP1;APLP2;APOD;APP;ARHGAP26;ARHGDIA;ARHGEF12;ARL3;ARPC2;ARSA;ARSB;ASTN1;ATCAY;ATP5J;ATP6AP2;ATP6V0D1;ATRN;ATXN2;B4GAT1;BBS2;BBS7;BCHE;BECN1;BEND6;BEX1;BHLHB9;BLOC1S2;BOK;BTD;C3orf17;POMGNT2;LINC01587;PURA;ATAT1;NYAP1;CA10;CACNA1A;CACNA1C;CADM1;CALM1;CAMK2G;CAPRIN1;CBLN2;CCL2;CDC42;CDH2;CDK5;CDK5R1;CDK6;CDKL3;CEND1;CHD5;C…
blue	GO:0008344	adult locomotory behavior	0.00020	0.203467	45	19	8.35	APP;ATP1A3;TRMT1L;CACNA1A;CACNA1C;CEND1;CHL1;CLN8;CNTN2;DRD4;EFNB3;EPS8;GLRB;HOXB8;OXR1;PAFAH1B1;SEZ6L;TMOD1;UCHL1
blue	GO:0017156	calcium ion-dependent exocytosis	0.00080	0.394217	44	21	8.16	CACNA1A;CACNA1C;CDK5;GLRB;SYT1;PLCB1;PLCD4;RAP1B;RIMS2;SCAMP5;SDF4;SPINK13;STX1A;STX2;SYT11;SYT3;SYT5;SYTL3;SYTL4;TRIM36;VAMP2
blue	GO:0055017	cardiac muscle tissue growth	0.00082	0.394217	22	11	4.08	AKAP6;CCM2L;FGF2;FOXC1;FOXC2;GJA1;TENM4;MAP2K4;NDRG4;NRG1;RXRB
blue	GO:0000045	autophagic vacuole assembly	0.00088	0.394217	46	18	8.53	ATG12;ATG2A;ATG5;BECN1;ATG101;GABARAP;IFT20;IFT88;KIAA1324;MAP1LC3A;MAP1LC3B;NSFL1C;PINK1;RAB33B;RAB7A;RB1CC1;TBC1D14;WDR45
blue	GO:0006897	endocytosis	0.00125	0.394217	345	100	64.01	AAK1;ABI1;ACHE;SYNRG;AP2B1;AP2M1;AP2S1;APLP1;APP;ARPC2;ASGR1;ATAD1;ATP6V1H;ATP9A;ATP9B;ATXN2;BICD1;CACFD1;CALCA;CALY;CCL2;CD163L1;CD47;CDC42;CDK5;CFI;CLIP3;CLTB;CNTN2;COL3A1;COLEC11;CTTN;CXCL16;DNER;DNM1L;DNM3;DPYSL2;EHD4;ELMO2;EPN2;EPS15;SSC5D;FNBP1;FTH1;FYN;LGALS3;GAS6;GNB2L1;GRB2;IGF2R;ITGA2;LGALS3BP;LMBR1L;LMBRD1;SYT1;RAB4B;LRP12;LRPAP1;MAGI2;MAPK1;MAPKAPK3;MARCH2;MIB1;MTMR2;NECAP1;NEDD4L;NLG…
blue	GO:0060249	anatomical structure homeostasis	0.00126	0.394217	162	27	30.06	APC;ATP6AP1;BBS1;BBS12;BBS2;CALCA;CARTPT;CHMP2B;CLN8;ERCC6;F2R;FGGY;FOXC1;GAA;ADGRV1;LARGE;MTM1;NPHP3;PARP3;PFKM;PRDX5;PRR4;RAB7A;SOD1;TERF2IP;TNKS1BP1;USH1G
blue	GO:0007156	homophilic cell adhesion via plasma memb...	0.00137	0.394217	55	20	10.2	CADM1;CDH2;CLSTN2;CLSTN3;CDHR3;IGSF9B;L1CAM;NPTN;PCDHAC1;PCDHAC2;PCDHB10;PCDHB16;PCDHB3;PCDHB6;PKD1;PTPRM;PTPRT;PVRL2;PVRL3;TRO
blue	GO:0016079	synaptic vesicle exocytosis	0.00143	0.394217	59	21	10.95	CDK5;GRIK5;SYT1;SNAP47;NLGN1;PCLO;PIP5K1C;RAB3A;RAB3B;RAP1B;SNAP29;SNPH;STX1A;STX2;SYT11;SYT13;SYT3;SYT5;SYTL3;SYTL4;VAMP2
blue	GO:0072384	organelle transport along microtubule	0.00151	0.394217	30	13	5.57	ARHGAP21;BICD1;CDC42;DYNC1I1;KIF3A;KIF3B;KIF3C;KIFAP3;LAMP1;NDEL1;PAFAH1B1;PRKCZ;RAB6A
blue	GO:0019886	antigen processing and presentation of e...	0.00155	0.394217	71	24	13.17	ACTR1B;AP1M1;AP2B1;AP2M1;AP2S1;CTSL;DCTN1;DCTN3;DCTN4;DYNC1I1;DYNC1LI2;HLA-DMA;KIF26A;KIF3A;KIF3B;KIF3C;KIF5A;KIFAP3;KLC1;LGMN;RAB7A;SAR1B;SEC24B;UNC93B1
blue	GO:0035306	positive regulation of dephosphorylation	0.00175	0.408968	27	12	5.01	AKAP6;CNEP1R1;CALM1;DLC1;GBA;IGBP1;ITGA2;JAK2;MAGI2;PINK1;SMPD1;SYMPK
blue	GO:0007411	axon guidance	0.00197	0.408968	259	67	48.05	ABLIM2;ABLIM3;ALCAM;ANK3;AP2B1;AP2M1;AP2S1;APP;ARHGEF12;ARPC2;B4GAT1;CACNA1C;CDC42;CDK5;CDK5R1;CHL1;CNTN2;CNTNAP1;COL3A1;COL5A2;COL6A1;COL6A2;COL6A3;DPYSL2;EFNA3;EFNB3;EGR2;EPHA10;ETV1;FEZ2;FYN;GAP43;GPC1;GRB2;ITGA2;KIF5A;KIF5C;KLF7;L1CAM;LAMB2;LGI1;PAK3;MAPK1;MAPK8IP3;MEGF8;MMP2;NCAM1;NCSTN;NEUROG2;NTN4;PIP5K1C;PLXNA3;PRNP;PSENEN;PTPRA;PTPRM;RGMB;RHOB;RPS6KA2;SEMA3C;SPTAN1;SRGAP1;TRIO;TRPC1;VAV2…
blue	GO:0014037	Schwann cell differentiation	0.00201	0.408968	24	11	4.45	CDK5;EGR2;GPC1;LAMB2;NAB1;NAB2;NDRG1;PARD3;RELA;SIRT2;SOD1
blue	GO:0007218	neuropeptide signaling pathway	0.00255	0.434062	28	12	5.19	CALCA;CARTPT;CPE;GAL;GLRB;NMB;PCSK1N;PRLHR;SCG5;SORCS1;SORCS2;UCN
blue	GO:0017158	regulation of calcium ion-dependent exoc...	0.00255	0.434062	28	12	5.19	CACNA1A;CDK5;SYT1;PLCB1;RAP1B;SCAMP5;SPINK13;SYT11;SYT3;SYT5;SYTL3;SYTL4
blue	GO:1903036	positive regulation of response to wound...	0.00256	0.434062	46	14	8.53	ARFGEF1;CD47;DMTN;F2R;FOXC2;HBEGF;IL17RA;ITGA2;JAK2;KLKB1;NDEL1;PRKCE;SOX15;TNFSF4
blue	GO:0021782	glial cell development	0.00344	0.552573	45	15	8.35	CDK5;CDK6;CNTN2;ERCC2;HDAC10;HDAC11;LAMB2;TENM4;MXRA8;NDRG1;PARD3;SIRT2;SOD1;TSPAN2;VIM
blue	GO:1902679	negative regulation of RNA biosynthetic ...	0.00363	0.553938	666	92	123.57	ATXN1L;NKX3-2;BEND6;IRF2BPL;CREBRF;PURA;CALCA;CBX7;CDK5;CDK5R1;CHMP1A;CIR1;CRY2;DACT1;DRAP1;DUSP22;EIF4A2;FOSB;FOXC2;GAS6;H3F3B;HDAC10;HDAC5;HEXIM2;HHEX;HIF1AN;HSBP1;IFITM3;IGBP1;INPP5K;KLF10;KLF11;USP47;TRIM62;MAGEL2;MAP3K10;MBD1;MNT;MSX1;MUC1;MXD4;N4BP2L2;NAB1;NAB2;NEDD4L;NFIL3;NKRF;NR1D1;NR1H2;NRG1;PBXIP1;PCGF2;PFDN5;PKIA;PLCB1;PLK3;PPM1A;PPP1R13L;PRDM8;PRDX5;PSMD10;RELA;RELB;RING1;RNF2;SALL2;…
brown	GO:0070125	mitochondrial translational elongation	3.2e-13	9.7664e-10	77	39	11.75	CHCHD1;GADD45GIP1;ICT1;MRPL1;MRPL10;MRPL12;MRPL13;MRPL14;MRPL15;MRPL16;MRPL2;MRPL20;MRPL21;MRPL24;MRPL27;MRPL3;MRPL30;MRPL33;MRPL37;MRPL38;MRPL45;MRPL46;MRPL48;MRPL50;MRPL54;MRPL55;MRPS11;MRPS12;MRPS17;MRPS18A;MRPS22;MRPS23;MRPS24;MRPS27;MRPS30;MRPS31;MRPS35;MRPS7;TSFM
brown	GO:0070124	mitochondrial translational initiation	1.1e-12	1.6786e-09	76	38	11.6	CHCHD1;GADD45GIP1;ICT1;MRPL1;MRPL10;MRPL12;MRPL13;MRPL14;MRPL15;MRPL16;MRPL2;MRPL20;MRPL21;MRPL24;MRPL27;MRPL3;MRPL30;MRPL33;MRPL37;MRPL38;MRPL45;MRPL46;MRPL48;MRPL50;MRPL54;MRPL55;MRPS11;MRPS12;MRPS17;MRPS18A;MRPS22;MRPS23;MRPS24;MRPS27;MRPS30;MRPS31;MRPS35;MRPS7
brown	GO:0070126	mitochondrial translational termination	3.1e-12	3.15373e-09	78	38	11.9	CHCHD1;GADD45GIP1;ICT1;MRPL1;MRPL10;MRPL12;MRPL13;MRPL14;MRPL15;MRPL16;MRPL2;MRPL20;MRPL21;MRPL24;MRPL27;MRPL3;MRPL30;MRPL33;MRPL37;MRPL38;MRPL45;MRPL46;MRPL48;MRPL50;MRPL54;MRPL55;MRPS11;MRPS12;MRPS17;MRPS18A;MRPS22;MRPS23;MRPS24;MRPS27;MRPS30;MRPS31;MRPS35;MRPS7
brown	GO:0000398	mRNA splicing, via spliceosome	1.4e-08	9.156e-06	227	75	34.64	AQR;C1QBP;CCAR1;CDC40;CDC5L;CLNS1A;CLP1;CPSF2;CPSF3;CRNKL1;CSTF2;CSTF3;CWC22;DBR1;DCPS;DDX1;DDX20;DHX8;EFTUD2;EIF4A3;FUS;GEMIN6;GPATCH1;GTF2F2;HNRNPC;HNRNPF;SMN2;LUC7L2;NCBP1;TGS1;PABPN1;PCBP1;PCF11;PLRG1;PNN;POLR2C;POLR2D;POLR2F;POLR2H;POLR2J;PRMT5;PRMT7;PRPF19;PRPF4;PRPF4B;PTBP2;RBM25;RBM42;SART1;SART3;CWC27;SF1;SF3A3;SF3B1;SF3B2;SF3B3;SF3B4;SRSF12;SRSF3;SRSF7;SFSWAP;SKIV2L2;SMC1A;SMNDC1;SNRPD2…
brown	GO:0042254	ribosome biogenesis	1.5e-08	9.156e-06	172	82	26.24	BRIX1;C1QBP;NOA1;MALSU1;RRP7A;RRP1;DDX21;DDX3X;DDX56;DIMT1;DKC1;EBNA1BP2;EIF2A;EIF4A3;EMG1;ERI3;EXOSC1;EXOSC5;EXOSC6;FCF1;FTSJ3;GAR1;GNL2;GNL3;GNL3L;GTPBP10;GTPBP4;HEATR1;NOP16;IMP3;ISG20L2;KRR1;METTL16;LSG1;MPHOSPH10;MPHOSPH6;MRPL10;MRTO4;NGDN;NHP2;NIP7;NLE1;NOC4L;NOL11;NOL8;NOP14;NOP56;NOP58;NSA2;PA2G4;PES1;POP4;PTEN;RCL1;DROSHA;RPF1;RPF2;RPL14;RPS14;RPS18;RPS21;RPS24;RPS7;RRN3;RRP1B;RRP9;RRS1;…
brown	GO:0000462	maturation of SSU-rRNA from tricistronic...	3.1e-08	1.57687e-05	22	15	3.36	FCF1;HEATR1;KRR1;NGDN;NOC4L;NOP14;RCL1;RPS21;RPS24;TBL3;UTP15;UTP18;UTP23;WDR3;DCAF13
brown	GO:0006364	rRNA processing	5.6e-08	2.4416e-05	127	55	19.38	RRP7A;RRP1;DDX21;DDX56;DIMT1;DKC1;EIF4A3;EMG1;ERI3;EXOSC1;EXOSC5;EXOSC6;FCF1;FTSJ3;GAR1;HEATR1;IMP3;KRR1;METTL16;MPHOSPH10;MPHOSPH6;NGDN;NHP2;NOC4L;NOL11;NOL8;NOP14;NOP56;NOP58;NSA2;PA2G4;PES1;POP4;RCL1;RPF1;RPF2;RPL14;RPS14;RPS21;RPS24;RPS7;RRP1B;RRP9;SART1;SKIV2L2;TBL3;UTP11L;UTP14A;UTP15;UTP18;UTP23;WBP11;WDR12;WDR3;DCAF13
brown	GO:0006400	tRNA modification	1.7e-06	0.00064855	37	18	5.65	ADAT2;ALKBH8;TRMT13;CTU2;DUS1L;TRMT61B;METTL2B;MOCS3;MTO1;OSGEPL1;PUS3;QTRTD1;TRMT10A;SSB;TRMT1;TRMT61A;URM1;WDR4
brown	GO:0006361	transcription initiation from RNA polyme...	2.4e-06	0.000813867	31	16	4.73	CCNH;ERCC3;GTF2H1;POLR1A;POLR1C;POLR1D;POLR1E;POLR2F;POLR2H;RRN3;TAF1A;TAF1B;TAF1D;TWISTNB;UBTF;ZNRD1
brown	GO:0006363	termination of RNA polymerase I transcri...	2.7e-06	0.00082404	28	15	4.27	CCNH;ERCC3;GTF2H1;POLR1A;POLR1C;POLR1D;POLR1E;POLR2F;POLR2H;TAF1A;TAF1B;TAF1D;TWISTNB;UBTF;ZNRD1
brown	GO:0000387	spliceosomal snRNP assembly	3.5e-06	0.000971091	35	17	5.34	CLNS1A;DDX20;GEMIN6;SMN2;NCBP1;TGS1;PRMT5;PRMT7;PRPF19;SART1;SART3;SRSF12;SNRPD2;SNRPE;SNUPN;STRAP;WDR77
brown	GO:0006362	transcription elongation from RNA polyme...	4.9e-06	0.00124623	29	15	4.43	CCNH;ERCC3;GTF2H1;POLR1A;POLR1C;POLR1D;POLR1E;POLR2F;POLR2H;TAF1A;TAF1B;TAF1D;TWISTNB;UBTF;ZNRD1
brown	GO:0006418	tRNA aminoacylation for protein translat...	7.1e-06	0.00166686	40	18	6.1	AARSD1;DARS;EARS2;EPRS;FARSA;FDXACB1;GARS;IARS2;KARS;LARS2;MARS2;PPA1;RARS;TARS;TARS2;VARS;YARS;YARS2
brown	GO:0008380	RNA splicing	5.2e-05	0.011336	312	101	47.61	AQR;C1QBP;CASC3;CCAR1;CDC40;CDC5L;CLNS1A;CLP1;CPSF2;CPSF3;CDK12;CRNKL1;CSTF2;CSTF3;CWC22;DBR1;DCPS;DDX1;DDX20;DDX46;DHX8;EFTUD2;EIF4A3;FUS;GEMIN6;GPATCH1;GTF2F2;HNRNPC;HNRNPF;IVNS1ABP;TARDBP;QKI;RBM28;PPAN;SMN2;LSM5;LSM7;LUC7L2;MAGOHB;MPHOSPH10;NCBP1;TGS1;PABPN1;PCBP1;PCF11;PLRG1;PNN;POLR2C;POLR2D;POLR2F;POLR2H;POLR2J;PPIG;PRMT5;PRMT7;PRPF18;PRPF19;PRPF38A;PRPF38B;PRPF4;PRPF4B;PTBP2;RBM25;RBM39;R…
brown	GO:0006378	mRNA polyadenylation	7.1e-05	0.0144461	31	14	4.73	CCNT1;CLP1;CPSF2;CPSF3;CPSF6;CSTF2;CSTF3;LEO1;MTPAP;PCF11;NELFE;RNF20;TUT1;ZC3H3
brown	GO:0006414	translational elongation	0.00011	0.0209825	178	69	27.16	AARSD1;DTD2;CHCHD1;EEF2;EEF2K;GADD45GIP1;GATC;IARS2;ICT1;LARS2;MRPL1;MRPL10;MRPL12;MRPL13;MRPL14;MRPL15;MRPL16;MRPL2;MRPL20;MRPL21;MRPL24;MRPL27;MRPL3;MRPL30;MRPL33;MRPL37;MRPL38;MRPL45;MRPL46;MRPL48;MRPL50;MRPL54;MRPL55;MRPS11;MRPS12;MRPS17;MRPS18A;MRPS22;MRPS23;MRPS24;MRPS27;MRPS30;MRPS31;MRPS35;MRPS7;PSTK;RPL12;RPL14;RPL26L1;RPL27A;RPL28;RPL29;RPL30;RPL31;RPL34;RPL36;RPL36A;RPL37;RPL9;RPS14;RP…
brown	GO:0032543	mitochondrial translation	0.00012	0.0215435	103	50	15.72	C1QBP;NOA1;UQCC2;MALSU1;CHCHD1;EARS2;GADD45GIP1;GATC;IARS2;ICT1;MRPL1;MRPL10;MRPL12;MRPL13;MRPL14;MRPL15;MRPL16;MRPL2;MRPL20;MRPL21;MRPL24;MRPL27;MRPL3;MRPL30;MRPL33;MRPL37;MRPL38;MRPL45;MRPL46;MRPL48;MRPL50;MRPL54;MRPL55;MRPS11;MRPS12;MRPS17;MRPS18A;MRPS22;MRPS23;MRPS24;MRPS27;MRPS30;MRPS31;MRPS35;MRPS7;GATB;QRSL1;TARS2;TSFM;YARS2
brown	GO:0034660	ncRNA metabolic process	0.00013	0.0220422	352	140	53.71	AARSD1;ADAT2;ALKBH8;DTD2;TRMT13;RRP7A;CLNS1A;CLP1;CTU2;RRP1;DARS;DDX1;DDX20;DDX21;DDX56;DIMT1;DKC1;DUS1L;EARS2;EIF4A3;ELAC2;EMG1;EPRS;ERI3;EXOSC1;EXOSC5;EXOSC6;FARSA;FCF1;FDXACB1;TRMT61B;FTSJ3;GAR1;GARS;GATC;GEMIN6;GTF3A;GTF3C2;GTF3C3;HSD17B10;HEATR1;IARS2;IMP3;INTS1;INTS10;INTS7;KARS;KIAA0391;ICE1;KRR1;LARS2;LIN28B;SMN2;METTL16;MARS2;MEPCE;METTL2B;NIFK;MOCS3;MPHOSPH10;MPHOSPH6;MTO1;NCBP1;TGS1;NG…
brown	GO:0042273	ribosomal large subunit biogenesis	0.00028	0.0449768	20	10	3.05	BRIX1;MALSU1;NOP16;NLE1;PES1;RPF1;RPF2;RPL14;SDAD1;WDR12
brown	GO:0006626	protein targeting to mitochondrion	0.00034	0.051884	100	24	15.26	DPH6;BID;TIMM21;CHCHD4;GRPEL1;HSP90AA1;HSPA4;HSPA9;HTRA2;MTX3;PDCD5;PMPCB;PSMB7;SAMM50;EPT1;SNIP1;STARD7;TIMM10;TIMM44;TIMM8A;TIMM8B;TIMM9;TOMM20;TOMM22
pink	GO:0030193	regulation of blood coagulation	4.7e-05	0.071722	33	14	4.51	ANO6;ANXA2;APOE;F2RL1;F3;FAM46A;LBH;NFE2L2;PLAT;PROS1;SERPINE1;SERPING1;UBASH3B;STXBP5
pink	GO:0007411	axon guidance	7.0e-05	0.071722	259	58	35.36	ACTB;ACTR2;ACTR3;AGAP2;AP2A2;APH1B;ARPC3;ARPC5;BMP7;BMPR2;DRAXIN;CACNA1D;CACNB3;CAP1;CAP2;CD24;CFL1;COL5A1;CRMP1;DAG1;DLG4;DPYSL3;DPYSL4;EFNA1;EVL;EXT1;EZR;FARP2;FEZ1;GFRA1;ITGA5;ITGB1;KCNQ2;WNT3;MYL12B;MYH9;MYL12A;MYL6;NCAN;NCK1;NCK2;NGFR;NRXN1;PGRMC1;RAC1;RANBP9;RGMA;RHOC;RRAS;SDCBP;SEMA3A;SEMA3B;SEMA3F;SEMA4F;SEMA6C;TUBB3;VAV3;YES1
pink	GO:0016197	endosomal transport	7.4e-05	0.071722	185	43	25.26	ADRB2;AKTIP;ALS2;ANKRD27;ANKRD50;AP4M1;ARFRP1;CD63;CHMP2A;COMMD1;CORO1A;DCLK1;DENND2A;EHD1;RGP1;MGRN1;AP5M1;NBEA;RAB10;RAB11A;RAB21;RAB5A;RAB5B;RPS27A;SCYL2;SGSM3;SNX17;SNX2;SNX27;SNX4;SNX6;SORL1;SQSTM1;STAM2;STX6;STX8;TRAK1;TSG101;UBB;VPS37A;VPS37C;VPS37D;WIPI1
pink	GO:0006886	intracellular protein transport	9.4e-05	0.071722	705	122	96.26	ANGPT1;ANXA2;AP2A2;AP3B2;AP3S1;AP4M1;ARFRP1;ATP10D;BCAP29;BMP7;HID1;MGARP;CAMK1;CD24;CFL1;CIB1;COPB1;COPG1;COPZ2;CREB3;DACT3;DAG1;DSCR3;EHD1;ELMOD1;EMD;FBXO7;GCC1;GDI1;GLS2;GNAQ;GOLGA7;HDAC6;HOMER3;HSPA1L;ITGB1;JUP;KCNN3;KIF13B;LCP1;LEPROT;LMNA;NPEPPS;STYX;LTBP2;LYPLAL1;AP5M1;MYADM;MYL12A;MYO6;NGFR;NKD2;OAZ2;OS9;PACS2;PALM;PEX7;PKIG;PPM1B;PPP3CB;PSMD8;RAB10;RAB11A;RAB15;RAB1A;RAB21;RAB26;RAB2A;RA…
pink	GO:0008360	regulation of cell shape	0.00025	0.1526	84	24	11.47	ANXA7;ARAP1;ARAP3;ARHGEF18;CDC42EP2;CDC42SE1;CDC42SE2;CFDP1;COCH;CORO1A;CSNK1E;CSNK1G1;CSNK1G2;DAPK3;EZR;FBLIM1;FGD5;HEXB;ICAM1;MYL12B;MYH9;MYL12A;PALM;RHOU
pink	GO:0048013	ephrin receptor signaling pathway	0.00034	0.172947	66	20	9.01	ACTB;ACTR2;ACTR3;ANKS1A;AP2A2;APH1B;ARPC3;ARPC5;CFL1;CRK;EFNA1;MYL12B;MYH9;MYL12A;MYL6;NCK2;RAC1;SDCBP;VAV3;YES1
pink	GO:0006906	vesicle fusion	0.00054	0.21364	73	21	9.97	ANKRD27;ANXA2;BET1;CORO1A;LRMP;NKD2;RAB8B;RPH3AL;SNAP25;STX3;STX6;STX8;STXBP1;SYT15;SYT4;SYTL2;USO1;VAMP4;VAMP5;VAMP8;VAV3
pink	GO:0022617	extracellular matrix disassembly	0.00061	0.21364	59	18	8.06	BCAN;CAPN1;CAPNS1;CASP3;COL11A2;COL1A1;COL5A1;COL7A1;CTSK;DCN;DDR1;FLOT1;FURIN;LAMA5;LCP1;PRSS2;PSEN1;SH3PXD2B
pink	GO:0048675	axon extension	0.00069	0.21364	49	17	6.69	APOE;ARHGAP4;BMPR2;DRAXIN;DCLK1;ISLR2;ITGB1;WNT3;NDN;NLGN3;PPP3CB;RAB11A;SEMA3A;SEMA3F;SEMA4F;ULK2;USP9X
pink	GO:0030168	platelet activation	0.00070	0.21364	127	31	17.34	ACTB;APBB1IP;APOE;BCAR1;CAP1;CD63;CD9;CFL1;COL1A1;CRK;GNAI2;GNAQ;GNB1;GNG2;HABP4;MERTK;MYH9;MYL12A;PFN1;PROS1;RAC1;RASGRP2;SERPINE1;SERPING1;SHC1;UBASH3B;STXBP1;TMSB4X;VAV3;VEGFB;YWHAZ
pink	GO:0019080	viral gene expression	0.00086	0.237117	168	16	22.94	CDK9;FURIN;PFN1;POLR2G;RPL41;RPLP2;RPS11;RPS16;RPS19;RPS27;RPS27A;TSG101;UBB;VPS37A;VPS37C;VPS37D
pink	GO:0030258	lipid modification	0.00100	0.237117	111	23	15.16	ABCD1;ABCG1;ACACB;ACADM;ACADS;APOE;B4GALNT1;CNR1;CPT1C;CPT2;INPP5D;INPPL1;LCAT;MTMR3;MTMR7;OCRL;PEX7;PHYH;PIP5KL1;POR;SIRT4;SYNJ1;TYSND1
pink	GO:0007189	adenylate cyclase-activating G-protein c...	0.00101	0.237117	25	10	3.41	ADCY6;ADM2;ADRB2;GNAQ;GNB1;GNG2;RAPGEF2;PTGER2;PTGIR;VIP
pink	GO:0010469	regulation of receptor activity	0.00130	0.272885	48	15	6.55	ANXA2;CACNG2;DLG4;HDAC6;NCK2;NCOA3;NLGN2;NLGN3;NRXN1;PSEN1;SERPINE1;SHC1;SNX6;SOCS4;SRA1
pink	GO:0042127	regulation of cell proliferation	0.00140	0.272885	781	116	106.63	ALDH1A2;ANGPT1;ANXA2;APOE;B4GALT7;BAD;BAG6;BCL2L1;BMP7;BMPR2;BTG1;BTG3;MYDGF;ROMO1;ATRAID;CAPN1;CAPNS1;CASP3;CD24;CD9;CFDP1;CFLAR;CGA;CGRRF1;CIB1;CLCF1;CNOT8;CORO1A;CREB3;CTNNBIP1;CYBA;DDR1;DFNA5;DUSP15;EGFL7;EGR1;EID2;EMD;EMP3;F3;FADD;GAREM;GNAI2;GPX1;HIPK1;HLA-E;HOXA5;HSPA1A;HTR2B;IFITM1;IFT52;IFT80;IGFBP2;IFNLR1;INPPL1;IRAK4;ITGB1;JUNB;JUND;JUP;KCTD11;KISS1R;LAMA5;RAPGEF2;SPRY1;MAGED1;NCK1;NCK…
pink	GO:0043547	positive regulation of GTPase activity	0.00150	0.272885	290	58	39.6	ADAP2;AGAP2;ALS2;ANKRD27;ARAP1;ARAP3;ARHGAP20;ARHGAP4;ARHGEF18;ARHGEF3;ARHGEF6;ASAP2;VPS9D1;FAM13B;LAMTOR4;CDC42EP2;DENND2A;DENND5B;DOCK11;ELMOD1;ELMOD2;FAM13A;FARP2;FGD5;ARHGEF40;ARHGEF37;GDI1;GNAQ;RABGAP1;GRTP1;LAMTOR5;HMHA1;HTR2B;RGP1;RAPGEF2;LAMTOR2;OCRL;PTGIR;RAB3IP;RABIF;RASGRP2;RGL1;RGL2;RGS7;RGS9;RIC8A;SBF2;SERGEF;SGSM3;SH3BGRL3;SIPA1;SIPA1L2;SMAP2;STARD8;TAX1BP3;TBC1D2;TBC1D7;VAV3
pink	GO:0007017	microtubule-based process	0.00152	0.272885	406	52	55.43	ACTR2;ACTR3;AP3B2;AP3S1;BBS4;BRSK1;C16orf45;MGARP;CETN2;CGN;CHMP1B;CHMP2A;CIB1;COPG1;DAG1;DCTN2;DNAL4;DYNLL1;DYNC1I2;DYNC1LI1;CCSER2;HDAC6;IFT52;MAP10;KIF13B;KIF1A;KIF1B;KIF27;KLC2;LCA5;LMNA;SPRY1;MAP1S;MAP6D1;MYH9;RAB11A;RAB1A;IFT27;RANBP9;SNCA;SPIRE2;SPRY2;TACC2;TTC30A;TUBA1A;TUBA3E;TUBB2A;TUBB2B;TUBB3;TUBB4A;UBB;VAMP4
pink	GO:0016079	synaptic vesicle exocytosis	0.00174	0.292349	59	17	8.06	CPLX1;DNAJC5;PSEN1;RAB3D;RAB5A;RAB8B;RIMS3;RPH3AL;SNAP25;STX3;STXBP1;SYNJ1;SYT15;SYT4;SYTL2;UNC13A;UNC13B
pink	GO:0019068	virion assembly	0.00182	0.292349	31	11	4.23	APOE;CHMP1B;CHMP2A;FURIN;RAB1A;RPS27A;TSG101;UBB;VPS37A;VPS37C;VPS37D
pink	GO:0042742	defense response to bacterium	0.00216	0.329616	51	13	6.96	ROMO1;COCH;F2RL1;GBP2;HIST2H2BE;HLA-E;PLD1;NLRP1;PELI3;RAB1A;SERPINE1;TMF1;TNFRSF1A
turquoise	GO:0051301	cell division	2.3e-25	7.0196e-22	448	167	70.35	GNAI3;ANKLE2;ANLN;APITD1;ASPM;AURKA;AURKB;BIRC5;BLM;BUB1;BUB1B;SKA3;BORA;MIS18BP1;KNSTRN;MIS18A;CENPW;MPLKIP;CABLES2;CASC5;CAT;SPDL1;CCNA2;CCNB1;CCNB2;CCND1;CCND3;CCNE1;CCNF;CDC123;CDK1;CDC20;CDC25A;CDC25B;CDC25C;CDC26;CDK13;CDC6;NUF2;CDCA2;CDCA3;CDCA5;CDCA8;CDK2;CENPC;CENPE;CENPF;CENPJ;CENPV;CNTRL;CEP55;CHEK1;CHEK2;CKAP2;CKAP5;CKS1B;CKS2;CNTROB;CCP110;DAXX;DCLRE1A;DLGAP5;DSN1;E2F7;E2F8;ECT2;ENSA…
turquoise	GO:0007067	mitotic nuclear division	7.4e-20	1.12924e-16	308	139	48.36	ANKLE2;ANLN;APITD1;ASPM;AURKA;AURKB;BIRC5;BUB1;BUB1B;SKA3;BORA;MIS18BP1;KNSTRN;MIS18A;CENPW;MPLKIP;CASC5;SPDL1;CCNA2;CCNB1;CCNB2;CCNF;CDK1;CDC20;CDC25A;CDC25B;CDC25C;CDC26;CDK13;CDC6;NUF2;CDCA2;CDCA3;CDCA5;CDCA8;CDK2;CENPC;CENPE;CENPF;CENPN;CENPV;CHEK1;CHEK2;CKAP5;DCLRE1A;DLGAP5;DSCC1;DSN1;ENSA;ERCC6L;ESPL1;FAM64A;FAM83D;FBXO5;FLNA;FZR1;GEN1;GSG2;HAUS4;HAUS8;HELLS;INCENP;ITGB3BP;KATNA1;KIF11;KIF1…
turquoise	GO:0007059	chromosome segregation	1.1e-17	1.11907e-14	198	99	31.09	APITD1;AURKB;BIRC5;BRCA1;BUB1;BUB1B;SKA3;KNSTRN;MEIOB;MIS18A;CENPW;CASC5;SPDL1;CCNB1;CDC20;CDC26;CDC6;NUF2;CDCA2;CDCA5;CDCA8;CDK5RAP2;CENPC;CENPE;CENPF;CENPN;CHTF18;CTCF;CTNNB1;DLGAP5;DSCC1;DSN1;ECT2;ESCO2;ESPL1;FAM96A;FANCD2;FBXO5;GEN1;GSG2;HJURP;INCENP;KIF11;KIF14;KIF22;KIF2C;KIFC1;XRCC3;MAD2L1;NTMT1;MIS12;MMS19;MRE11A;MSH5;NCAPD2;NCAPD3;NCAPG;NDC80;NDE1;NEK2;NSL1;NUP37;NUP43;NUSAP1;PLK1;PMF1;P…
turquoise	GO:0006271	DNA strand elongation involved in DNA re...	8.3e-17	6.3329e-14	29	25	4.55	APEX1;CDC45;DNA2;FEN1;GINS2;LIG1;RPA1;MCM2;MCM3;MCM4;MCM5;MCM6;MCM7;PCNA;POLA1;POLA2;POLD1;POLD2;POLD3;PRIM1;RFC2;RFC3;RFC4;RPA2;RPA3
turquoise	GO:0019083	viral transcription	5.8e-15	3.54032e-12	158	59	24.81	AAAS;CHD1;NELFB;ELL;HDAC1;RPL18;RPL22;RPL35;RPS23;MNAT1;NUP107;NUP205;NUP210;NUP35;NUP37;NUP43;NUP54;NUP62;NUP85;NUP88;NUP93;NUP98;RAE1;RPL3;RPL10A;RPL11;RPL19;RPL21;RPL23;RPL24;RPL26;RPL32;RPL35A;RPL39;RPL4;RPL5;RPL7;RPL7A;RPL8;RPLP0;RPLP1;RPS12;RPS13;RPS15;RPS15A;RPS17;RPS20;RPS28;RPS3;RPS4X;RPS6;RPS9;RPSA;SMARCA4;SMARCB1;SNW1;SP1;SUPT16H;TCEA1
turquoise	GO:0000722	telomere maintenance via recombination	8.2e-14	4.17107e-11	23	20	3.61	APEX1;DNA2;FEN1;LIG1;RPA1;PCNA;POLA1;POLA2;POLD1;POLD2;POLD3;POLE;POLE2;PRIM1;RFC2;RFC3;RFC4;RPA2;RPA3;SMC6
turquoise	GO:0000086	G2/M transition of mitotic cell cycle	1.5e-13	6.54e-11	146	62	22.93	ALMS1;AURKA;BIRC5;BORA;TICRR;CCNA2;CCNB1;CCNB2;CCND1;CDK1;CDC25A;CDC25B;CDC25C;CDK2;CDK5RAP2;CENPF;CENPJ;CNTRL;CEP135;CEP152;CEP250;CEP72;CEP78;CHEK1;CHEK2;CKAP5;CCP110;CSRP2BP;DNM2;ENSA;FGFR1OP;FOXM1;KHDRBS1;KIF14;LIN54;LIN9;MASTL;MELK;MNAT1;MYBL2;NAE1;NDE1;NEDD1;NEK2;PCM1;PKMYT1;PLK1;PLK4;PPM1D;PPP1R12B;RAB8A;RAD51C;RCC2;RNASEH2B;SKP2;SSNA1;TAF2;TUBB4B;TUBG1;TUBGCP3;WEE1;YWHAE
turquoise	GO:0032201	telomere maintenance via semi-conservati...	4.6e-13	1.7549e-10	22	19	3.45	APEX1;DNA2;FEN1;LIG1;RPA1;PCNA;POLA1;POLA2;POLD1;POLD2;POLD3;POLE;POLE2;PRIM1;RFC2;RFC3;RFC4;RPA2;RPA3
turquoise	GO:0000278	mitotic cell cycle	8.1e-12	2.5942e-09	749	303	117.61	AAAS;ALMS1;ANKLE2;ANLN;APEX1;APITD1;ASPM;AURKA;AURKB;BIRC5;BLM;BRD7;BUB1;BUB1B;SKA3;BORA;MIS18BP1;KNSTRN;TICRR;STMN1;MIS18A;CENPW;MPLKIP;CASC5;CASP2;SPDL1;CCNA2;CCNB1;CCNB2;CCND1;CCNE1;CCNF;CDC123;CDK1;CDC20;CDC25A;CDC25B;CDC25C;CDC26;CDK13;CDC45;CDC6;NUF2;CDCA2;CDCA3;CDCA5;CDCA8;CDK2;CDK5RAP2;CDKN2C;CDKN3;CDT1;CENPA;CENPC;CENPE;CENPF;CENPH;CENPJ;CENPK;CENPL;CENPM;CENPN;CENPO;CENPV;CNTRL;CEP135;C…
turquoise	GO:0034080	CENP-A containing nucleosome assembly	8.5e-12	2.5942e-09	31	22	4.87	APITD1;MIS18BP1;MIS18A;CENPW;CASC5;CENPA;CENPC;CENPH;CENPK;CENPL;CENPM;CENPN;CENPO;HIST1H4C;HIST1H4E;HIST1H4H;HIST2H4B;HJURP;ITGB3BP;CENPU;OIP5;SMARCA5
turquoise	GO:0000724	double-strand break repair via homologou...	1.3e-11	3.60691e-09	66	34	10.36	APEX1;BLM;BRCA1;SFR1;PARPBP;MEIOB;AP5S1;MMS22L;MCM9;CDC45;CHEK1;FIGNL1;SHFM1;MTOR;GEN1;H2AFX;LIG1;RPA1;XRCC3;MDC1;MRE11A;POLQ;PPP4C;PRKDC;PSMD14;RAD51;RAD51AP1;RAD51C;RAD54L;RPA2;RPA3;SFPQ;SMC6;TEX15
turquoise	GO:0000082	G1/S transition of mitotic cell cycle	2.4e-11	6.104e-09	192	77	30.15	APEX1;BRD7;CASP2;CCNB1;CCND1;CCNE1;CDK1;CDC25A;CDC45;CDC6;CDCA5;CDK2;CDKN2C;CDKN3;CDT1;CKS1B;CTDSP2;CUL5;DBF4;DHFR;E2F7;EZH2;FBXO5;GSG2;IQGAP3;KIF14;RPA1;MCM10;MCM2;MCM3;MCM4;MCM5;MCM6;MCM7;MNAT1;MYB;ORC1;PCNA;JADE1;PIM1;PKD2;PKMYT1;POLA1;POLA2;POLE;POLE2;PPAT;PPP2R3B;PPP6C;PRIM1;PRKDC;PSMA1;PSMA3;PSMA4;PSMB2;PSMC2;PSMC6;PSMD11;PSMD14;PSME4;RB1;RBM38;RCC1;RFWD2;RFWD3;RPA2;RPA3;RPS6;RRM2;SENP2;SKP…
turquoise	GO:0006281	DNA repair	5.6e-11	1.31471e-08	348	136	54.64	ACTL6A;ALKBH3;APEX1;APITD1;BARD1;BAZ1B;BLM;BRCA1;BRCC3;SFR1;RHNO1;PARPBP;PIF1;TICRR;MEIOB;AP5S1;MGME1;MMS22L;MCM9;ERCC6L2;C9orf142;PRIMPOL;CDC14B;CDK1;CDC45;CDCA5;CDK2;CHAF1A;CHAF1B;CHD1L;CHEK1;CHEK2;DCLRE1A;DCLRE1B;DEK;DNA2;DTL;EEPD1;EME1;ERCC1;ERCC8;ESCO2;EXO1;FANCA;FANCB;FANCC;FANCD2;FANCE;FANCG;FANCI;FEN1;FIGNL1;SHFM1;FOXM1;MTOR;FZR1;GEN1;H2AFX;HMGA1;HMGB1;HMGB2;HMGN1;KIF22;LIG1;LIG3;RAD9A;RP…
turquoise	GO:0006414	translational elongation	8.3e-11	1.8094e-08	178	57	27.95	DAP3;DTD1;EEF1B2;EEF1D;EEF1G;EEFSEC;LARS;RPL18;RPL22;RPL35;RPS23;MRPL11;MRPL19;MRPL22;MRPL23;MRPL35;MRPL40;MRPL42;MRPL51;MRPL9;MRPS10;MRPS15;MRPS6;MRPS9;RPL3;RPL10A;RPL11;RPL19;RPL21;RPL23;RPL24;RPL26;RPL32;RPL35A;RPL39;RPL4;RPL5;RPL7;RPL7A;RPL8;RPLP0;RPLP1;RPS12;RPS13;RPS15;RPS15A;RPS17;RPS20;RPS28;RPS3;RPS4X;RPS6;RPS9;RPSA;SECISBP2;SRP9;VARS2
turquoise	GO:0006614	SRP-dependent cotranslational protein ta...	3.1e-10	6.30747e-08	97	41	15.23	RPL18;RPL22;RPL35;RPS23;RPL3;RPL10A;RPL11;RPL19;RPL21;RPL23;RPL24;RPL26;RPL32;RPL35A;RPL39;RPL4;RPL5;RPL7;RPL7A;RPL8;RPLP0;RPLP1;RPS12;RPS13;RPS15;RPS15A;RPS17;RPS20;RPS28;RPS3;RPS4X;RPS6;RPS9;RPSA;SEC11A;SEC63;SPCS3;SRP19;SRP68;SRP9;TRAM1
turquoise	GO:0006413	translational initiation	5.7e-10	1.08728e-07	225	67	35.33	ABCF1;TICRR;DAP3;EIF2AK1;EIF2S3;EIF3D;EIF3F;EIF3H;EIF3L;EIF4E2;EIF4EBP2;EIF4EBP3;EIF4H;EIF5;EIF5B;FECH;KHDRBS1;RPL18;RPL22;RPL35;RPS23;MRPL11;MRPL19;MRPL22;MRPL23;MRPL35;MRPL40;MRPL42;MRPL51;MRPL9;MRPS10;MRPS15;MRPS6;MRPS9;PPP1CA;RPL3;RPL10A;RPL11;RPL19;RPL21;RPL23;RPL24;RPL26;RPL32;RPL35A;RPL39;RPL4;RPL5;RPL7;RPL7A;RPL8;RPLP0;RPLP1;RPS12;RPS13;RPS15;RPS15A;RPS17;RPS20;RPS28;RPS3;RPS4X;RPS6;RPS6K…
turquoise	GO:0000184	nuclear-transcribed mRNA catabolic proce...	1.5e-09	2.69294e-07	105	42	16.49	DCP2;EXOSC10;PNRC2;RPL18;RPL22;RPL35;RPS23;MAGOH;PARN;RPL3;RPL10A;RPL11;RPL19;RPL21;RPL23;RPL24;RPL26;RPL32;RPL35A;RPL39;RPL4;RPL5;RPL7;RPL7A;RPL8;RPLP0;RPLP1;RPS12;RPS13;RPS15;RPS15A;RPS17;RPS20;RPS28;RPS3;RPS4X;RPS6;RPS9;RPSA;SECISBP2;UPF1;UPF3B
turquoise	GO:0006270	DNA replication initiation	2.3e-09	3.89978e-07	24	17	3.77	TICRR;CCNE1;CDC45;CDK2;CDT1;MCM2;MCM3;MCM4;MCM5;MCM6;MCM7;ORC1;POLA1;POLA2;POLE;POLE2;PRIM1
turquoise	GO:0006415	translational termination	3.0e-09	4.81895e-07	159	49	24.97	DAP3;RPL18;RPL22;RPL35;RPS23;MRPL11;MRPL19;MRPL22;MRPL23;MRPL35;MRPL40;MRPL42;MRPL51;MRPL9;MRPS10;MRPS15;MRPS6;MRPS9;RPL3;RPL10A;RPL11;RPL19;RPL21;RPL23;RPL24;RPL26;RPL32;RPL35A;RPL39;RPL4;RPL5;RPL7;RPL7A;RPL8;RPLP0;RPLP1;RPS12;RPS13;RPS15;RPS15A;RPS17;RPS20;RPS28;RPS3;RPS4X;RPS6;RPS9;RPSA;UPF1
turquoise	GO:0034502	protein localization to chromosome	4.5e-09	6.867e-07	30	19	4.71	ACD;AURKB;BUB1B;CASC5;SPDL1;CDK1;CDCA5;CENPA;ESCO2;EZH2;GSG2;H2AFY;PLK1;RAD21;RB1;RCC2;TEX15;CHAMP1;ZW10
darkgrey	GO:0006695	cholesterol biosynthetic process	3.7e-17	1.12924e-13	36	12	0.29	DHCR24;EBP;FDFT1;FDPS;HMGCR;HMGCS1;IDI1;INSIG1;LSS;MVK;NSDHL;SQLE
darkgrey	GO:0006720	isoprenoid metabolic process	3.3e-06	0.0050358	56	7	0.46	CYP1B1;FDFT1;FDPS;HMGCR;HMGCS1;IDI1;MVK
darkgrey	GO:0019432	triglyceride biosynthetic process	5.3e-06	0.00539187	32	5	0.26	ELOVL3;ELOVL5;ELOVL6;FASN;LPIN1
darkgrey	GO:0035337	fatty-acyl-CoA metabolic process	2.2e-05	0.016786	21	4	0.17	ELOVL3;ELOVL5;ELOVL6;FASN
darkgrey	GO:0008654	phospholipid biosynthetic process	2.9e-05	0.0177016	152	7	1.24	FADS1;FDPS;IDI1;LPIN1;MVK;PIGK;PTPMT1
darkgrey	GO:0071616	acyl-CoA biosynthetic process	5.3e-05	0.0269593	26	4	0.21	ELOVL3;ELOVL5;ELOVL6;FASN
darkgrey	GO:0001676	long-chain fatty acid metabolic process	0.00036	0.15696	42	4	0.34	CYP1B1;ELOVL5;ELOVL6;FADS1
darkgrey	GO:0042312	regulation of vasodilation	0.00053	0.202195	20	3	0.16	HMGCR;HMOX1;NOS2
darkgrey	GO:0006721	terpenoid metabolic process	0.00063	0.21364	42	3	0.34	CYP1B1;FDFT1;FDPS
darkgrey	GO:0055114	oxidation-reduction process	0.00101	0.291327	650	17	5.29	ADIPOR2;CACNA2D2;COX8A;CYP1B1;ECI1;DHCR24;FADS1;FASN;FDFT1;HMGCR;HMOX1;MDH1;NDUFA6;NOS2;NSDHL;PGD;SQLE
darkgrey	GO:0006636	unsaturated fatty acid biosynthetic proc...	0.00105	0.291327	25	3	0.2	ELOVL3;ELOVL5;FADS1
darkgrey	GO:0007584	response to nutrient	0.00265	0.62784	91	5	0.74	AACS;ADIPOR2;HMGCR;HMGCS1;HMOX1
darkgrey	GO:0001568	blood vessel development	0.00272	0.62784	307	6	2.5	CYP1B1;FLVCR1;HMOX1;MAP3K3;NSDHL;ROBO4
darkgrey	GO:0044249	cellular biosynthetic process	0.00288	0.62784	3696	32	30.05	ASH2L;CYP1B1;DDR2;ELOVL3;ELOVL5;ELOVL6;FADS1;FASN;FDFT1;FDPS;GMPPA;HMGCR;HMGCS1;HMOX1;HOXD4;IDI1;INSIG1;LPIN1;MMAB;MPV17L2;MVK;NLK;NOS2;NPC1;PARP14;PIGK;PTPMT1;SP6;TLE2;TRIM11;ZDHHC12;ZNF584
darkgrey	GO:0006633	fatty acid biosynthetic process	0.00486	0.988848	69	6	0.56	ELOVL3;ELOVL5;ELOVL6;FADS1;FASN;INSIG1
darkgrey	GO:0006084	acetyl-CoA metabolic process	0.01240	1	21	2	0.17	FASN;MVK
darkgrey	GO:0010657	muscle cell apoptotic process	0.01357	1	22	2	0.18	HMGCR;HMOX1
darkgrey	GO:0006641	triglyceride metabolic process	0.01421	1	56	7	0.46	DBI;ELOVL3;ELOVL5;ELOVL6;FASN;INSIG1;LPIN1
darkgrey	GO:0046686	response to cadmium ion	0.01869	1	26	2	0.21	HMOX1;NPC1
darkgrey	GO:0048661	positive regulation of smooth muscle cel...	0.01869	1	26	2	0.21	HMGCR;HMOX1
greenyellow	GO:0031102	neuron projection regeneration	0.00051	1	20	4	0.39	BCL2;ISL1;JUN;TSPO
greenyellow	GO:0034394	protein localization to cell surface	0.00145	1	26	4	0.5	ASTN2;MRAP2;GPD1L;RAB11FIP5
greenyellow	GO:0051495	positive regulation of cytoskeleton orga...	0.00247	1	105	6	2.03	BRK1;ITGB1BP1;KATNB1;SEMA5A;SPAST;STMN2
greenyellow	GO:0071310	cellular response to organic substance	0.00268	1	1118	25	21.6	ABR;ATP1A1;ATP6V1A;ATP6V1C1;BCL2;BFAR;CTSB;DUSP1;CERS1;GPER1;IGFBP5;ISL1;ITGB1BP1;JUN;LANCL2;PDCD6;MIF;NDUFA13;NSMF;PHOX2B;RAB11FIP5;STMN2;TPP1;TSPO;ZNF16
greenyellow	GO:0048678	response to axon injury	0.00318	1	32	4	0.62	BCL2;ISL1;JUN;TSPO
greenyellow	GO:0071156	regulation of cell cycle arrest	0.00332	1	83	4	1.6	GPER1;MIF;PHOX2B;RNF112
greenyellow	GO:0010595	positive regulation of endothelial cell ...	0.00356	1	33	4	0.64	AAMP;ITGB1BP1;PDCD6;SEMA5A
greenyellow	GO:0050728	negative regulation of inflammatory resp...	0.00717	1	40	4	0.77	ABR;DUSP10;GPER1;ISL1
greenyellow	GO:0001836	release of cytochrome c from mitochondri...	0.00729	1	40	3	0.77	BCL2;GPER1;JUN
greenyellow	GO:0007409	axonogenesis	0.00800	1	362	9	7	BCL2;ISL1;MYCBP2;NTNG1;PHOX2B;PLXNA1;PTPRO;SEMA5A;SPAST
greenyellow	GO:0015991	ATP hydrolysis coupled proton transport	0.00834	1	22	3	0.43	ATP5G3;ATP6V1A;ATP6V1C1
greenyellow	GO:0035335	peptidyl-tyrosine dephosphorylation	0.00881	1	66	5	1.28	DUSP1;DUSP10;DUSP23;DUSP28;PTPRO
greenyellow	GO:0014812	muscle cell migration	0.00928	1	36	6	0.7	AAMP;BCL2;BIN3;IGFBP5;ITGB1BP1;PLXNA1
greenyellow	GO:0051271	negative regulation of cellular componen...	0.00943	1	114	6	2.2	ABR;BCL2;IGFBP5;ITGB1BP1;PTPRO;SEMA5A
greenyellow	GO:0000188	inactivation of MAPK activity	0.00946	1	23	3	0.44	DUSP1;DUSP10;RGS4
greenyellow	GO:0003254	regulation of membrane depolarization	0.00946	1	23	3	0.44	BCL2;GPD1L;TSPO
greenyellow	GO:0071214	cellular response to abiotic stimulus	0.01057	1	152	6	2.94	ATP1A1;CERS1;NSMF;NMT1;RAB11FIP5;TSPO
greenyellow	GO:0038032	termination of G-protein coupled recepto...	0.01066	1	24	3	0.46	RGS17;RGS4;RGS5
greenyellow	GO:0014910	regulation of smooth muscle cell migrati...	0.01066	1	24	3	0.46	BCL2;IGFBP5;PLXNA1
greenyellow	GO:0032355	response to estradiol	0.01085	1	45	4	0.87	DUSP1;GPER1;GPX4;SLC25A36
cyan	GO:0000737	DNA catabolic process, endonucleolytic	0.00098	1	51	5	0.77	APEX2;DCLRE1C;SLX1B;FAN1;OGG1
cyan	GO:0033120	positive regulation of RNA splicing	0.00318	1	20	3	0.3	DAZAP1;SNRNP70;THRAP3
cyan	GO:0033875	ribonucleoside bisphosphate metabolic pr...	0.00421	1	22	3	0.33	COASY;MCCC2;MLYCD
cyan	GO:0034032	purine nucleoside bisphosphate metabolic...	0.00421	1	22	3	0.33	COASY;MCCC2;MLYCD
cyan	GO:0006096	glycolytic process	0.00424	1	44	4	0.66	ADPGK;ALDOA;PGAM1;PGK1
cyan	GO:0030705	cytoskeleton-dependent intracellular tra...	0.00599	1	90	3	1.36	CEP131;TUBA1B;TUBA1C
cyan	GO:0050685	positive regulation of mRNA processing	0.00608	1	25	3	0.38	DAZAP1;SNRNP70;THRAP3
cyan	GO:0034470	ncRNA processing	0.00792	1	239	9	3.61	RTCB;CPSF3L;DGCR8;IMP4;NOLC1;NOP2;OSGEP;PUS1;TARBP2
cyan	GO:0046128	purine ribonucleoside metabolic process	0.00891	1	169	7	2.55	ALDOA;COASY;COX15;NDUFA10;MCCC2;MLYCD;OSGEP
cyan	GO:0051168	nuclear export	0.01058	1	123	9	1.86	RITA1;EIF6;RNPS1;NUP133;NUPL2;RANGAP1;SRSF11;THOC5;XPOT
cyan	GO:0032259	methylation	0.01435	1	237	6	3.58	C9orf114;METTL17;METTL6;MPHOSPH8;NOP2;TRMT112
cyan	GO:2000117	negative regulation of cysteine-type end...	0.01485	1	46	4	0.69	NAIP;CSNK2A1;DNAJA3;PCID2
cyan	GO:0042102	positive regulation of T cell proliferat...	0.01551	1	35	3	0.53	CD46;DHPS;DNAJA3
cyan	GO:0006406	mRNA export from nucleus	0.01658	1	65	4	0.98	RNPS1;NUP133;SRSF11;THOC5
cyan	GO:0032088	negative regulation of NF-kappaB transcr...	0.02217	1	40	3	0.6	BRMS1;CDK5RAP3;DNAJA3
cyan	GO:0043154	negative regulation of cysteine-type end...	0.03016	1	45	3	0.68	NAIP;CSNK2A1;DNAJA3
cyan	GO:0007017	microtubule-based process	0.03031	1	406	6	6.13	CEP131;CSNK1D;E2F4;FKBP4;TUBA1B;TUBA1C
cyan	GO:0022618	ribonucleoprotein complex assembly	0.03098	1	136	6	2.05	DDX23;EIF3G;EIF6;PIH1D1;PRPF3;TARBP2
cyan	GO:0006094	gluconeogenesis	0.03191	1	46	3	0.69	ALDOA;PGAM1;PGK1
cyan	GO:0035337	fatty-acyl-CoA metabolic process	0.03942	1	21	2	0.32	GCDH;MLYCD
black	GO:0034641	cellular nitrogen compound metabolic pro...	0.00011	0.33572	3948	171	153	AASDHPPT;ABLIM1;ACVR2A;ADSS;AEBP2;AGGF1;ALX1;ARHGAP22;ARID5B;ARNTL;ASXL2;ATF1;ATP5A1;ATP5G1;ATP5S;CTU1;BCKDHA;BMP2;BOP1;COMMD9;EAPP;COPRS;TCEANC2;CAMK2D;ZNF830;CD3EAP;CDK7;CDKN1C;CEP290;CKMT1A;CKMT1B;CSTF2T;CWC15;DDN;DHODH;DHX16;DHX34;DHX36;DIS3;EDNRA;EIF2S1;ELK1;GATA3;GEMIN8;GLRX2;GPT2;GUCY1A3;HINFP;HNRNPH3;ID2;INSM2;IVD;KDM7A;KDM3A;KLF15;LEMD3;LHX6;PYCR1;ZNF696;MECP2;LPIN2;MACROD1;MAX;MED23;MET…
black	GO:0055008	cardiac muscle tissue morphogenesis	0.00104	1	26	6	1.01	BMP2;FKBP1A;PTCD2;SMAD7;TCAP;ZFPM1
black	GO:0006355	regulation of transcription, DNA-templat...	0.00160	1	2147	102	83.2	ABLIM1;ACVR2A;AEBP2;ALX1;ARHGAP22;ARID5B;ARNTL;ASXL2;ATF1;BMP2;COMMD9;EAPP;COPRS;CAMK2D;CDK7;CDKN1C;CEP290;DDN;DHX36;ELK1;GATA3;GLRX2;HINFP;ID2;INSM2;KDM7A;KDM3A;KLF15;LEMD3;LHX6;ZNF696;MECP2;LPIN2;MAX;MED23;MINA;MKL2;MSL3;MXD1;MYC;KAT7;NFKBIA;NFX1;NUFIP1;PDE2A;PHB;PIK3R1;POLR3C;PPM1F;PRMT6;PRPF6;RCBTB1;RFX5;SAMD11;SATB1;SBNO2;SETD6;SETDB1;SMAD7;SMAD9;SRFBP1;TADA1;TAF1;TASP1;TBX3;TFB2M;TOX;ZBED3;…
black	GO:0006396	RNA processing	0.00161	1	481	26	18.64	AGGF1;CDK7;CSTF2T;CWC15;DHX16;DHX34;DHX36;GEMIN8;HNRNPH3;METTL1;MRM1;NUFIP1;PIK3R1;POLR2I;PRPF6;PTCD2;RNMT;PTBP3;SF3A1;SF3B5;SYF2;TRMT2A;TRNT1;TRUB2;UTP6;ZPR1
black	GO:0003281	ventricular septum development	0.00400	1	28	5	1.09	GATA3;ID2;SMAD7;TBX3;ZFPM1
black	GO:0006814	sodium ion transport	0.00449	1	90	5	3.49	COMMD9;CAMK2D;SLC9B2;SLC38A2;SLC6A8
black	GO:0006812	cation transport	0.00621	1	498	28	19.3	ATP13A1;ATP5A1;ATP5G1;ATP5S;ATP8A1;COMMD9;RNF207;CAMK2D;CYP27B1;EDNRA;FKBP1A;ITPR1;KCNF1;KCNH4;KCNK3;LMTK2;NFKBIE;SLC9B2;OCA2;P2RX6;PDE2A;SLC38A2;SLC6A8;SLC6A9;SNX3;STIM2;STK39;TFRC
black	GO:0046189	phenol-containing compound biosynthetic ...	0.00657	1	20	4	0.78	DDT;GATA3;OCA2;PNMT
black	GO:0035690	cellular response to drug	0.00723	1	32	5	1.24	MYC;PDE2A;PPM1F;RNF149;TFRC
black	GO:0016571	histone methylation	0.00742	1	83	8	3.22	ASXL2;COPRS;GATA3;KDM3A;MECP2;PRMT6;SATB1;SETDB1
black	GO:0003229	ventricular cardiac muscle tissue develo...	0.00843	1	24	5	0.93	FKBP1A;ID2;PTCD2;SMAD7;TBX3
black	GO:0018022	peptidyl-lysine methylation	0.00846	1	69	6	2.67	ASXL2;EEF2KMT;GATA3;KDM3A;SETD6;SETDB1
black	GO:0003300	cardiac muscle hypertrophy	0.00933	1	22	4	0.85	CAMK2D;KLF15;PRKCA;TCAP
black	GO:0018107	peptidyl-threonine phosphorylation	0.01113	1	49	6	1.9	CAMK2D;LMTK2;PRKCA;SMAD7;STK39;TAF1
black	GO:0031060	regulation of histone methylation	0.01235	1	37	4	1.43	ASXL2;GATA3;KDM3A;MECP2
black	GO:0032846	positive regulation of homeostatic proce...	0.01251	1	65	7	2.52	ACVR2A;DHX36;EDNRA;ID2;SEC24A;TFRC;TMEM27
black	GO:0051051	negative regulation of transport	0.01519	1	225	12	8.72	RNF207;CAMK2D;CRBN;NFKBIA;NFKBIE;PDE2A;PEA15;PRKCA;SNX3;STK39;TBC1D4;TRIM9
black	GO:0001510	RNA methylation	0.01658	1	39	5	1.51	METTL1;MRM1;RNMT;TFB2M;TRMT2A
black	GO:0034766	negative regulation of ion transmembrane...	0.01923	1	27	4	1.05	RNF207;CAMK2D;CRBN;STK39
black	GO:0000060	protein import into nucleus, translocati...	0.01923	1	27	4	1.05	ARNTL;NFKBIA;PDE2A;UBR5
grey60	GO:0016073	snRNA metabolic process	0.00028	0.62566	26	4	0.32	INTS4;INTS9;SNAPC4;ZC3H8
grey60	GO:0070126	mitochondrial translational termination	0.00041	0.62566	78	6	0.97	AURKAIP1;MRPL18;MRPL4;MRPS26;MRPS5;MRRF
grey60	GO:0006400	tRNA modification	0.00110	0.848456	37	4	0.46	CDK5RAP1;DUS3L;NSUN2;QTRT1
grey60	GO:0006611	protein export from nucleus	0.00163	0.848456	41	4	0.51	EIF5A;NUTF2;PARK7;XPO5
grey60	GO:1901998	toxin transport	0.00244	0.848456	22	3	0.27	CCT2;CCT4;CCT6A
grey60	GO:0070124	mitochondrial translational initiation	0.00252	0.848456	76	5	0.95	AURKAIP1;MRPL18;MRPL4;MRPS26;MRPS5
grey60	GO:0070125	mitochondrial translational elongation	0.00267	0.848456	77	5	0.96	AURKAIP1;MRPL18;MRPL4;MRPS26;MRPS5
grey60	GO:0014003	oligodendrocyte development	0.00278	0.848456	23	3	0.29	EIF2B5;FGFR3;WASF3
grey60	GO:0043094	cellular metabolic compound salvage	0.00278	0.848456	23	3	0.29	APRT;MTAP;NAPRT
grey60	GO:0009988	cell-cell recognition	0.00278	0.848456	23	3	0.29	CCT2;CCT4;CCT6A
grey60	GO:0007338	single fertilization	0.00365	1	51	4	0.64	CCT2;CCT4;CCT6A;PARK7
grey60	GO:0032259	methylation	0.00631	1	237	11	2.95	CXXC1;DOT1L;KMT2B;MTAP;NSUN2;NSUN6;RNMTL1;RRP8;TARBP1;TYW3;WDR92
grey60	GO:0003333	amino acid transmembrane transport	0.00719	1	32	3	0.4	SLC15A4;SLC25A26;SLC7A6
grey60	GO:0018205	peptidyl-lysine modification	0.00742	1	216	8	2.69	CXXC1;DOT1L;EIF5A;KMT2B;PARK7;RUVBL2;USPL1;WDR92
grey60	GO:0006733	oxidoreduction coenzyme metabolic proces...	0.00929	1	51	3	0.64	COQ7;COQ9;NAPRT
grey60	GO:0001510	RNA methylation	0.01244	1	39	3	0.49	NSUN2;RNMTL1;TARBP1
grey60	GO:0051084	'de novo' posttranslational protein fold...	0.01333	1	40	3	0.5	CCT2;CCT4;CCT6A
grey60	GO:0006120	mitochondrial electron transport, NADH t...	0.01425	1	41	3	0.51	COQ9;NDUFV1;PARK7
grey60	GO:1901576	organic substance biosynthetic process	0.02364	1	3736	54	46.55	AATF;ACVR1B;AIMP2;AKAP12;ALG1;ALG3;APRT;ASCC2;AURKAIP1;BRD9;CIRH1A;COQ7;COQ9;CXXC1;DIDO1;DOT1L;EIF2B5;EIF3CL;EIF5A;FGFR3;LMO1;ZNF692;LRPPRC;MAPK13;MED16;KMT2B;MRPL18;MRPL4;MRPS26;MRPS5;MRRF;MTAP;NAPRT;NR2C1;PARK7;POLR2B;PQBP1;PTGES2;QTRT1;RPL13;RRP8;RUVBL2;SARS2;SNAPC4;ST8SIA2;TARBP1;TSC2;ZC3H8;ZNF202;ZNF212;ZNF266;ZNF276;ZNF317;ZNF341
grey60	GO:0046545	development of primary female sexual cha...	0.02447	1	49	3	0.61	ACVR1B;EIF2B5;KMT2B
orange	GO:0001658	branching involved in ureteric bud morph...	0.00042	1	26	3	0.15	PGF;PTCH1;SOX9
orange	GO:0061647	histone H3-K9 modification	0.00077	1	32	3	0.18	HDAC4;JARID2;KAT2B
orange	GO:0001656	metanephros development	0.00184	1	43	3	0.25	PDGFRA;PTCH1;SOX9
orange	GO:0070555	response to interleukin-1	0.00310	1	39	3	0.22	ETS1;HDAC4;SOX9
orange	GO:0031018	endocrine pancreas development	0.00625	1	21	2	0.12	PDE3B;SOX9
orange	GO:0043471	regulation of cellular carbohydrate cata...	0.00625	1	21	2	0.12	FBP1;HDAC4
orange	GO:0003407	neural retina development	0.00685	1	22	2	0.13	SOX9;TSPAN12
orange	GO:0051148	negative regulation of muscle cell diffe...	0.00748	1	23	2	0.13	HDAC4;SOX9
orange	GO:0060042	retina morphogenesis in camera-type eye	0.00748	1	23	2	0.13	SOX9;TSPAN12
orange	GO:0045912	negative regulation of carbohydrate meta...	0.00880	1	25	2	0.14	FBP1;HDAC4
orange	GO:0014068	positive regulation of phosphatidylinosi...	0.00950	1	26	2	0.15	PDGFRA;SOX9
orange	GO:0022414	reproductive process	0.01010	1	582	10	3.32	ABAT;ANTXR1;ZFP36L1;CLIC4;CREM;ETS1;PDGFRA;PGF;SLCO4C1;SOX9
orange	GO:0019933	cAMP-mediated signaling	0.01023	1	27	2	0.15	PDE3B;SOX9
orange	GO:0001885	endothelial cell development	0.01023	1	27	2	0.15	CLIC4;S1PR3
orange	GO:0030858	positive regulation of epithelial cell d...	0.01023	1	27	2	0.15	H2AFY2;SOX9
orange	GO:0045668	negative regulation of osteoblast differ...	0.01023	1	27	2	0.15	HDAC4;PTCH1
orange	GO:0071593	lymphocyte aggregation	0.01139	1	194	2	1.11	ZFP36L1;STK10
orange	GO:0048732	gland development	0.01166	1	213	5	1.21	ETS1;JARID2;PDGFRA;PTCH1;SOX9
orange	GO:0006334	nucleosome assembly	0.01285	1	86	3	0.49	H1F0;H2AFY2;SOX9
orange	GO:0007275	multicellular organismal development	0.01345	1	2552	22	14.55	ZFP36L1;CD248;CLIC4;CNN2;CREM;ETS1;FAM101B;H2AFY2;HDAC4;HIC1;JARID2;KCNJ8;MCL1;PDE3B;PDGFRA;PGF;PIR;PTCH1;S1PR3;SLCO4C1;SOX9;TSPAN12
magenta	GO:0006695	cholesterol biosynthetic process	1.9e-06	0.0057988	36	8	0.88	CYP51A1;DHCR7;G6PD;GGPS1;MVD;MSMO1;SEC14L2;SREBF1
magenta	GO:0006633	fatty acid biosynthetic process	8.2e-05	0.125132	69	9	1.69	ACSL3;ACSS2;C9orf3;CBR4;HSD17B12;TECR;MSMO1;SCD;SYK
magenta	GO:0034446	substrate adhesion-dependent cell spread...	0.00020	0.18312	44	6	1.08	ABL1;AKIP1;CALR;EPHB3;FZD7;LAMC1
magenta	GO:0030324	lung development	0.00024	0.18312	94	10	2.3	DHCR7;DICER1;HEG1;HES1;LIPA;NODAL;NOTCH1;NRAS;SREBF1;STK40
magenta	GO:0018279	protein N-linked glycosylation via aspar...	0.00055	0.33572	96	9	2.35	ALG9;B4GALT4;CALR;GNE;MVD;OSTC;PGM3;PREB;VCP
magenta	GO:0048704	embryonic skeletal system morphogenesis	0.00066	0.33572	44	6	1.08	GSC;HOXA6;HOXD3;NODAL;SMAD3;TULP3
magenta	GO:0030198	extracellular matrix organization	0.00108	0.47088	186	12	4.56	ABL1;COL9A2;ELF3;HSD17B12;ITGB5;LAMA4;LAMC1;P3H1;PXDN;NOTCH1;SMAD3;SMOC1
magenta	GO:0045665	negative regulation of neuron differenti...	0.00152	0.543256	98	6	2.4	CALR;DGUOK;HES1;MEIS1;NOTCH1;PBX1
magenta	GO:0070167	regulation of biomineral tissue developm...	0.00176	0.543256	37	3	0.91	DICER1;SMAD3;WNT6
magenta	GO:0010883	regulation of lipid storage	0.00181	0.543256	22	4	0.54	ABCA1;FTO;OSBPL11;OSBPL8
magenta	GO:1902930	regulation of alcohol biosynthetic proce...	0.00215	0.543256	23	4	0.56	ACSL3;DHCR7;SEC14L2;SREBF1
magenta	GO:2000738	positive regulation of stem cell differe...	0.00215	0.543256	23	4	0.56	AXIN2;GLIPR2;NOTCH1;SMAD3
magenta	GO:0045995	regulation of embryonic development	0.00236	0.543256	56	6	1.37	FZD7;HES1;LAMA4;NODAL;NOTCH1;TULP3
magenta	GO:0048546	digestive tract morphogenesis	0.00254	0.543256	24	4	0.59	EPHB3;NODAL;NOTCH1;SMAD3
magenta	GO:0007492	endoderm development	0.00267	0.543256	44	5	1.08	ITGB5;LAMC1;NODAL;NOTCH1;SMAD3
magenta	GO:0048538	thymus development	0.00296	0.556541	25	4	0.61	ABL1;EPHB3;HES1;PBX1
magenta	GO:0009952	anterior/posterior pattern specification	0.00310	0.556541	114	11	2.79	AXIN2;BTG2;HES1;HOXA6;HOXD3;HOXD8;NODAL;NOTCH1;PBX1;SMAD3;TULP3
magenta	GO:0014020	primary neural tube formation	0.00345	0.584967	59	4	1.45	LUZP1;NODAL;PLXNB2;TULP3
magenta	GO:0097006	regulation of plasma lipoprotein particl...	0.00395	0.622608	27	4	0.66	ABCA1;ACSL3;LDLR;LPCAT3
magenta	GO:0006694	steroid biosynthetic process	0.00408	0.622608	83	12	2.03	CYP51A1;DHCR7;HSD17B11;G6PD;GGPS1;HINT2;HSD17B12;MVD;PBX1;MSMO1;SEC14L2;SREBF1
grey	GO:0006955	immune response	4.5e-05	0.13734	666	72	61.33	APOBEC3C;BCL10;BMI1;BMPR1A;C4A;CCL3L3;CCR10;CLEC4A;CNPY3;CXCL10;DEFB116;DLG1;DOCK2;ERAP1;F12;FCGR2B;FCGR3B;FCN1;FCRL5;FES;GEM;GPRC5B;GTPBP1;HCK;HIST1H2BE;HLA-DRB3;MNX1;ICAM2;IL20;IL20RB;IL5RA;KLB;NRROS;LTB4R;MAP3K14;TAB2;MAPK14;MAPK8;MYO1G;TRIM22;OTUD7B;POLR2K;POLR2L;PPBP;PRKCQ;PRKCSH;PROCR;PTAFR;PTK2B;PVR;RAB27A;RNF19B;S100A14;S1PR4;SARM1;SEC61A1;SEMA4A;SH2D1A;SLAMF7;SOCS3;SOS1;SPPL2B;STAT6;TMEM…
grey	GO:0016579	protein deubiquitination	0.0027	1	67	14	6.17	ASXL1;ENY2;OTUD7B;SUPT3H;USP19;USP2;USP21;USP25;USP34;USP36;USP40;USP44;VCPIP1;ZRANB1
grey	GO:0006120	mitochondrial electron transport, NADH t...	0.0033	1	41	10	3.78	DLD;DNAJC15;NDUFA5;NDUFA4;NDUFB1;NDUFB5;NDUFB8;NDUFS4;NDUFS5;NDUFS8
grey	GO:1900371	regulation of purine nucleotide biosynth...	0.0085	1	54	7	4.97	ADRA2A;AVPR2;FLCN;NF1;NPR1;PTK2B;RAMP2
grey	GO:0006482	protein demethylation	0.0085	1	23	3	2.12	ALKBH4;KDM4C;PPME1
grey	GO:0048878	chemical homeostasis	0.0091	1	452	42	41.62	ADRA2A;AVPR2;BDH2;MCUR1;CCR10;CEBPA;CRY1;CXCL10;S1PR1;EGLN1;EPHX2;FCRL5;FXYD1;GPR68;GPRC5B;HK2;HLA-DRB3;HMOX2;HOMER1;KCNH2;KCNJ10;SCN5A;MET;NARFL;NPR1;PDE6B;PTK2B;HACD3;PYGL;RANGRF;S100A14;S1PR4;SERPINF1;SESN2;SLC25A23;SLC46A1;SREBF2;TBC1D20;TPT1;USF1;USF2;WNK3
grey	GO:0090311	regulation of protein deacetylation	0.0123	1	22	6	2.03	CTBP1;HDAC2;JDP2;MAPK8;SKI;TRPS1
grey	GO:0072676	lymphocyte migration	0.0123	1	22	6	2.03	ADAM10;CXCL10;S1PR1;MSN;MYO1G;PTK2B
grey	GO:0055065	metal ion homeostasis	0.0142	1	246	20	22.65	AVPR2;BDH2;MCUR1;CCR10;CXCL10;S1PR1;EPHX2;FCRL5;FXYD1;HMOX2;KCNH2;KCNJ10;NPR1;PDE6B;PTK2B;S100A14;S1PR4;SLC25A23;SLC46A1;TPT1
grey	GO:0002690	positive regulation of leukocyte chemota...	0.0154	1	23	6	2.12	ADAM10;CXCL10;PPBP;PTK2B;S100A14;VEGFC
grey	GO:0042267	natural killer cell mediated cytotoxicit...	0.0154	1	23	6	2.12	PVR;RAB27A;RNF19B;SH2D1A;SLAMF7;VAMP7
grey	GO:0032844	regulation of homeostatic process	0.0155	1	180	25	16.57	ADRA2A;ARNT;AVPR2;BCL10;BGLAP;CXCL10;S1PR1;FCRL5;FLCN;GAS2L1;GPR68;HLA-DRB3;SCN5A;MAPK14;NF1;NPR1;POT1;PTK2B;RANGRF;SENP1;SLC22A5;SLC25A23;SREBF2;WNK3;YLPM1
grey	GO:0006954	inflammatory response	0.0180	1	239	34	22.01	ADRA2A;ASH1L;C4A;CCL3L3;CEBPA;CXCL10;EPHX2;F12;GPR68;GPRC5B;HCK;HLA-DRB3;HNRNPA0;HRH1;IER3;IL20;IL20RB;IL5RA;KCNJ10;NRROS;LTB4R;MAPK14;NFKBID;NMI;NUPR1;PARP4;PPBP;PRKCQ;PTAFR;PXK;SERPINF1;SOCS3;TNIP1;VAMP7
grey	GO:0046580	negative regulation of Ras protein signa...	0.0190	1	24	6	2.21	FLCN;ARHGAP35;MFN2;NF1;RASA2;TRIM67
grey	GO:0032609	interferon-gamma production	0.0206	1	37	5	3.41	AVPR2;HLA-DRB3;IL20RB;RNF19B;RUNX3
grey	GO:0043266	regulation of potassium ion transport	0.0206	1	28	4	2.58	ADRA2A;DLG1;KCNH2;PTK2B
grey	GO:2000241	regulation of reproductive process	0.0225	1	46	9	4.24	GDF9;TPST2;NRK;NUPR1;OVGP1;PKDREJ;RNASE10;SERPINF1;SMURF2
grey	GO:0042552	myelination	0.0226	1	67	10	6.17	AMIGO1;ARHGEF10;DLG1;GJC3;GNPAT;KCNJ10;NF1;NFASC;PLLP;SKI
grey	GO:0007186	G-protein coupled receptor signaling pat...	0.0243	1	311	40	28.64	ADRA2A;AVPR2;CCR10;CELSR2;CISH;CRY1;CXCL10;DGKI;S1PR1;FCN1;FZD6;GNAT1;GPR146;GPR156;GPR27;ADGRG1;GPR68;GPR84;GPRC5B;HOMER1;HRH1;LRP1;LTB4R;NPR1;OR10AD1;OR2B2;OR9A4;PDE6B;PPBP;PPEF1;PRKCQ;PTAFR;RAMP2;RGS8;RIC8B;S1PR4;SLC24A1;TAPT1;VIPR1;VN1R2
grey	GO:0006888	ER to Golgi vesicle-mediated transport	0.0275	1	63	11	5.8	GAS1;GOPC;GOSR2;RAB35;RANGRF;SEC24C;STX17;STX18;TBC1D20;VAMP7;YKT6
lightgreen	GO:0070527	platelet aggregation	0.0011	1	27	5	0.81	ACTG1;CSRP1;HSPB1;ILK;STXBP3
lightgreen	GO:0045047	protein targeting to ER	0.0027	1	100	3	2.99	CHMP4A;CHMP4B;SRPR
lightgreen	GO:0008333	endosome to lysosome transport	0.0069	1	26	4	0.78	VIPAS39;HGS;HOOK2;M6PR
lightgreen	GO:0009132	nucleoside diphosphate metabolic process	0.0080	1	27	4	0.81	AK1;NME7;NUDT16;NUDT9
lightgreen	GO:0050821	protein stabilization	0.0098	1	80	7	2.39	IFT46;CDC37;CHP1;COG3;TBRG1;TSC1;VHL
lightgreen	GO:1901215	negative regulation of neuron death	0.0111	1	105	5	3.14	CHMP4A;CHMP4B;ERBB3;IKBKG;ILK
lightgreen	GO:0006635	fatty acid beta-oxidation	0.0116	1	46	5	1.37	ACAA1;ACAD11;ACADVL;CPT1B;ECHS1
lightgreen	GO:0098661	inorganic anion transmembrane transport	0.0153	1	45	5	1.34	ANO10;CPT1B;SLC25A20;SLC26A10;SLC26A6
lightgreen	GO:0046785	microtubule polymerization	0.0197	1	35	4	1.05	ARL2;CLASP2;TPPP;TUBG2
lightgreen	GO:0007224	smoothened signaling pathway	0.0259	1	67	5	2	IFT46;C21orf2;NME7;STK36;WDR19
lightgreen	GO:0003341	cilium movement	0.0267	1	22	3	0.66	CCDC151;NME7;STK36
lightgreen	GO:0072583	clathrin-mediated endocytosis	0.0267	1	22	3	0.66	DNM1;PICALM;TNK2
lightgreen	GO:0032273	positive regulation of protein polymeriz...	0.0278	1	65	4	1.94	ARL2;ARPC4;WASH1;TPPP
lightgreen	GO:0071331	cellular response to hexose stimulus	0.0298	1	52	3	1.55	SIN3A;SLC26A6;STX4
lightgreen	GO:0008645	hexose transport	0.0299	1	77	3	2.3	M6PR;STXBP3;TSC1
lightgreen	GO:0035556	intracellular signal transduction	0.0315	1	1546	48	46.2	ADCY7;ARL2;CAPS;CC2D1A;CHP1;CYTH2;DBNL;DGKA;DIABLO;DNAJC27;EIF2B4;ERBB3;FOXO4;GPS2;HGS;HSPB1;IKBKG;ILK;ING4;JAK1;LEMD2;MAP4K2;MC1R;MIB2;MRAS;NEK8;NOS1AP;PDK2;PLD2;RAB4A;RABL2B;RALB;RAP1GDS1;RAPGEFL1;RTKN;RUNDC3A;SGSM2;SH2B1;SLC26A6;SPSB3;STK36;TNK2;TRAPPC1;TRIP6;TSC1;WSB1;XIAP;ZDHHC17
lightgreen	GO:0010507	negative regulation of autophagy	0.0336	1	24	3	0.72	CHMP4A;CHMP4B;ZKSCAN3
lightgreen	GO:0006813	potassium ion transport	0.0340	1	77	5	2.3	CHP1;HCN3;KCNT1;NOS1AP;TSC1
lightgreen	GO:1901615	organic hydroxy compound metabolic proce...	0.0344	1	274	9	8.19	ACAA1;ACADVL;ACER3;ADH5;GBA2;GOT1;LPCAT4;MC1R;SPHK2
lightgreen	GO:0008152	metabolic process	0.0349	1	7285	221	217.7	ABCC5;ABHD11;ACAA1;ACAD10;ACAD11;ACAD8;ACADVL;ACER3;ACTL6B;ADCY7;ADH5;PHYKPL;AHCYL2;AHSA2;AK1;ANAPC4;APBA3;SPEG;ARL2;ARMCX3;ATG16L2;ATHL1;ATP6V1B2;ATP6V1F;B3GNT2;BCKDK;IFT46;VIPAS39;CTC1;PERM1;CAPN12;CAPRIN2;CAPS;CC2D1A;CCBL1;CCNL2;CCS;CD2BP2;CDC37;CES4A;CFD;CHMP4A;CHMP4B;CHP1;CIRBP;CLASP2;CLOCK;COG3;COMMD5;COQ5;CPT1B;CSGALNACT2;CYTH2;DBNL;DECR2;DGKA;DIABLO;DMAP1;DNAJC27;DYNLRB1;DNM1;ECHS1;VOPP1;…
darkgreen	GO:0006687	glycosphingolipid metabolic process	0.00095	1	41	4	0.44	ASAH1;CTSA;HEXA;SUMF1
darkgreen	GO:1902476	chloride transmembrane transport	0.00294	1	27	3	0.29	CLCN4;CLCNKA;GABRR1
darkgreen	GO:1900006	positive regulation of dendrite developm...	0.00294	1	27	3	0.29	CAMK2B;OBSL1;RELN
darkgreen	GO:0009311	oligosaccharide metabolic process	0.00327	1	28	3	0.3	GNPTG;IDUA;MAN1B1
darkgreen	GO:0009405	pathogenesis	0.00376	1	185	7	1.99	CSPG5;HEXA;IDUA;STX1B;PFKL;PGAM2;SLC2A3
darkgreen	GO:0044273	sulfur compound catabolic process	0.00399	1	30	3	0.32	CSPG5;HEXA;IDUA
darkgreen	GO:0060079	regulation of excitatory postsynaptic me...	0.00480	1	32	3	0.34	STX1B;PPP3CA;RELN
darkgreen	GO:0006027	glycosaminoglycan catabolic process	0.00524	1	33	3	0.36	CSPG5;HEXA;IDUA
darkgreen	GO:0050804	regulation of synaptic transmission	0.00563	1	133	6	1.43	CAMK2B;CSPG5;STX1B;PICK1;PPP3CA;RELN
darkgreen	GO:0030204	chondroitin sulfate metabolic process	0.00723	1	37	3	0.4	CSPG5;HEXA;IDUA
darkgreen	GO:0046148	pigment biosynthetic process	0.00779	1	38	3	0.41	SLC25A39;SOX2;UROD
darkgreen	GO:0022409	positive regulation of cell-cell adhesio...	0.00813	1	102	4	1.1	FSTL3;HSPH1;RLTPR;SOX2
darkgreen	GO:0050709	negative regulation of protein secretion	0.00837	1	39	3	0.42	ERP29;PFKL;PPP3CA
darkgreen	GO:0048814	regulation of dendrite morphogenesis	0.00961	1	41	3	0.44	CAMK2B;OBSL1;RELN
darkgreen	GO:0060997	dendritic spine morphogenesis	0.01924	1	20	2	0.22	CAMK2B;RELN
darkgreen	GO:0009081	branched-chain amino acid metabolic proc...	0.01924	1	20	2	0.22	AUH;BCAT2
darkgreen	GO:0006779	porphyrin-containing compound biosynthet...	0.01924	1	20	2	0.22	SLC25A39;UROD
darkgreen	GO:0016572	histone phosphorylation	0.02112	1	21	2	0.23	MAPK3;RPS6KA4
darkgreen	GO:0048286	lung alveolus development	0.02112	1	21	2	0.23	ERRFI1;SOX2
darkgreen	GO:0045604	regulation of epidermal cell differentia...	0.02112	1	21	2	0.23	ERRFI1;REG3G
lightcyan	GO:0048771	tissue remodeling	0.00014	0.35098	60	5	0.88	ATP7A;DBH;HIF1A;JAG1;SPP1
lightcyan	GO:0045944	positive regulation of transcription fro...	0.00023	0.35098	525	19	7.71	AHI1;ARID3A;CDKN2A;FOXO1;FOXO3;HIF1A;HOXD10;HOXD9;JAG1;LUM;NFKB2;NOTCH4;NR2F1;PAF1;PHOX2A;PKNOX1;SLC9A1;STRN3;TCF7L1
lightcyan	GO:0050821	protein stabilization	0.00111	1	80	6	1.17	CDKN2A;FLOT2;HSPA1B;IFI30;NCKAP1;TSPAN1
lightcyan	GO:0003073	regulation of systemic arterial blood pr...	0.00163	1	35	4	0.51	NCALD;NPPA;PDE4D;RASL10B
lightcyan	GO:0071453	cellular response to oxygen levels	0.00202	1	84	5	1.23	FOXO1;HIF1A;LPAR1;SLC9A1;UBQLN1
lightcyan	GO:0046189	phenol-containing compound biosynthetic ...	0.00294	1	20	3	0.29	ATP7A;DBH;PMEL
lightcyan	GO:0035136	forelimb morphogenesis	0.00294	1	20	3	0.29	CRABP2;HOXD10;HOXD9
lightcyan	GO:0045639	positive regulation of myeloid cell diff...	0.00295	1	41	4	0.6	FOXO3;HIF1A;HSPA1B;JAG1
lightcyan	GO:0048666	neuron development	0.00373	1	603	16	8.85	AHI1;ATP7A;CDH11;EFNB2;HOXD10;HOXD9;LPAR1;NEFL;NR2F1;PBX3;RET;SNAPIN;SOS2;SPP1;TTC8;VCL
lightcyan	GO:0051239	regulation of multicellular organismal p...	0.00379	1	1189	36	17.45	ADAMTS9;AHI1;AMOT;CDKN2A;CTSH;CYP26B1;DBH;DHRS3;EFNB2;FOXO1;FOXO3;FRZB;GAMT;HIF1A;HSPA1B;JAG1;KCNE5;LPAR1;NBR1;MAD2L2;NEFL;NFKB2;NOTCH4;NPPA;NR2F1;PAF1;PBX3;PDE4D;PHOX2A;PIN1;PRKCH;RET;SLC9A1;SNAPIN;SPP1;TCF7L1
lightcyan	GO:0009100	glycoprotein metabolic process	0.00420	1	264	7	3.87	ADAMTS9;ATP7A;CHST7;GALNT16;HIF1A;RAMP1;SEC23A
lightcyan	GO:0048546	digestive tract morphogenesis	0.00500	1	24	3	0.35	AHI1;HIF1A;NCKAP1
lightcyan	GO:0002009	morphogenesis of an epithelium	0.00521	1	255	10	3.74	AHI1;ATP7A;CTSH;FRZB;HIF1A;JAG1;NCKAP1;NOTCH4;RET;VCL
lightcyan	GO:0032868	response to insulin	0.00542	1	177	7	2.6	FOXO1;NPPA;PRKAG1;SIK2;SLC9A1;SORT1;VGF
lightcyan	GO:0045165	cell fate commitment	0.00602	1	94	5	1.38	CYP26B1;HOXD10;JAG1;NOTCH4;PAF1
lightcyan	GO:0030858	positive regulation of epithelial cell d...	0.00699	1	27	3	0.4	ADAMTS9;AHI1;PRKCH
lightcyan	GO:1901019	regulation of calcium ion transmembrane ...	0.00699	1	27	3	0.4	NPPA;PDE4D;SLC9A1
lightcyan	GO:0008088	axon cargo transport	0.00855	1	29	3	0.43	HIF1A;NEFL;SNAPIN
lightcyan	GO:0045646	regulation of erythrocyte differentiatio...	0.00855	1	29	3	0.43	FOXO3;HIF1A;HSPA1B
lightcyan	GO:0019827	stem cell maintenance	0.00897	1	101	5	1.48	FOXO1;FOXO3;JAG1;PAF1;TCF7L1
darkturquoise	GO:0070849	response to epidermal growth factor	0.014	1	20	2	0.18	EEF1A1;PLCG1
darkturquoise	GO:0006376	mRNA splice site selection	0.016	1	21	2	0.19	LUC7L3;SRSF5
darkturquoise	GO:0072583	clathrin-mediated endocytosis	0.017	1	22	2	0.2	CLTA;GAK
darkturquoise	GO:0046471	phosphatidylglycerol metabolic process	0.017	1	22	2	0.2	PGS1;TAZ
darkturquoise	GO:0000381	regulation of alternative mRNA splicing,...	0.017	1	22	2	0.2	RBM4;RBM5
darkturquoise	GO:0046854	phosphatidylinositol phosphorylation	0.020	1	24	2	0.22	IP6K2;PI4KAP1
darkturquoise	GO:0006511	ubiquitin-dependent protein catabolic pr...	0.022	1	395	5	3.63	MVB12A;FBXL12;FBXW4;PSMC4;PSMC5
darkturquoise	GO:0006749	glutathione metabolic process	0.027	1	28	2	0.26	CNDP2;GGT7
darkturquoise	GO:0000413	protein peptidyl-prolyl isomerization	0.031	1	30	2	0.28	NKTR;PPIA
darkturquoise	GO:0006890	retrograde vesicle-mediated transport, G...	0.031	1	30	2	0.28	ARCN1;SCYL1
darkturquoise	GO:0019068	virion assembly	0.033	1	31	2	0.28	MVB12A;PPIA
darkturquoise	GO:0042398	cellular modified amino acid biosyntheti...	0.041	1	35	2	0.32	CNDP2;GGT7
darkturquoise	GO:0042059	negative regulation of epidermal growth ...	0.041	1	35	2	0.32	CLTA;ZGPAT
darkturquoise	GO:0048524	positive regulation of viral process	0.044	1	83	3	0.76	MVB12A;GTF2H4;PPIA
darkturquoise	GO:0006639	acylglycerol metabolic process	0.045	1	61	2	0.56	CEL;PGS1
darkturquoise	GO:0043647	inositol phosphate metabolic process	0.054	1	41	2	0.38	IP6K2;PLCG1
darkturquoise	GO:0043255	regulation of carbohydrate biosynthetic ...	0.057	1	42	2	0.39	CLK2;KAT2A
darkturquoise	GO:0043903	regulation of symbiosis, encompassing mu...	0.061	1	129	4	1.19	MVB12A;GTF2H4;LTA;PPIA
darkturquoise	GO:0022037	metencephalon development	0.062	1	65	2	0.6	ARCN1;KAT2A
darkturquoise	GO:0006094	gluconeogenesis	0.067	1	46	2	0.42	CLK2;KAT2A
salmon	GO:0030433	ER-associated ubiquitin-dependent protei...	5.0e-06	0.0094612	41	7	0.7	HERPUD1;HSP90B1;HSPA5;RHBDD1;VIMP;WFS1;XBP1
salmon	GO:0006987	activation of signaling protein activity...	6.2e-06	0.0094612	59	8	1	BAX;DNAJB11;DNAJC3;HERPUD1;HSP90B1;HSPA5;WFS1;XBP1
salmon	GO:1903573	negative regulation of response to endop...	2.8e-05	0.025179	22	5	0.37	DNAJC3;HERPUD1;VIMP;WFS1;XBP1
salmon	GO:0006457	protein folding	3.3e-05	0.025179	166	11	2.82	ALG12;DNAJB11;EDEM2;HSP90B1;HSPA5;P4HB;MLEC;PDIA4;TUBB6;TXNDC11;WFS1
salmon	GO:2001243	negative regulation of intrinsic apoptot...	0.00013	0.079352	68	7	1.16	AKT1;ARHGEF2;HERPUD1;VIMP;TRIM32;WFS1;XBP1
salmon	GO:1902235	regulation of endoplasmic reticulum stre...	0.00038	0.193293	21	4	0.36	HERPUD1;VIMP;WFS1;XBP1
salmon	GO:0007015	actin filament organization	0.00055	0.2398	179	7	3.04	ARHGEF2;ASAP3;CTNNA1;HSP90B1;NEBL;SDC4;SLIT2
salmon	GO:0048515	spermatid differentiation	0.00085	0.324275	62	3	1.05	BAX;PIWIL1;RHBDD1
salmon	GO:0001525	angiogenesis	0.00193	0.654484	226	9	3.84	ANPEP;BAX;BCAS3;PTK2;SAT1;SLIT2;THY1;TMIGD2;XBP1
salmon	GO:0051346	negative regulation of hydrolase activit...	0.00257	0.724156	173	10	2.94	AKT1;BCAS3;BST2;PPP1R35;FICD;HERPUD1;NGF;RGS2;SERPINH1;TMED2
salmon	GO:0000165	MAPK cascade	0.00261	0.724156	378	12	6.43	AKT1;DUSP6;ITGA1;ITPKB;NGF;RGS2;RHBDD3;SEMA4C;SETX;STK38;TRAF4;TRIB3
salmon	GO:0043087	regulation of GTPase activity	0.00355	0.85456	309	12	5.25	ARHGAP12;ARHGDIB;ARHGEF2;ASAP3;BCAS3;DOCK5;FICD;PLXNB1;PTK2;RGS2;THY1;TMED2
salmon	GO:0048010	vascular endothelial growth factor recep...	0.00378	0.85456	88	6	1.5	AKT1;CTNNA1;ITPR3;NCF2;PTK2;XBP1
salmon	GO:0006508	proteolysis	0.00392	0.85456	829	27	14.09	AKT1;AMZ2;ANPEP;BAX;BST2;DNAJC3;HERPUD1;HSP90B1;HSPA5;IMMP2L;JOSD1;KLHL22;P4HB;MMP11;NGF;PGPEP1;PLAU;PTK2;RHBDD1;RHBDD3;VIMP;SERPINH1;TRIB3;TRIM32;TRIP12;WFS1;XBP1
salmon	GO:0001822	kidney development	0.00517	1	141	8	2.4	BAX;HOXD11;SDC4;SLIT2;SOX11;STRA6;TSHZ3;WFS1
salmon	GO:0042113	B cell activation	0.00567	1	96	4	1.63	BAX;BST2;AKAP17A;XBP1
salmon	GO:0032436	positive regulation of proteasomal ubiqu...	0.00644	1	44	4	0.75	AKT1;HERPUD1;TRIB3;XBP1
salmon	GO:0051893	regulation of focal adhesion assembly	0.00665	1	23	3	0.39	BCAS3;PTK2;SDC4
salmon	GO:0034405	response to fluid shear stress	0.00665	1	23	3	0.39	AKT1;NCF2;XBP1
salmon	GO:0045732	positive regulation of protein catabolic...	0.00705	1	163	9	2.77	AKT1;HERPUD1;PTK2;RHBDD1;RHBDD3;STX5;TRIB3;TRIM32;XBP1
darkred	GO:0006355	regulation of transcription, DNA-templat...	0.0047	1	2147	56	52.14	AHR;BLZF1;BMP8B;CC2D1B;CCNL1;CREB1;DDX17;EID2B;GABPB1;HACE1;IL11;ING5;LILRB1;TCF24;ZNF587;ZNF876P;ZNF69;ZNF658;LRRFIP1;MAP2K1;MBTD1;OGT;PLAGL1;PMS2P3;PUF60;RAX2;RFX1;SNAPC1;TAF1C;TAF9;TBL1XR1;NELFCD;ZEB1;ZFYVE16;ZNF14;ZNF223;ZNF394;ZNF430;ZNF483;ZNF486;ZNF512B;ZNF514;ZNF526;ZNF549;ZNF557;ZNF577;ZNF600;ZNF638;ZNF652;ZNF667;ZNF669;ZNF674;ZNF682;ZNF773;ZNF786;ZNF860
darkred	GO:0051297	centrosome organization	0.0102	1	68	5	1.65	HAUS2;KIAA0101;ROCK2;TUBE1;XRCC2
darkred	GO:0048858	cell projection morphogenesis	0.0199	1	540	9	13.12	C11orf63;ARPIN;CFAP74;TBC1D32;CREB1;MAP2K1;ROCK2;SNX1;TMEM17
darkred	GO:0048232	male gamete generation	0.0246	1	227	4	5.51	TDRP;CATSPER2;MCM8;TDRD1
darkred	GO:0045670	regulation of osteoclast differentiation	0.0296	1	28	3	0.68	CREB1;LILRB1;LILRB3
darkred	GO:0010558	negative regulation of macromolecule bio...	0.0354	1	767	12	18.63	AHR;CC2D1B;CDAN1;CREB1;EIF2AK4;LAG3;LILRB1;LRRFIP1;TAF1C;TBL1XR1;NELFCD;ZEB1
darkred	GO:0090305	nucleic acid phosphodiester bond hydroly...	0.0445	1	167	6	4.06	EXO5;EXD3;MBD4;N4BP2;PNPT1;TDP1
darkred	GO:0031503	protein complex localization	0.0452	1	33	3	0.8	EXOC3;EXOC3L1;IL18
darkred	GO:0042107	cytokine metabolic process	0.0476	1	42	4	1.02	IL18;LAG3;LILRB1;TNFSF15
darkred	GO:0006396	RNA processing	0.0554	1	481	17	11.68	AHNAK;CCNL1;CLK1;CLK3;CLK4;DDX17;DHX57;HNRNPU;RNPC3;LUC7L;PDCD11;PNPT1;PUF60;RBM17;USP49;ZFC3H1;ZNF638
darkred	GO:0050890	cognition	0.0570	1	119	3	2.89	CREB1;SHROOM4;MAGT1
darkred	GO:0019318	hexose metabolic process	0.0573	1	149	3	3.62	FUOM;MAN2C1;OGT
darkred	GO:0032990	cell part morphogenesis	0.0583	1	556	11	13.5	C11orf63;ARPIN;CFAP74;TBC1D32;CREB1;MAP2K1;NUBPL;PNPT1;ROCK2;SNX1;TMEM17
darkred	GO:0051248	negative regulation of protein metabolic...	0.0595	1	545	8	13.24	DUSP19;EIF2AK4;LAG3;LILRB1;OGT;PDCL;PSMD12;TAF9
darkred	GO:0032941	secretion by tissue	0.0627	1	41	3	1	C11orf63;CREB1;SLC4A5
darkred	GO:0071897	DNA biosynthetic process	0.0696	1	64	4	1.55	KIAA0101;POLG2;POLH;REV1
darkred	GO:0018210	peptidyl-threonine modification	0.0712	1	52	2	1.26	CLK1;GALNT3
darkred	GO:0002768	immune response-regulating cell surface ...	0.0713	1	195	5	4.74	CREB1;FCGR3A;LILRB1;MAP2K1;PHLPP2
darkred	GO:0031399	regulation of protein modification proce...	0.0744	1	863	12	20.96	ACSL1;BMP8B;CCNL1;DUSP19;FKBP14;FKTN;IL11;IL18;MAP2K1;OGT;PSMD12;TNFSF15
darkred	GO:0044773	mitotic DNA damage checkpoint	0.0769	1	81	3	1.97	HUS1B;MBD4;PSMD12
purple	GO:0006606	protein import into nucleus	2.8e-05	0.085456	147	10	2.9	IPO13;MAVS;KPNA4;KPNA6;NUP214;PHIP;PPP1R10;PPP3R1;SMAD4;TNPO3
purple	GO:0045944	positive regulation of transcription fro...	0.00026	0.39676	525	23	10.37	CEBPB;CUX1;AGO2;EP300;EPC1;HIPK2;HSF1;IKZF2;MAVS;KPNA6;KMT2A;MAML3;MED12;MTF1;NR2C2;PHIP;PPP3R1;RLF;SMAD4;SSBP3;STAT5A;ZNF148;ZNF462
purple	GO:0045893	positive regulation of transcription, DN...	0.00164	1	735	34	14.51	BPTF;CEBPB;CUX1;DVL1;AGO2;EP300;EPC1;HIPK2;HSF1;IKZF2;MAVS;KPNA6;KMT2A;MAML3;MED12;KMT2E;MTF1;KAT6A;NR2C2;NSD1;PATZ1;PHIP;PIAS1;PPP3R1;RLF;RPTOR;SMAD4;SMARCAD1;SMARCC2;SSBP3;STAT5A;TAF15;ZNF148;ZNF462
purple	GO:1900034	regulation of cellular response to heat	0.00208	1	28	4	0.55	EP300;HSF1;CCAR2;RPTOR
purple	GO:0060828	regulation of canonical Wnt signaling pa...	0.00369	1	153	6	3.02	CCNY;DIXDC1;CTDNEP1;DVL1;CDK14;PSMA5
purple	GO:0030901	midbrain development	0.00412	1	50	5	0.99	DLG5;FZD3;NDST1;SEC16A;ZNF148
purple	GO:0001843	neural tube closure	0.00445	1	55	5	1.09	DVL1;FZD3;HECTD1;SETD2;MED12
purple	GO:0016568	chromatin modification	0.00489	1	433	21	8.55	BPTF;BRD1;BRD3;CABIN1;EP300;EPC1;EPC2;SETD2;KDM4A;KDM3B;KANSL1;KMT2A;KMT2E;KAT6A;NSD1;SETD1A;SMARCAD1;SMARCC2;SRCAP;TAF5L;TDG
purple	GO:0006351	transcription, DNA-templated	0.00665	1	2261	77	44.65	ASCC3;BBX;BPTF;BRD3;CEBPB;CSNK2A2;CUX1;DVL1;AGO2;EP300;EPC1;EPC2;FER;FNIP2;GTF2IRD1;GTF3C1;H3F3A;HIPK2;HSF1;SETD2;IKZF2;IRF2BP1;KDM4A;KDM3B;MAVS;CCAR2;KPNA6;KMT2A;TGFBRAP1;MAML3;MED12;MED13L;KMT2E;MTF1;KAT6A;NR2C2;NSD1;RPRD1A;PATZ1;PHF3;PHIP;PIAS1;POLR2A;PPP1R10;PPP3R1;PRDM4;RLF;RPAP1;RPAP2;RPTOR;SAMD4B;SETD1A;SMAD4;SMARCAD1;SMARCC2;SND1;SRCAP;SSBP3;STAT5A;TAF15;TAF5L;TDG;TROVE2;XAB2;ZFHX3;ZNF12;…
purple	GO:0031175	neuron projection development	0.00775	1	536	18	10.58	ADCY1;APH1A;CSNK2A2;CUX1;DIXDC1;DVL1;FZD3;GIT1;GPRIN1;PSPN;HERC1;MAP2K2;MARK2;RAC3;SMAD4;STK11;TBC1D24;TSKU
purple	GO:0006406	mRNA export from nucleus	0.00903	1	65	5	1.28	SETD2;ZC3H11A;NUP214;SMG7;THOC2
purple	GO:0043966	histone H3 acetylation	0.01080	1	44	4	0.87	BRD1;KMT2A;KAT6A;TAF5L
purple	GO:0043967	histone H4 acetylation	0.01356	1	47	4	0.93	EP300;EPC1;KANSL1;KMT2A
purple	GO:0016073	snRNA metabolic process	0.01411	1	26	3	0.51	INTS12;INTS5;RPAP2
purple	GO:0006355	regulation of transcription, DNA-templat...	0.01477	1	2147	71	42.4	ASCC3;BBX;BPTF;BRD3;CEBPB;CSNK2A2;CUX1;DVL1;AGO2;EP300;EPC1;EPC2;FER;FNIP2;GTF2IRD1;H3F3A;HIPK2;HSF1;SETD2;IKZF2;IRF2BP1;KDM4A;KDM3B;MAVS;CCAR2;KPNA6;KMT2A;TGFBRAP1;MAML3;MED12;MED13L;KMT2E;MTF1;KAT6A;NR2C2;NSD1;RPRD1A;PATZ1;PHIP;PIAS1;POLR2A;PPP3R1;PRDM4;RLF;RPAP2;RPTOR;SAMD4B;SETD1A;SMAD4;SMARCAD1;SMARCC2;SND1;SRCAP;SSBP3;STAT5A;TAF15;TAF5L;TDG;ZFHX3;ZNF12;ZNF148;ZNF282;ZNF462;ZNF48;ZNF480;ZNF5…
purple	GO:0060070	canonical Wnt signaling pathway	0.01497	1	180	9	3.55	CCNY;DIXDC1;CTDNEP1;DVL1;FZD3;MED12;CDK14;PSMA5;STK11
purple	GO:0007188	adenylate cyclase-modulating G-protein c...	0.01894	1	54	3	1.07	ADCY1;GNA11;WASF2
purple	GO:0001892	embryonic placenta development	0.02032	1	53	4	1.05	BPTF;CEBPB;HSF1;SETD2
purple	GO:0000086	G2/M transition of mitotic cell cycle	0.02553	1	146	7	2.88	ARPP19;CCNY;CEP164;EP300;NUMA1;CDK14;PPP2R2A
purple	GO:0045088	regulation of innate immune response	0.02621	1	163	5	3.22	MAVS;MAP2K2;PIAS1;STAT5A;TRAFD1
royalblue	GO:0048754	branching morphogenesis of an epithelial...	9.2e-05	0.203467	84	7	1.08	DCHS1;ENG;ETV4;GNA13;LRP6;PAK1;VANGL2
royalblue	GO:0050680	negative regulation of epithelial cell p...	0.00014	0.203467	62	6	0.8	CASK;ENG;ETV4;FBXW7;LRP6;NFIB
royalblue	GO:0035335	peptidyl-tyrosine dephosphorylation	0.00020	0.203467	66	6	0.85	PTP4A2;PTPN1;PTPN23;PTPRF;RNGTT;SSH1
royalblue	GO:0007156	homophilic cell adhesion via plasma memb...	0.00068	0.51884	55	5	0.71	DCHS1;TENM3;PCDHGB6;PCDHGC3;PTPN23
royalblue	GO:0007266	Rho protein signal transduction	0.00101	0.56462	341	8	4.39	ARHGEF11;ARHGEF7;DENND1B;GBF1;ARHGEF25;GNA12;GNA13;VANGL2
royalblue	GO:0045944	positive regulation of transcription fro...	0.00111	0.56462	525	16	6.76	ARID4B;ARNT2;ATF6B;CASK;CEBPG;CHD8;ENG;ETV4;FBXW7;HSF2;LRP6;MAPK7;MEIS3;NFIB;SLC30A9;ZMIZ1
royalblue	GO:0090174	organelle membrane fusion	0.00160	0.6976	78	3	1	SMURF1;TECPR1;VPS18
royalblue	GO:0006984	ER-nucleus signaling pathway	0.00347	1	24	3	0.31	ATF6B;FBXW7;PTPN1
royalblue	GO:0046513	ceramide biosynthetic process	0.00390	1	25	3	0.32	CERS6;ST6GALNAC6;ST8SIA3
royalblue	GO:0034394	protein localization to cell surface	0.00437	1	26	3	0.33	GBF1;RAB11B;SMURF1
royalblue	GO:0006890	retrograde vesicle-mediated transport, G...	0.00657	1	30	3	0.39	BET1L;COPG2;GBF1
royalblue	GO:0046777	protein autophosphorylation	0.00683	1	131	6	1.69	CAMKK2;EIF2AK2;ENG;MAP3K13;PAK1;PAK2
royalblue	GO:0051247	positive regulation of protein metabolic...	0.00725	1	787	16	10.14	CAB39;CD276;CEBPG;EIF2AK2;ENG;FBXW7;MAP3K13;MAPK7;MBTPS1;PAK1;PAK2;PTPN1;SEC31A;SMURF1;TAOK1;VANGL2
royalblue	GO:0030968	endoplasmic reticulum unfolded protein r...	0.00749	1	91	6	1.17	ATF6B;DERL1;EIF2AK2;MBTPS1;PTPN1;SEC31A
royalblue	GO:0018279	protein N-linked glycosylation via aspar...	0.00787	1	96	5	1.24	DOLK;GANAB;SEC31A;ST6GALNAC6;ST8SIA3
royalblue	GO:0001947	heart looping	0.00859	1	33	3	0.43	ENG;LRP6;VANGL2
royalblue	GO:1902591	single-organism membrane budding	0.00859	1	33	3	0.43	GBF1;GOLPH3;SEC31A
royalblue	GO:0030010	establishment of cell polarity	0.00919	1	64	4	0.82	ARHGEF11;CLASP1;GBF1;GOLPH3
royalblue	GO:0042035	regulation of cytokine biosynthetic proc...	0.00933	1	34	3	0.44	CD276;CEBPG;ZNF287
royalblue	GO:0061097	regulation of protein tyrosine kinase ac...	0.00933	1	34	3	0.44	FBXW7;PAK2;PTPN1
lightyellow	GO:0032755	positive regulation of interleukin-6 pro...	0.00035	1	25	4	0.35	NOD1;RIPK2;TICAM2;TIRAP
lightyellow	GO:0055072	iron ion homeostasis	0.00083	1	55	4	0.76	EPAS1;FAM132B;STEAP1;NEO1
lightyellow	GO:0006954	inflammatory response	0.00099	1	239	11	3.31	AIF1;BDNF;FOXP1;ZP3;LYN;NOD1;PPARD;RASGRP1;RIPK2;TICAM2;TIRAP
lightyellow	GO:0032680	regulation of tumor necrosis factor prod...	0.00146	1	36	4	0.5	FOXP1;NOD1;RIPK2;TIRAP
lightyellow	GO:0032729	positive regulation of interferon-gamma ...	0.00329	1	22	3	0.3	ZP3;RIPK2;TICAM2
lightyellow	GO:0034142	toll-like receptor 4 signaling pathway	0.00332	1	73	5	1.01	LYN;NOD1;RIPK2;TICAM2;TIRAP
lightyellow	GO:0002690	positive regulation of leukocyte chemota...	0.00374	1	23	3	0.32	AIF1;RAC2;TIRAP
lightyellow	GO:0032642	regulation of chemokine production	0.00423	1	24	3	0.33	RIPK2;TICAM2;TIRAP
lightyellow	GO:0007416	synapse assembly	0.00529	1	51	4	0.71	BDNF;LRP4;PCDHB2;ROBO2
lightyellow	GO:0060021	palate development	0.00567	1	52	4	0.72	BCOR;BNC2;FZD2;TIPARP
lightyellow	GO:0050830	defense response to Gram-positive bacter...	0.00658	1	28	3	0.39	NOD1;RIPK2;TIRAP
lightyellow	GO:0043200	response to amino acid	0.00792	1	68	4	0.94	BDNF;CDKN1B;LYN;SH3BP4
lightyellow	GO:0042771	intrinsic apoptotic signaling pathway in...	0.00800	1	30	3	0.41	BCL2L12;PMAIP1;PPP2R5C
lightyellow	GO:0006919	activation of cysteine-type endopeptidas...	0.00834	1	58	4	0.8	APAF1;CDKN1B;NOD1;PMAIP1
lightyellow	GO:0034134	toll-like receptor 2 signaling pathway	0.00834	1	58	4	0.8	LYN;NOD1;RIPK2;TIRAP
lightyellow	GO:0030308	negative regulation of cell growth	0.00884	1	92	5	1.27	BCL11A;CDKN1B;PPARD;SERTAD2;SH3BP4
lightyellow	GO:0009066	aspartate family amino acid metabolic pr...	0.00957	1	32	3	0.44	ALDH7A1;ASRGL1;SMS
lightyellow	GO:0046632	alpha-beta T cell differentiation	0.00957	1	32	3	0.44	AP3B1;FOXP1;RIPK2
lightyellow	GO:0046330	positive regulation of JNK cascade	0.00994	1	61	4	0.84	GADD45A;NOD1;RIPK2;TIRAP
lightyellow	GO:0034138	toll-like receptor 3 signaling pathway	0.01172	1	64	4	0.89	NOD1;RIPK2;TICAM2;TIRAP

## Sheet: WGCNA OR
Gene enrichment analysis
Gene-list	WGCNA module	logOR	SE	p.value	FDR
04_SFARI_score4plus	all	-0.123843	0.132792	0.334214	0.709212
03_SFARI_all	all	-0.0726118	0.113666	0.507337	0.849237
02_AutismKB_core	all	-0.0155389	0.163526	0.937704	1
13_Fromer_SCZ_allRDNV	all	0.332167	0.0839367	4.32873e-05	0.00063488
14_Cocchi_Pruning	all	0.373249	0.210163	0.0586925	0.237859
08_Iossifiv_RDNV	all	0.43107	0.0856681	1.64885e-07	3.62747e-06
01_AutismKB	all	0.489456	0.0423796	1.34079e-32	2.06482e-30
11_Parikshak_ID_genes	all	0.672674	0.11982	1.61132e-09	4.5117e-08
07_Gilman_Netbag	all	0.674462	0.292681	0.0108413	0.0795028
09_DeRubeis_RDNV	all	0.689599	0.243073	0.00156624	0.0137829
10_Darnell_FMRP	all	0.936066	0.0854752	3.12882e-33	9.63675e-31
05_Voineagu_M12	all	0.940594	0.121909	8.8184e-18	4.52678e-16
06_Voineagu_M16	all	1.30659	0.146926	4.61991e-26	4.7431e-24
12_Pinto_ID_genes	all	1.59113	0.198178	1.65275e-24	1.27261e-22
14_Cocchi_Pruning	black	-0.936363	0.889268	0.524013	0.852804
06_Voineagu_M16	black	-0.703248	0.487753	0.201576	0.559327
11_Parikshak_ID_genes	black	-0.329799	0.405789	0.591377	0.884497
10_Darnell_FMRP	black	-0.196846	0.264134	0.543421	0.854376
01_AutismKB	black	0.0605343	0.134561	0.634319	0.925925
02_AutismKB_core	black	0.0877441	0.493018	0.788048	1
05_Voineagu_M12	black	0.200367	0.307382	0.495099	0.842489
03_SFARI_all	black	0.202352	0.338	0.570347	0.873909
13_Fromer_SCZ_allRDNV	black	0.215688	0.243775	0.347698	0.709212
08_Iossifiv_RDNV	black	0.226879	0.243804	0.343596	0.709212
07_Gilman_Netbag	black	0.269137	0.677769	0.667917	0.940446
04_SFARI_score4plus	black	0.403351	0.358761	0.267905	0.629702
12_Pinto_ID_genes	black	0.510794	0.340153	0.128213	0.406896
09_DeRubeis_RDNV	black	0.867026	0.45405	0.0675123	0.263476
07_Gilman_Netbag	blue	-0.968408	0.569772	0.114983	0.380803
04_SFARI_score4plus	blue	-0.137826	0.221346	0.602274	0.896138
03_SFARI_all	blue	-0.116506	0.188383	0.591579	0.884497
14_Cocchi_Pruning	blue	-0.0974369	0.319059	0.878761	1
13_Fromer_SCZ_allRDNV	blue	0.0432803	0.127075	0.700893	0.964946
02_AutismKB_core	blue	0.202635	0.236766	0.375166	0.731201
08_Iossifiv_RDNV	blue	0.234811	0.119502	0.0529492	0.226505
12_Pinto_ID_genes	blue	0.39045	0.18162	0.0375969	0.180935
06_Voineagu_M16	blue	0.391404	0.152113	0.0117561	0.0842068
01_AutismKB	blue	0.393888	0.059302	8.89009e-11	3.04239e-09
11_Parikshak_ID_genes	blue	0.408886	0.148287	0.00818385	0.0663322
09_DeRubeis_RDNV	blue	0.496574	0.278256	0.0712271	0.274224
10_Darnell_FMRP	blue	0.882969	0.0895372	2.38723e-20	1.47054e-18
05_Voineagu_M12	blue	1.04303	0.118602	4.11845e-16	1.81212e-14
06_Voineagu_M16	brown	-0.144752	0.202478	0.567629	0.873909
05_Voineagu_M12	brown	-0.144227	0.189281	0.533087	0.852804
08_Iossifiv_RDNV	brown	-0.030548	0.143928	0.887597	1
04_SFARI_score4plus	brown	-0.00610628	0.230529	1	1
10_Darnell_FMRP	brown	0.0131201	0.127569	0.898621	1
01_AutismKB	brown	0.0138987	0.0715602	0.830631	1
13_Fromer_SCZ_allRDNV	brown	0.0175462	0.140596	0.888062	1
14_Cocchi_Pruning	brown	0.0283394	0.332359	0.866716	1
03_SFARI_all	brown	0.0451018	0.19403	0.768587	1
11_Parikshak_ID_genes	brown	0.161016	0.176204	0.350927	0.711089
12_Pinto_ID_genes	brown	0.170571	0.213676	0.425445	0.771385
09_DeRubeis_RDNV	brown	0.292124	0.322819	0.364531	0.724359
02_AutismKB_core	brown	0.320185	0.246987	0.208577	0.564385
07_Gilman_Netbag	brown	0.323537	0.378535	0.387511	0.741325
10_Darnell_FMRP	cyan	-0.585874	0.490994	0.331007	0.709212
06_Voineagu_M16	cyan	-0.442134	0.66673	0.773318	1
03_SFARI_all	cyan	-0.374572	0.666997	1	1
12_Pinto_ID_genes	cyan	-0.073573	0.668322	1	1
01_AutismKB	cyan	-0.0558641	0.223171	0.913761	1
08_Iossifiv_RDNV	cyan	0.363548	0.36089	0.281878	0.629702
13_Fromer_SCZ_allRDNV	cyan	0.5909	0.326917	0.0821985	0.301394
05_Voineagu_M12	cyan	0.711811	0.38465	0.0929669	0.336868
11_Parikshak_ID_genes	cyan	0.811965	0.385133	0.0430045	0.198839
02_AutismKB_core	cyan	-Inf	Inf	0.409043	0.759526
04_SFARI_score4plus	cyan	-Inf	Inf	0.280441	0.629702
07_Gilman_Netbag	cyan	-Inf	Inf	1	1
09_DeRubeis_RDNV	cyan	-Inf	Inf	1	1
14_Cocchi_Pruning	cyan	-Inf	Inf	1	1
06_Voineagu_M16	darkgreen	-0.74133	0.889649	0.726592	0.989135
14_Cocchi_Pruning	darkgreen	0.426852	0.896473	0.483253	0.83152
08_Iossifiv_RDNV	darkgreen	0.47808	0.415609	0.284183	0.629702
09_DeRubeis_RDNV	darkgreen	0.570028	0.897992	0.436237	0.776653
13_Fromer_SCZ_allRDNV	darkgreen	0.631879	0.388656	0.111033	0.372939
02_AutismKB_core	darkgreen	0.747506	0.67473	0.250029	0.611182
10_Darnell_FMRP	darkgreen	0.803955	0.333024	0.0280962	0.149201
01_AutismKB	darkgreen	0.891457	0.210486	5.11377e-05	0.000715928
03_SFARI_all	darkgreen	0.982608	0.452338	0.0454931	0.203071
04_SFARI_score4plus	darkgreen	1.06712	0.500031	0.0546336	0.230509
05_Voineagu_M12	darkgreen	1.13215	0.390383	0.00999928	0.0751165
11_Parikshak_ID_genes	darkgreen	1.37775	0.369191	0.00148582	0.0134598
07_Gilman_Netbag	darkgreen	1.63876	0.685779	0.0616362	0.246545
12_Pinto_ID_genes	darkgreen	1.64948	0.393109	0.000632088	0.00695296
08_Iossifiv_RDNV	darkgrey	-1.053	0.891848	0.532451	0.852804
10_Darnell_FMRP	darkgrey	-0.572043	0.672781	0.586759	0.884497
13_Fromer_SCZ_allRDNV	darkgrey	0.0615495	0.567013	0.76146	1
05_Voineagu_M12	darkgrey	0.138226	0.674262	0.694716	0.96384
01_AutismKB	darkgrey	0.302691	0.283279	0.281026	0.629702
03_SFARI_all	darkgrey	0.346484	0.675019	0.655365	0.938848
12_Pinto_ID_genes	darkgrey	0.647477	0.676273	0.287362	0.632197
11_Parikshak_ID_genes	darkgrey	0.6573	0.568642	0.212113	0.564385
06_Voineagu_M16	darkgrey	0.699209	0.568791	0.195786	0.548202
14_Cocchi_Pruning	darkgrey	2.18832	0.512777	0.0014012	0.0134598
02_AutismKB_core	darkgrey	-Inf	Inf	1	1
04_SFARI_score4plus	darkgrey	-Inf	Inf	0.629594	0.925925
07_Gilman_Netbag	darkgrey	-Inf	Inf	1	1
09_DeRubeis_RDNV	darkgrey	-Inf	Inf	1	1
05_Voineagu_M12	darkred	-1.89703	0.882824	0.0243772	0.131722
10_Darnell_FMRP	darkred	-0.979316	0.439929	0.020545	0.119394
03_SFARI_all	darkred	-0.578436	0.556229	0.501077	0.847977
09_DeRubeis_RDNV	darkred	-0.445277	0.891902	1	1
06_Voineagu_M16	darkred	-0.352489	0.489206	0.667024	0.940446
02_AutismKB_core	darkred	-0.273326	0.667545	1	1
04_SFARI_score4plus	darkred	-0.259905	0.557824	1	1
01_AutismKB	darkred	-0.223228	0.175469	0.227691	0.579576
11_Parikshak_ID_genes	darkred	-0.165447	0.442383	1	1
08_Iossifiv_RDNV	darkred	-0.145812	0.336836	0.872684	1
07_Gilman_Netbag	darkred	-0.0929724	0.896834	1	1
12_Pinto_ID_genes	darkred	0.0185769	0.491146	0.79968	1
13_Fromer_SCZ_allRDNV	darkred	0.14529	0.295492	0.632146	0.925925
14_Cocchi_Pruning	darkred	0.534394	0.564896	0.264521	0.629702
10_Darnell_FMRP	darkturquoise	-0.861152	0.668819	0.333966	0.709212
03_SFARI_all	darkturquoise	-0.647611	0.890135	1	1
12_Pinto_ID_genes	darkturquoise	-0.34765	0.891326	1	1
04_SFARI_score4plus	darkturquoise	-0.33132	0.891392	1	1
08_Iossifiv_RDNV	darkturquoise	-0.219589	0.56259	1	1
01_AutismKB	darkturquoise	-0.0353837	0.273564	1	1
02_AutismKB_core	darkturquoise	0.0659853	0.89362	0.610741	0.904367
05_Voineagu_M12	darkturquoise	0.266042	0.563892	0.505199	0.849237
13_Fromer_SCZ_allRDNV	darkturquoise	0.301567	0.450416	0.428269	0.771385
06_Voineagu_M16	darkturquoise	0.407108	0.564424	0.458292	0.79748
07_Gilman_Netbag	darkturquoise	-Inf	Inf	1	1
09_DeRubeis_RDNV	darkturquoise	-Inf	Inf	1	1
11_Parikshak_ID_genes	darkturquoise	-Inf	Inf	0.278914	0.629702
14_Cocchi_Pruning	darkturquoise	-Inf	Inf	1	1
06_Voineagu_M16	greenyellow	-1.39128	0.884966	0.194191	0.548202
08_Iossifiv_RDNV	greenyellow	-0.610833	0.489423	0.3363	0.709212
13_Fromer_SCZ_allRDNV	greenyellow	-0.392495	0.442773	0.566678	0.873909
14_Cocchi_Pruning	greenyellow	-0.222904	0.891824	1	1
09_DeRubeis_RDNV	greenyellow	-0.0797389	0.893403	1	1
07_Gilman_Netbag	greenyellow	0.27255	0.898386	0.537156	0.852804
01_AutismKB	greenyellow	0.325868	0.17511	0.06758	0.263476
10_Darnell_FMRP	greenyellow	0.550552	0.270169	0.0558069	0.232277
11_Parikshak_ID_genes	greenyellow	0.556946	0.38263	0.1336	0.406896
05_Voineagu_M12	greenyellow	0.597404	0.360063	0.0945823	0.338737
12_Pinto_ID_genes	greenyellow	0.62015	0.44696	0.203589	0.559869
03_SFARI_all	greenyellow	0.934664	0.342711	0.0120957	0.0846699
04_SFARI_score4plus	greenyellow	0.990774	0.385321	0.0191656	0.115745
02_AutismKB_core	greenyellow	1.04202	0.450419	0.036669	0.179271
02_AutismKB_core	grey	-0.621534	0.44442	0.225864	0.579576
06_Voineagu_M16	grey	-0.352208	0.27327	0.238741	0.593003
09_DeRubeis_RDNV	grey	-0.308355	0.497826	0.821872	1
05_Voineagu_M12	grey	-0.292913	0.249154	0.272118	0.629702
01_AutismKB	grey	-0.199755	0.0947932	0.0343067	0.176108
08_Iossifiv_RDNV	grey	-0.191308	0.189889	0.381334	0.734068
11_Parikshak_ID_genes	grey	-0.129077	0.243408	0.729005	0.989135
03_SFARI_all	grey	-0.0757843	0.250653	0.903174	1
14_Cocchi_Pruning	grey	-0.0299994	0.415042	1	1
07_Gilman_Netbag	grey	0.057402	0.505037	0.791197	1
04_SFARI_score4plus	grey	0.123428	0.268162	0.573148	0.873909
13_Fromer_SCZ_allRDNV	grey	0.190788	0.161603	0.223984	0.579576
10_Darnell_FMRP	grey	0.21663	0.145167	0.134487	0.406896
12_Pinto_ID_genes	grey	0.363485	0.241494	0.123549	0.396385
13_Fromer_SCZ_allRDNV	grey60	-0.980105	0.665843	0.181648	0.522875
04_SFARI_score4plus	grey60	-0.662376	0.888524	1	1
06_Voineagu_M16	grey60	-0.34369	0.667535	1	1
03_SFARI_all	grey60	-0.276129	0.667772	1	1
01_AutismKB	grey60	-0.214376	0.247518	0.427946	0.771385
10_Darnell_FMRP	grey60	0.0969006	0.383595	0.686738	0.957082
05_Voineagu_M12	grey60	0.226572	0.493808	0.566372	0.873909
08_Iossifiv_RDNV	grey60	0.705446	0.32834	0.0393318	0.186372
12_Pinto_ID_genes	grey60	0.73903	0.496272	0.132415	0.406896
02_AutismKB_core	grey60	0.858506	0.565431	0.141268	0.418369
11_Parikshak_ID_genes	grey60	1.05643	0.364275	0.00918353	0.0707132
07_Gilman_Netbag	grey60	1.33174	0.683069	0.103119	0.35686
09_DeRubeis_RDNV	grey60	-Inf	Inf	1	1
14_Cocchi_Pruning	grey60	-Inf	Inf	1	1
03_SFARI_all	lightcyan	-0.991457	0.887194	0.528162	0.852804
04_SFARI_score4plus	lightcyan	-0.675134	0.888415	1	1
13_Fromer_SCZ_allRDNV	lightcyan	0.137498	0.411146	0.655028	0.938848
09_DeRubeis_RDNV	lightcyan	0.252595	0.895432	0.543694	0.854376
08_Iossifiv_RDNV	lightcyan	0.310711	0.383985	0.369446	0.729419
10_Darnell_FMRP	lightcyan	0.350652	0.343071	0.308164	0.668412
12_Pinto_ID_genes	lightcyan	0.427869	0.562357	0.452675	0.792181
11_Parikshak_ID_genes	lightcyan	0.545303	0.447806	0.224748	0.579576
06_Voineagu_M16	lightcyan	0.587413	0.448005	0.212008	0.564385
07_Gilman_Netbag	lightcyan	0.604917	0.900227	0.425562	0.771385
05_Voineagu_M12	lightcyan	0.800122	0.385637	0.0454033	0.203071
02_AutismKB_core	lightcyan	0.845604	0.565305	0.145078	0.425563
01_AutismKB	lightcyan	0.87877	0.180188	2.53793e-06	4.11412e-05
14_Cocchi_Pruning	lightcyan	-Inf	Inf	1	1
02_AutismKB_core	lightgreen	-1.07643	0.886736	0.376575	0.731201
09_DeRubeis_RDNV	lightgreen	-0.545965	0.891565	1	1
11_Parikshak_ID_genes	lightgreen	-0.496135	0.488563	0.423653	0.771385
06_Voineagu_M16	lightgreen	-0.4541	0.48874	0.536638	0.852804
07_Gilman_Netbag	lightgreen	-0.193657	0.896539	1	1
04_SFARI_score4plus	lightgreen	-0.0664973	0.490766	1	1
13_Fromer_SCZ_allRDNV	lightgreen	-0.0503538	0.306731	1	1
08_Iossifiv_RDNV	lightgreen	-0.0392801	0.306766	1	1
03_SFARI_all	lightgreen	0.0312256	0.407451	0.832805	1
01_AutismKB	lightgreen	0.281942	0.141437	0.0464765	0.204496
10_Darnell_FMRP	lightgreen	0.421722	0.228524	0.0735465	0.279658
14_Cocchi_Pruning	lightgreen	0.433096	0.564525	0.451318	0.792181
12_Pinto_ID_genes	lightgreen	0.497603	0.381979	0.21256	0.564385
05_Voineagu_M12	lightgreen	0.632013	0.286415	0.0339535	0.176108
11_Parikshak_ID_genes	lightyellow	-1.04849	0.887196	0.534842	0.852804
12_Pinto_ID_genes	lightyellow	-0.639439	0.888728	1	1
04_SFARI_score4plus	lightyellow	-0.623109	0.888816	1	1
03_SFARI_all	lightyellow	-0.236607	0.668126	1	1
10_Darnell_FMRP	lightyellow	0.137759	0.384096	0.676856	0.947599
09_DeRubeis_RDNV	lightyellow	0.304615	0.895801	0.525367	0.852804
01_AutismKB	lightyellow	0.335098	0.210919	0.105598	0.361379
13_Fromer_SCZ_allRDNV	lightyellow	0.353813	0.384628	0.354124	0.712876
08_Iossifiv_RDNV	lightyellow	0.633205	0.344365	0.100238	0.350833
07_Gilman_Netbag	lightyellow	0.656897	0.900567	0.409355	0.759526
02_AutismKB_core	lightyellow	0.898316	0.565779	0.130048	0.406896
06_Voineagu_M16	lightyellow	1.38294	0.331558	0.000390003	0.00462004
05_Voineagu_M12	lightyellow	-Inf	Inf	0.079586	0.295984
14_Cocchi_Pruning	lightyellow	-Inf	Inf	1	1
02_AutismKB_core	magenta	-0.790109	0.887778	0.728744	0.989135
11_Parikshak_ID_genes	magenta	-0.5012	0.556712	0.640856	0.926683
03_SFARI_all	magenta	-0.391521	0.557158	0.805666	1
12_Pinto_ID_genes	magenta	-0.0894671	0.558647	1	1
08_Iossifiv_RDNV	magenta	-0.07818	0.356742	1	1
04_SFARI_score4plus	magenta	-0.0730054	0.558739	1	1
10_Darnell_FMRP	magenta	-0.0720929	0.321811	1	1
05_Voineagu_M12	magenta	0.111741	0.408114	0.662765	0.940446
01_AutismKB	magenta	0.323269	0.160503	0.0432539	0.198839
13_Fromer_SCZ_allRDNV	magenta	0.578001	0.268862	0.0365026	0.179271
07_Gilman_Netbag	magenta	0.804139	0.679711	0.231992	0.580923
09_DeRubeis_RDNV	magenta	0.867152	0.567894	0.139391	0.416819
06_Voineagu_M16	magenta	1.07477	0.289597	0.000944544	0.0100317
14_Cocchi_Pruning	magenta	1.25793	0.454187	0.016894	0.106191
10_Darnell_FMRP	orange	0.241523	0.575066	0.515727	0.852804
12_Pinto_ID_genes	orange	0.321997	0.90098	0.520234	0.852804
08_Iossifiv_RDNV	orange	0.467351	0.575546	0.442774	0.783761
03_SFARI_all	orange	0.735594	0.682433	0.25627	0.61665
05_Voineagu_M12	orange	0.95288	0.576747	0.118297	0.387613
01_AutismKB	orange	0.957682	0.295083	0.00134423	0.0133556
04_SFARI_score4plus	orange	1.05292	0.683804	0.161057	0.467977
14_Cocchi_Pruning	orange	1.12281	0.9062	0.282832	0.629702
13_Fromer_SCZ_allRDNV	orange	1.20922	0.432845	0.0127088	0.0850936
11_Parikshak_ID_genes	orange	1.36051	0.51243	0.0234531	0.128992
06_Voineagu_M16	orange	2.02681	0.409377	7.99258e-05	0.00107031
02_AutismKB_core	orange	-Inf	Inf	1	1
07_Gilman_Netbag	orange	-Inf	Inf	1	1
09_DeRubeis_RDNV	orange	-Inf	Inf	1	1
02_AutismKB_core	pink	-0.374829	0.341363	0.377471	0.731201
04_SFARI_score4plus	pink	-0.322228	0.275956	0.278243	0.629702
03_SFARI_all	pink	-0.221381	0.227281	0.406843	0.759526
07_Gilman_Netbag	pink	-0.0719886	0.459411	1	1
13_Fromer_SCZ_allRDNV	pink	0.043329	0.146486	0.766775	1
08_Iossifiv_RDNV	pink	0.287866	0.134317	0.0366337	0.179271
09_DeRubeis_RDNV	pink	0.30884	0.33586	0.340448	0.709212
14_Cocchi_Pruning	pink	0.355423	0.308058	0.218357	0.574821
01_AutismKB	pink	0.37764	0.0682674	7.2286e-08	1.85534e-06
11_Parikshak_ID_genes	pink	0.43224	0.167324	0.0135969	0.0891029
12_Pinto_ID_genes	pink	0.464757	0.200954	0.0228697	0.128992
10_Darnell_FMRP	pink	0.569237	0.110239	8.3689e-07	1.43201e-05
05_Voineagu_M12	pink	0.800985	0.14104	1.55666e-07	3.62747e-06
06_Voineagu_M16	pink	0.987879	0.142274	1.6581e-10	5.10695e-09
05_Voineagu_M12	purple	-0.128824	0.490807	1	1
09_DeRubeis_RDNV	purple	-0.0843034	0.893385	1	1
12_Pinto_ID_genes	purple	0.383648	0.493326	0.358956	0.717913
06_Voineagu_M16	purple	0.432974	0.410105	0.296923	0.648599
02_AutismKB_core	purple	0.505111	0.562693	0.434889	0.776653
01_AutismKB	purple	0.543045	0.164654	0.00145985	0.0134598
11_Parikshak_ID_genes	purple	0.818397	0.342102	0.0231315	0.128992
03_SFARI_all	purple	0.92993	0.34273	0.0124271	0.0850564
13_Fromer_SCZ_allRDNV	purple	0.965659	0.250278	0.000435828	0.00497167
04_SFARI_score4plus	purple	0.986086	0.385256	0.0195893	0.116029
08_Iossifiv_RDNV	purple	1.20363	0.229984	4.04203e-06	6.22473e-05
10_Darnell_FMRP	purple	1.65513	0.182956	8.74079e-15	3.3652e-13
07_Gilman_Netbag	purple	-Inf	Inf	1	1
14_Cocchi_Pruning	purple	-Inf	Inf	0.639719	0.926683
03_SFARI_all	royalblue	-0.209378	0.668329	1	1
04_SFARI_score4plus	royalblue	0.108006	0.669727	0.701779	0.964946
14_Cocchi_Pruning	royalblue	0.188501	0.894466	0.56646	0.873909
01_AutismKB	royalblue	0.493557	0.204612	0.0183068	0.11277
02_AutismKB_core	royalblue	0.507294	0.672388	0.343909	0.709212
05_Voineagu_M12	royalblue	0.526805	0.448258	0.231121	0.580923
06_Voineagu_M16	royalblue	0.668626	0.448834	0.193511	0.548202
07_Gilman_Netbag	royalblue	0.683938	0.9011	0.401083	0.757875
12_Pinto_ID_genes	royalblue	0.806655	0.497059	0.111397	0.372939
11_Parikshak_ID_genes	royalblue	0.818561	0.414127	0.0568812	0.233592
08_Iossifiv_RDNV	royalblue	0.88006	0.316088	0.00913934	0.0707132
13_Fromer_SCZ_allRDNV	royalblue	1.05388	0.294338	0.00122518	0.0125785
10_Darnell_FMRP	royalblue	1.38711	0.241404	5.4916e-07	9.94948e-06
09_DeRubeis_RDNV	royalblue	1.76959	0.506706	0.00596008	0.0496136
11_Parikshak_ID_genes	salmon	-0.512844	0.66637	0.77648	1
02_AutismKB_core	salmon	-0.391619	0.889932	1	1
08_Iossifiv_RDNV	salmon	-0.388918	0.491191	0.668694	0.940446
05_Voineagu_M12	salmon	-0.198176	0.559052	1	1
04_SFARI_score4plus	salmon	-0.0860833	0.668193	1	1
03_SFARI_all	salmon	0.0106779	0.55987	0.772625	1
13_Fromer_SCZ_allRDNV	salmon	0.0201952	0.409889	0.833939	1
09_DeRubeis_RDNV	salmon	0.138776	0.894669	0.58446	0.884497
01_AutismKB	salmon	0.292932	0.196809	0.134751	0.406896
12_Pinto_ID_genes	salmon	0.312688	0.56135	0.487898	0.834848
10_Darnell_FMRP	salmon	0.343696	0.325978	0.254713	0.61665
06_Voineagu_M16	salmon	0.966818	0.363065	0.0147112	0.0943971
14_Cocchi_Pruning	salmon	1.12337	0.568533	0.079762	0.295984
07_Gilman_Netbag	salmon	-Inf	Inf	1	1
05_Voineagu_M12	turquoise	-0.643327	0.235966	0.00386567	0.033073
02_AutismKB_core	turquoise	-0.594603	0.359615	0.119743	0.388218
04_SFARI_score4plus	turquoise	-0.581573	0.295645	0.048117	0.208733
10_Darnell_FMRP	turquoise	-0.565301	0.162718	0.000225235	0.0027749
03_SFARI_all	turquoise	-0.266877	0.222465	0.273239	0.629702
13_Fromer_SCZ_allRDNV	turquoise	-0.0128029	0.143937	1	1
01_AutismKB	turquoise	0.0826674	0.0709965	0.248016	0.61111
11_Parikshak_ID_genes	turquoise	0.159295	0.178328	0.346215	0.709212
09_DeRubeis_RDNV	turquoise	0.213721	0.335742	0.467082	0.808209
08_Iossifiv_RDNV	turquoise	0.224441	0.132381	0.0991834	0.350833
14_Cocchi_Pruning	turquoise	0.260192	0.307941	0.392862	0.746922
06_Voineagu_M16	turquoise	0.809019	0.145521	2.0807e-07	4.27238e-06
12_Pinto_ID_genes	turquoise	0.92071	0.167546	3.74341e-07	7.20607e-06
07_Gilman_Netbag	turquoise	1.18875	0.293709	0.000163351	0.00209634
